# Supplementary material for: Quantitative Proteomics and Molecular Mechanisms of Non-Hodgkin Lymphoma Mice Treated with Incomptine A, Part II
Source: Pharmaceuticals (Basel). 2025 Feb 11;18(2):242. doi: 10.3390/ph18020242 (PMC11858899; doi:10.3390/ph18020242)
Supplement: Supplementary file 1 [file pharmaceuticals-18-00242-s001.zip]

Archive with 21 entries (21 files):
- Database Supplementary File.xlsx
- Figure S1.png
- Figure S10.png
- Figure S11.png
- Figure S12.png
- Figure S13.png
- Figure S2.png
- Figure S3.png
- Figure S4.png
- Figure S5.png
- Figure S6.png
- Figure S7.png
- Figure S8.png
- Figure S9.png
- Figures and tables Footers.pdf
- Table S1.xlsx
- Table S2.xlsx
- Table S3.pdf
- Table S4.pdf
- Table S5.pdf
- Table S6.pdf
