# Supplementary material for: Quantitative Proteomics and Molecular Mechanisms of Non-Hodgkin Lymphoma Mice Treated with Incomptine A, Part II
Source: Pharmaceuticals (Basel). 2025 Feb 11;18(2):242. doi: 10.3390/ph18020242 (PMC11858899; doi:10.3390/ph18020242)
Supplement: Supplementary file 1 [file pharmaceuticals-18-00242-s001.zip › Database Supplementary File.xlsx]

## Sheet: Identified, quantified proteins
Protein IDs	Protein names	Gene names	Fasta headers	Reporter intensity 126_C-	Reporter intensity 127_C+	Reporter intensity 128_5ID	Reporter intensity 129_10ID	Reporter intensity 130_5AI	Reporter intensity 131_10AI	Normalization of Reporter intensity 126_C-	Normalization of Reporter intensity 127_C+	Normalization of Reporter intensity 128_5ID	Normalization of Reporter intensity 129_10ID	Normalization of Reporter intensity 130_5AI	Normalization of Reporter intensity 131_10AI	C- vs MTX		C- vs 5RINM		C- vs 10RINM		C- vs 5LANM		C- vs 10LANM
A1L314	Macrophage-expressed gene 1 protein	Mpeg1	sp|A1L314|MPEG1_MOUSE Macrophage-expressed gene 1 protein OS=Mus musculus OX=10090 GN=Mpeg1 PE=1 SV=1	57636	38872	25093	41680	36920	35986	33433.7	33358.6	36029.8	41680	42837.5	41248	0.997753		1.07765		1.24665		1.28127		1.23373
A2A6A1	G patch domain-containing protein 8	Gpatch8	sp|A2A6A1|GPTC8_MOUSE G patch domain-containing protein 8 OS=Mus musculus OX=10090 GN=Gpatch8 PE=1 SV=1	51257	42395	22237	31111	29430	25487	29733.3	36381.9	31929	31111	34147	29213.8	1.22361		1.07384		1.04633		1.14844		0.982526
A2AB59	Rho GTPase-activating protein 27	Arhgap27	sp|A2AB59|RHG27_MOUSE Rho GTPase-activating protein 27 OS=Mus musculus OX=10090 GN=Arhgap27 PE=1 SV=1	21115	19179	11077	11448	11327	12479	12248.5	16458.7	15904.9	11448	13142.5	14303.7	1.34374		1.29852		0.934648		1.07299		1.1678
A2ABU4	Myomesin-3	Myom3	sp|A2ABU4|MYOM3_MOUSE Myomesin-3 OS=Mus musculus OX=10090 GN=Myom3 PE=1 SV=1	37071	12673	6423	8862.4	8071.1	9064	21504.3	10875.5	9222.46	8862.4	9364.72	10389.4	0.505737	DOWN	0.428866	DOWN	0.412123	DOWN	0.435482	DOWN	0.48313	DOWN
A2ADY9;Q5TDH0	Protein DDI1 homolog 2	Ddi2;DDI2	sp|A2ADY9|DDI2_MOUSE Protein DDI1 homolog 2 OS=Mus musculus OX=10090 GN=Ddi2 PE=1 SV=1;sp|Q5TDH0|DDI2_HUMAN Protein DDI1 homolog 2 OS=Homo sapiens OX=9606 GN=DDI2 PE=1 SV=1	106550	79668	54293	56707	61424	62539	61807.9	68368.2	77956.5	56707	71269	71683.6	1.10614		1.26127		0.917472		1.15307		1.15978
A2AJI0	MAP7 domain-containing protein 1	Map7d1	sp|A2AJI0|MA7D1_MOUSE MAP7 domain-containing protein 1 OS=Mus musculus OX=10090 GN=Map7d1 PE=1 SV=1	29669	23703	9284.5	24006	13039	17958	17210.5	20341.1	13331.1	24006	15128.9	20583.9	1.1819		0.774594		1.39485		0.879049		1.19601
A2AQ19	RNA polymerase-associated protein RTF1 homolog	Rtf1	sp|A2AQ19|RTF1_MOUSE RNA polymerase-associated protein RTF1 homolog OS=Mus musculus OX=10090 GN=Rtf1 PE=1 SV=1	47643	36716	21112	28577	24504	25413	27636.9	31508.4	30313.6	28577	28431.5	29129	1.14008		1.09685		1.03402		1.02875		1.05399
A2ASQ1;O00468	Agrin;Agrin N-terminal 110 kDa subunit;Agrin C-terminal 110 kDa subunit;Agrin C-terminal 90 kDa fragment;Agrin C-terminal 22 kDa fragment	Agrn	sp|A2ASQ1|AGRIN_MOUSE Agrin OS=Mus musculus OX=10090 GN=Agrn PE=1 SV=1	126790	138930	54503	81657	78627	82369	73548.8	119225	78258.1	81657	91229.2	94413.2	1.62103	UP	1.06403		1.11024		1.24039		1.28368
A2ASS6	Titin	Ttn	sp|A2ASS6|TITIN_MOUSE Titin OS=Mus musculus OX=10090 GN=Ttn PE=1 SV=1	25624000	5382600	2902300	3990100	3711700	3735400	1.48641e+07	4.61915e+06	4.16726e+06	3990100	4.30661e+06	4.2816e+06	0.31076	DOWN	0.280358	DOWN	0.26844	DOWN	0.289733	DOWN	0.288051	DOWN
A2BDX3	Adenylyltransferase and sulfurtransferase MOCS3;Molybdopterin-synthase adenylyltransferase;Molybdopterin-synthase sulfurtransferase	Mocs3	sp|A2BDX3|MOCS3_MOUSE Adenylyltransferase and sulfurtransferase MOCS3 OS=Mus musculus OX=10090 GN=Mocs3 PE=1 SV=1	35173	26484	19812	32758	24333	25246	20403.3	22727.6	28447	32758	28233.1	28937.5	1.11392		1.39424		1.60553	UP	1.38375		1.41828
A2BE28	Ribosomal biogenesis protein LAS1L	Las1l	sp|A2BE28|LAS1L_MOUSE Ribosomal biogenesis protein LAS1L OS=Mus musculus OX=10090 GN=Las1l PE=1 SV=1	35542	28133	15833	20579	20381	18789	20617.3	24142.7	22733.8	20579	23647.6	21536.4	1.17099		1.10266		0.998141		1.14698		1.04458
A2BH40	AT-rich interactive domain-containing protein 1A	Arid1a	sp|A2BH40|ARI1A_MOUSE AT-rich interactive domain-containing protein 1A OS=Mus musculus OX=10090 GN=Arid1a PE=1 SV=1	195780	138720	88350	130260	108050	108710	113569	119045	126857	130260	125368	124606	1.04822		1.11701		1.14697		1.1039		1.09718
A3KGF7	1-phosphatidylinositol 4,5-bisphosphate phosphodiesterase beta-2	Plcb2	sp|A3KGF7|PLCB2_MOUSE 1-phosphatidylinositol 4,5-bisphosphate phosphodiesterase beta-2 OS=Mus musculus OX=10090 GN=Plcb2 PE=1 SV=1	147840	110840	62646	85361	76481	81937	85759.5	95118.9	89950.2	85361	88739.3	93918.1	1.10914		1.04887		0.995353		1.03475		1.09513
A3KMP2	Tetratricopeptide repeat protein 38	Ttc38	sp|A3KMP2|TTC38_MOUSE Tetratricopeptide repeat protein 38 OS=Mus musculus OX=10090 GN=Ttc38 PE=1 SV=2	133520	108190	77002	97964	91788	84617	77452.7	92844.8	110563	97964	106500	96989.9	1.19873		1.42749		1.26482		1.37503		1.25225
A6H6E2	Multimerin-2	Mmrn2	sp|A6H6E2|MMRN2_MOUSE Multimerin-2 OS=Mus musculus OX=10090 GN=Mmrn2 PE=1 SV=1	120350	99144	56382	92197	80953	82498	69813	85081.8	80956	92197	93928	94561.1	1.21871		1.15961		1.32063		1.34542		1.35449
A6X8Z5	Rho GTPase-activating protein 31	Arhgap31	sp|A6X8Z5|RHG31_MOUSE Rho GTPase-activating protein 31 OS=Mus musculus OX=10090 GN=Arhgap31 PE=1 SV=1	68194	55745	39273	53146	40922	45179	39558.2	47838.4	56390.1	53146	47480.9	51785.2	1.20932		1.4255		1.34349		1.20028		1.30909
A6X935;CON__Q3T052	Inter alpha-trypsin inhibitor, heavy chain 4	Itih4	sp|A6X935|ITIH4_MOUSE Inter alpha-trypsin inhibitor, heavy chain 4 OS=Mus musculus OX=10090 GN=Itih4 PE=1 SV=2	167020	144450	80689	111110	92052	110480	96885.5	123962	115857	111110	106806	126635	1.27947		1.19582		1.14682		1.10239		1.30705
B1AZP2	Disks large-associated protein 4	Dlgap4	sp|B1AZP2|DLGP4_MOUSE Disks large-associated protein 4 OS=Mus musculus OX=10090 GN=Dlgap4 PE=1 SV=1	47748	31713	21404	31671	28199	27495	27697.8	27215	30732.9	31671	32718.7	31515.4	0.982567		1.10958		1.14345		1.18127		1.13783
B2RRE7	OTU domain-containing protein 4	Otud4	sp|B2RRE7|OTUD4_MOUSE OTU domain-containing protein 4 OS=Mus musculus OX=10090 GN=Otud4 PE=1 SV=1	66926	45467	23820	37501	31339	31714	38822.7	39018.1	34201.9	37501	36362	36351.3	1.00504		0.880978		0.965957		0.936617		0.936343
B2RXS4	Plexin-B2	Plxnb2	sp|B2RXS4|PLXB2_MOUSE Plexin-B2 OS=Mus musculus OX=10090 GN=Plxnb2 PE=1 SV=1	390940	265640	148910	203540	181620	184900	226778	227963	213812	203540	210730	211937	1.00523		0.942827		0.897531		0.929235		0.934556
B2RY56	RNA-binding protein 25	Rbm25	sp|B2RY56|RBM25_MOUSE RNA-binding protein 25 OS=Mus musculus OX=10090 GN=Rbm25 PE=1 SV=2	243680	190520	94115	137420	116710	117240	141355	163497	135135	137420	135416	134383	1.15665		0.955999		0.972164		0.957988		0.95068
B7ZMP1	Probable Xaa-Pro aminopeptidase 3	Xpnpep3	sp|B7ZMP1|XPP3_MOUSE Xaa-Pro aminopeptidase 3 OS=Mus musculus OX=10090 GN=Xpnpep3 PE=1 SV=1	194410	158960	103280	127060	132070	122740	112774	136414	148294	127060	153238	140687	1.20962		1.31497		1.12668		1.35881		1.24752
B9EKI3	TATA element modulatory factor	Tmf1	sp|B9EKI3|TMF1_MOUSE TATA element modulatory factor OS=Mus musculus OX=10090 GN=Tmf1 PE=1 SV=2	15547	12392	6821.2	11438	9941.7	8958.3	9018.55	10634.4	9794.21	11438	11535.1	10268.2	1.17917		1.08601		1.26827		1.27905		1.13856
C0HKD9;C0HKD8			sp|C0HKD9|MFA1B_MOUSE Microfibrillar-associated protein 1B OS=Mus musculus OX=10090 GN=Mfap1b PE=1 SV=1;sp|C0HKD8|MFA1A_MOUSE Microfibrillar-associated protein 1A OS=Mus musculus OX=10090 GN=Mfap1a PE=1 SV=1	539550	485840	288620	304950	311210	281030	312984	416930	414415	304950	361090	322123	1.33211		1.32408		0.974331		1.1537		1.0292
C0HKG6;C0HKG5			sp|C0HKG6|RNT2B_MOUSE Ribonuclease T2-B OS=Mus musculus OX=10090 GN=Rnaset2b PE=1 SV=1;sp|C0HKG5|RNT2A_MOUSE Ribonuclease T2-A OS=Mus musculus OX=10090 GN=Rnaset2a PE=1 SV=1	52502	33140	20068	26730	23730	25030	30455.5	28439.6	28814.6	26730	27533.4	28690	0.933806		0.946121		0.877673		0.904053		0.942028
P02535;CON__A2A4G1;CON__Q148H6;CON__Q9Z2K1;CON__P02533;CON__P08779;CON__Q3ZAW8;CON__Q7Z3Y7;Q61414;Q9Z2K1;Q61781;CON__P08727;CON__P19001;CON__Q14525;CON__Q9UE12;CON__Q15323;CON__A2A5Y0;CON__ENSEMBL:ENSP00000377550;CON__P05784;CON__Q92764;CON__Q04695;CON__Q9QWL7;CON__P08730-1;CON__Q14532;CON__Q7Z3Z0;CON__Q6IFX2;CON__A2AB72;CON__Q497I4;CON__P19012;CON__O76015;CON__Q7Z3Y8;CON__O76013;CON__Q7Z3Y9;CON_…	Keratin, type I cytoskeletal 10	Krt10	sp|P02535|K1C10_MOUSE Keratin, type I cytoskeletal 10 OS=Mus musculus OX=10090 GN=Krt10 PE=1 SV=3	240440	153160	198330	139770	154020	166470	139475	131436	284772	139770	178706	190812	0.942364		2.04174	UP	1.00211		1.28127		1.36807
D0QMC3	Myeloid cell nuclear differentiation antigen-like protein	Mndal	sp|D0QMC3|MNDAL_MOUSE Myeloid cell nuclear differentiation antigen-like protein OS=Mus musculus OX=10090 GN=Mndal PE=1 SV=1	396570	243820	116390	253970	154480	155450	230044	209238	167118	253970	179240	178180	0.909556		0.726464		1.10401		0.779156		0.77455
D3YXK2	Scaffold attachment factor B1	Safb	sp|D3YXK2|SAFB1_MOUSE Scaffold attachment factor B1 OS=Mus musculus OX=10090 GN=Safb PE=1 SV=2	913290	659370	414590	591990	461570	474910	529784	565848	595289	591990	535550	544353	1.06807		1.12364		1.11742		1.01088		1.0275
D3YZP9	Coiled-coil domain-containing protein 6	Ccdc6	sp|D3YZP9|CCDC6_MOUSE Coiled-coil domain-containing protein 6 OS=Mus musculus OX=10090 GN=Ccdc6 PE=1 SV=1	234350	167550	97732	127420	111960	110020	135943	143785	140328	127420	129905	126107	1.05769		1.03226		0.937308		0.955586		0.927653
D3Z4S3	Putative peptidyl-tRNA hydrolase PTRHD1	Ptrhd1	sp|D3Z4S3|PTRD1_MOUSE Putative peptidyl-tRNA hydrolase PTRHD1 OS=Mus musculus OX=10090 GN=Ptrhd1 PE=1 SV=1	137380	62401	68211	92158	85383	80736	79691.8	53550.3	97940.7	92158	99068.1	92541.4	0.671967		1.22899		1.15643		1.24314		1.16124
D3Z6Q9;REV__Q3KNY0	Bridging integrator 2	Bin2	sp|D3Z6Q9|BIN2_MOUSE Bridging integrator 2 OS=Mus musculus OX=10090 GN=Bin2 PE=1 SV=1	577310	507670	287820	423090	356940	364940	334888	435664	413266	423090	414150	418303	1.30093		1.23404		1.26338		1.23668		1.24908
E9PV24;CON__P02672	Fibrinogen alpha chain;Fibrinopeptide A;Fibrinogen alpha chain	Fga	sp|E9PV24|FIBA_MOUSE Fibrinogen alpha chain OS=Mus musculus OX=10090 GN=Fga PE=1 SV=1	257360	193470	111580	175470	122490	151510	149290	166029	160212	175470	142123	173664	1.11212		1.07316		1.17536		0.951988		1.16327
E9PVX6		Mki67	sp|E9PVX6|KI67_MOUSE Proliferation marker protein Ki-67 OS=Mus musculus OX=10090 GN=Mki67 PE=1 SV=1	478330	354100	206100	297550	256510	262070	277471	303876	295928	297550	297623	300391	1.09516		1.06652		1.07236		1.07263		1.0826
E9Q1P8	Interferon regulatory factor 2-binding protein 2	Irf2bp2	sp|E9Q1P8|I2BP2_MOUSE Interferon regulatory factor 2-binding protein 2 OS=Mus musculus OX=10090 GN=Irf2bp2 PE=1 SV=1	188150	153070	88848	122510	106390	110370	109143	131359	127572	122510	123442	126509	1.20355		1.16886		1.12248		1.13102		1.15911
E9Q394		Akap13	sp|E9Q394|AKP13_MOUSE A-kinase anchor protein 13 OS=Mus musculus OX=10090 GN=Akap13 PE=1 SV=1	154030	127190	70385	95189	78871	85274	89350.2	109150	101062	95189	91512.3	97743	1.2216		1.13108		1.06535		1.0242		1.09393
E9Q4N7		Arid1b	sp|E9Q4N7|ARI1B_MOUSE AT-rich interactive domain-containing protein 1B OS=Mus musculus OX=10090 GN=Arid1b PE=1 SV=1	173210	96201	61414	89529	74911	74939	100476	82556.2	88181.2	89529	86917.6	85896.8	0.82165		0.877633		0.891047		0.865057		0.854897
E9Q555	E3 ubiquitin-protein ligase RNF213	Rnf213	sp|E9Q555|RN213_MOUSE E3 ubiquitin-protein ligase RNF213 OS=Mus musculus OX=10090 GN=Rnf213 PE=1 SV=2	109170	67966	28540	51609	36980	38228	63327.7	58326	40979.1	51609	42907.1	43817.8	0.921019		0.647096	DOWN	0.814952		0.677541		0.691922
E9Q5C9		Nolc1	sp|E9Q5C9|NOLC1_MOUSE Nucleolar and coiled-body phosphoprotein 1 OS=Mus musculus OX=10090 GN=Nolc1 PE=1 SV=1	221900	178910	122050	156720	128470	119140	128720	153534	175245	156720	149061	136561	1.19277		1.36144		1.21752		1.15802		1.06091
E9Q634	Unconventional myosin-Ie	Myo1e	sp|E9Q634|MYO1E_MOUSE Unconventional myosin-Ie OS=Mus musculus OX=10090 GN=Myo1e PE=1 SV=1	124060	64693	36338	73788	52445	54044	71965.1	55517.2	52175.9	73788	60850.8	61946.5	0.771446		0.725016		1.02533		0.84556		0.860784
E9Q6J5		Bod1l	sp|E9Q6J5|BD1L1_MOUSE Biorientation of chromosomes in cell division protein 1-like 1 OS=Mus musculus OX=10090 GN=Bod1l PE=1 SV=1	406000	321600	184980	259650	224330	219900	235514	275986	265603	259650	260285	252054	1.17184		1.12776		1.10248		1.10518		1.07023
E9Q784		Zc3h13	sp|E9Q784|ZC3HD_MOUSE Zinc finger CCCH domain-containing protein 13 OS=Mus musculus OX=10090 GN=Zc3h13 PE=1 SV=1	83223	29177	19652	50065	30335	30391	48276.3	25038.7	28217.3	50065	35197.1	34834.9	0.518653	DOWN	0.584496	DOWN	1.03705		0.729076		0.721573
E9Q7G0		Numa1	sp|E9Q7G0|NUMA1_MOUSE Nuclear mitotic apparatus protein 1 OS=Mus musculus OX=10090 GN=Numa1 PE=1 SV=1	1558700	1141800	507200	928200	662420	699130	904176	979852	728262	928200	768592	801359	1.0837		0.805443		1.02657		0.850047		0.886286
F6ZDS4	Nucleoprotein TPR	Tpr	sp|F6ZDS4|TPR_MOUSE Nucleoprotein TPR OS=Mus musculus OX=10090 GN=Tpr PE=1 SV=1	3342100	2538900	1547400	1808800	1648300	1800500	1.9387e+06	2.17879e+06	2.22183e+06	1808800	1.91249e+06	2.06377e+06	1.12384		1.14604		0.932998		0.986481		1.06452
F7BJB9		Morc3	sp|F7BJB9|MORC3_MOUSE MORC family CW-type zinc finger protein 3 OS=Mus musculus OX=10090 GN=Morc3 PE=1 SV=1	212200	160200	103410	121150	107960	114870	123094	137478	148481	121150	125264	131667	1.11686		1.20624		0.98421		1.01763		1.06965
O08582;O00178	GTP-binding protein 1	Gtpbp1;GTPBP1	sp|O08582|GTPB1_MOUSE GTP-binding protein 1 OS=Mus musculus OX=10090 GN=Gtpbp1 PE=1 SV=2;sp|O00178|GTPB1_HUMAN GTP-binding protein 1 OS=Homo sapiens OX=9606 GN=GTPBP1 PE=1 SV=3	75372	53153	31871	55476	40198	40501	43722	45614	45761.9	55476	46640.9	46423.2	1.04327		1.04666		1.26883		1.06676		1.06178
P16381;Q62167;O00571;Q62095	Putative ATP-dependent RNA helicase Pl10;ATP-dependent RNA helicase DDX3X;ATP-dependent RNA helicase DDX3Y	D1Pas1;Ddx3x;DDX3X;Ddx3y	sp|P16381|DDX3L_MOUSE Putative ATP-dependent RNA helicase Pl10 OS=Mus musculus OX=10090 GN=D1Pas1 PE=1 SV=1;sp|Q62167|DDX3X_MOUSE ATP-dependent RNA helicase DDX3X OS=Mus musculus OX=10090 GN=Ddx3x PE=1 SV=3;sp|O00571|DDX3X_HUMAN ATP-dependent RNA helicase	122300	79372	43959	82854	59848	60596	70944.2	68114.2	63118.5	82854	69440.4	69456.5	0.96011		0.889692		1.16788		0.978803		0.97903
O08539	Myc box-dependent-interacting protein 1	Bin1	sp|O08539|BIN1_MOUSE Myc box-dependent-interacting protein 1 OS=Mus musculus OX=10090 GN=Bin1 PE=1 SV=1	1122600	876630	531580	802050	674590	646940	651202	752292	763268	802050	782712	741537	1.15524		1.17209		1.23165		1.20195		1.13872
O08547	Vesicle-trafficking protein SEC22b	Sec22b	sp|O08547|SC22B_MOUSE Vesicle-trafficking protein SEC22b OS=Mus musculus OX=10090 GN=Sec22b PE=1 SV=3	169960	113130	63405	107110	87255	87849	98591	97084.1	91040	107110	101240	100695	0.984716		0.923411		1.08641		1.02687		1.02134
O08553;P97427	Dihydropyrimidinase-related protein 2	Dpysl2	sp|O08553|DPYL2_MOUSE Dihydropyrimidinase-related protein 2 OS=Mus musculus OX=10090 GN=Dpysl2 PE=1 SV=2	2176900	1924800	1209500	1546200	1418700	1417700	1.26278e+06	1.65179e+06	1.73666e+06	1546200	1.64609e+06	1.625e+06	1.30806		1.37526		1.22444		1.30354		1.28684
O08573	Galectin-9	Lgals9	sp|O08573|LEG9_MOUSE Galectin-9 OS=Mus musculus OX=10090 GN=Lgals9 PE=1 SV=1	139850	98570	64391	79703	74418	76741	81124.6	84589.2	92455.7	79703	86345.6	87962.3	1.04271		1.13967		0.982476		1.06436		1.08429
O08579	Emerin	Emd	sp|O08579|EMD_MOUSE Emerin OS=Mus musculus OX=10090 GN=Emd PE=1 SV=1	138800	111400	59167	81747	65717	70690	80515.6	95599.5	84954.9	81747	76250	81026.5	1.18734		1.05514		1.01529		0.947022		1.00635
O08583;Q9JJW6	THO complex subunit 4	Alyref	sp|O08583|THOC4_MOUSE THO complex subunit 4 OS=Mus musculus OX=10090 GN=Alyref PE=1 SV=3	295390	229850	165400	245110	205940	195110	171351	197249	237489	245110	238948	223640	1.15114		1.38598		1.43046		1.39449		1.30516
O08585	Clathrin light chain A	Clta	sp|O08585|CLCA_MOUSE Clathrin light chain A OS=Mus musculus OX=10090 GN=Clta PE=1 SV=2	111600	82985	38413	110840	68253	74680	64737.3	71214.7	55155.3	110840	79192.5	85599.9	1.10006		0.851986		1.71215	UP	1.22329		1.32227
O08600	Endonuclease G, mitochondrial	Endog	sp|O08600|NUCG_MOUSE Endonuclease G, mitochondrial OS=Mus musculus OX=10090 GN=Endog PE=1 SV=1	51372	35729	23525	31430	26665	27926	29800	30661.3	33778.3	31430	30938.8	32009.4	1.0289		1.1335		1.0547		1.03821		1.07414
O08638	Myosin-11	Myh11	sp|O08638|MYH11_MOUSE Myosin-11 OS=Mus musculus OX=10090 GN=Myh11 PE=1 SV=1	573510	522220	270210	421480	315170	369480	332684	448150	387981	421480	365685	423506	1.34708		1.16622		1.26691		1.0992		1.273
O08677;P84825;P84824;CON__P01045-1;CON__Q2KJ62;CON__P01044-1	Kininogen-1;Kininogen-1 heavy chain;Bradykinin;Kininogen-1 light chain	Kng1	sp|O08677|KNG1_MOUSE Kininogen-1 OS=Mus musculus OX=10090 GN=Kng1 PE=1 SV=1	585240	653200	369700	469450	428230	416150	339488	560553	530833	469450	496866	477001	1.65117	UP	1.56363	UP	1.38282		1.46358		1.40506
O08692	Neutrophilic granule protein	Ngp	sp|O08692|NGP_MOUSE Neutrophilic granule protein OS=Mus musculus OX=10090 GN=Ngp PE=1 SV=1	294500	248520	157230	199430	205810	172260	170835	213271	225758	199430	238797	197448	1.24841		1.3215		1.16739		1.39783		1.15579
O08709	Peroxiredoxin-6	Prdx6	sp|O08709|PRDX6_MOUSE Peroxiredoxin-6 OS=Mus musculus OX=10090 GN=Prdx6 PE=1 SV=3	716740	549230	349420	452240	404150	393270	415769	471329	501714	452240	468927	450775	1.13363		1.20671		1.08772		1.12785		1.0842
O08738;REV__O48534	Caspase-6;Caspase-6 subunit p18;Caspase-6 subunit p11	Casp6	sp|O08738|CASP6_MOUSE Caspase-6 OS=Mus musculus OX=10090 GN=Casp6 PE=1 SV=1	151110	99881	70088	86687	80158	79138	87656.4	85714.3	100636	86687	93005.6	90709.8	0.977844		1.14807		0.988941		1.06102		1.03483
O08740	DNA-directed RNA polymerase II subunit RPB11	Polr2j	sp|O08740|RPB11_MOUSE DNA-directed RNA polymerase II subunit RPB11 OS=Mus musculus OX=10090 GN=Polr2j PE=1 SV=1	158090	117530	70556	121210	95181	95503	91705.4	100860	101308	121210	110436	109468	1.09983		1.10471		1.32173		1.20425		1.19369
O08749	Dihydrolipoyl dehydrogenase, mitochondrial	Dld	sp|O08749|DLDH_MOUSE Dihydrolipoyl dehydrogenase, mitochondrial OS=Mus musculus OX=10090 GN=Dld PE=1 SV=2	1031900	729210	428720	689510	578720	528300	598588	625782	615577	689510	671476	605549	1.04543		1.02838		1.15189		1.12177		1.01163
O08756	3-hydroxyacyl-CoA dehydrogenase type-2	Hsd17b10	sp|O08756|HCD2_MOUSE 3-hydroxyacyl-CoA dehydrogenase type-2 OS=Mus musculus OX=10090 GN=Hsd17b10 PE=1 SV=4	80238	48754	32797	51262	44893	44935	46544.7	41838.9	47091.5	51262	52088.4	51505.5	0.898897		1.01175		1.10135		1.1191		1.10658
O08784	Treacle protein	Tcof1	sp|O08784|TCOF_MOUSE Treacle protein OS=Mus musculus OX=10090 GN=Tcof1 PE=1 SV=1	1023400	907130	521800	681410	581350	574180	593657	778466	749226	681410	674528	658138	1.31131		1.26205		1.14782		1.13622		1.10862
O08788	Dynactin subunit 1	Dctn1	sp|O08788|DCTN1_MOUSE Dynactin subunit 1 OS=Mus musculus OX=10090 GN=Dctn1 PE=1 SV=3	263440	183630	106700	176960	138650	144190	152817	157585	153205	176960	160873	165274	1.0312		1.00254		1.15799		1.05271		1.08151
O08795	Glucosidase 2 subunit beta	Prkcsh	sp|O08795|GLU2B_MOUSE Glucosidase 2 subunit beta OS=Mus musculus OX=10090 GN=Prkcsh PE=1 SV=1	879150	721680	409650	551880	506160	481360	509980	619320	588195	551880	587287	551746	1.2144		1.15337		1.08216		1.15159		1.0819
O08800	Serpin B8	Serpinb8	sp|O08800|SPB8_MOUSE Serpin B8 OS=Mus musculus OX=10090 GN=Serpinb8 PE=1 SV=2	93940	82793	55135	56074	53238	52681	54493	71050	79165.5	56074	61770.9	60384.2	1.30384		1.45276		1.02901		1.13356		1.10811
O08807	Peroxiredoxin-4	Prdx4	sp|O08807|PRDX4_MOUSE Peroxiredoxin-4 OS=Mus musculus OX=10090 GN=Prdx4 PE=1 SV=1	344860	307680	173860	232320	191950	196490	200048	264040	249637	232320	222715	225221	1.31989		1.24789		1.16132		1.11331		1.12584
O08808	Protein diaphanous homolog 1	Diaph1	sp|O08808|DIAP1_MOUSE Protein diaphanous homolog 1 OS=Mus musculus OX=10090 GN=Diaph1 PE=1 SV=1	53587	31364	15117	29969	21234	21846	31084.9	26915.5	21705.7	29969	24637.4	25040.4	0.865869		0.698272		0.964101		0.792582		0.805547
O08810	116 kDa U5 small nuclear ribonucleoprotein component	Eftud2	sp|O08810|U5S1_MOUSE 116 kDa U5 small nuclear ribonucleoprotein component OS=Mus musculus OX=10090 GN=Eftud2 PE=1 SV=1	552190	334810	211950	337930	283850	306900	320316	287322	304328	337930	329345	351776	0.896995		0.950087		1.05499		1.02819		1.09821
O08842	GDNF family receptor alpha-2	Gfra2	sp|O08842|GFRA2_MOUSE GDNF family receptor alpha-2 OS=Mus musculus OX=10090 GN=Gfra2 PE=1 SV=2	187710	179740	99191	175690	133160	130770	108887	154246	142423	175690	154503	149892	1.41657		1.30799		1.6135	UP	1.41892		1.37657
O08900	Zinc finger protein Aiolos	Ikzf3	sp|O08900|IKZF3_MOUSE Zinc finger protein Aiolos OS=Mus musculus OX=10090 GN=Ikzf3 PE=1 SV=2	193870	115280	85768	123600	94893	99642	112461	98929.2	123150	123600	110102	114212	0.879677		1.09505		1.09905		0.979029		1.01557
O08915	AH receptor-interacting protein	Aip	sp|O08915|AIP_MOUSE AH receptor-interacting protein OS=Mus musculus OX=10090 GN=Aip PE=1 SV=1	189620	152340	91148	123680	110950	115580	109995	130733	130875	123680	128733	132480	1.18853		1.18982		1.12441		1.17035		1.20442
O08997	Copper transport protein ATOX1	Atox1	sp|O08997|ATOX1_MOUSE Copper transport protein ATOX1 OS=Mus musculus OX=10090 GN=Atox1 PE=1 SV=1	445030	362890	204670	257450	235730	221830	258154	311419	293875	257450	273512	254267	1.20633		1.13837		0.997271		1.05949		0.98494
O08999	Latent-transforming growth factor beta-binding protein 2	Ltbp2	sp|O08999|LTBP2_MOUSE Latent-transforming growth factor beta-binding protein 2 OS=Mus musculus OX=10090 GN=Ltbp2 PE=1 SV=2	67501	64782	35037	56841	46040	45113	39156.2	55593.6	50307.8	56841	53419.2	51709.5	1.41979		1.2848		1.45165		1.36426		1.3206
O09000	Nuclear receptor coactivator 3	Ncoa3	sp|O09000|NCOA3_MOUSE Nuclear receptor coactivator 3 OS=Mus musculus OX=10090 GN=Ncoa3 PE=1 SV=2	46294	35615	21287	30337	24612	26957	26854.4	30563.5	30564.9	30337	28556.8	30898.7	1.13812		1.13817		1.12969		1.06339		1.1506
O09044;P60879	Synaptosomal-associated protein 23	Snap23	sp|O09044|SNP23_MOUSE Synaptosomal-associated protein 23 OS=Mus musculus OX=10090 GN=Snap23 PE=1 SV=1	166450	131820	73954	123950	94734	98238	96554.9	113123	106187	123950	109918	112603	1.17159		1.09976		1.28373		1.1384		1.1662
O09046	L-amino-acid oxidase	Il4i1	sp|O09046|OXLA_MOUSE L-amino-acid oxidase OS=Mus musculus OX=10090 GN=Il4i1 PE=1 SV=1	175700	122800	86081	107530	103160	103070	101921	105383	123599	107530	119694	118141	1.03397		1.2127		1.05504		1.17439		1.15915
O09061	Proteasome subunit beta type-1	Psmb1	sp|O09061|PSB1_MOUSE Proteasome subunit beta type-1 OS=Mus musculus OX=10090 GN=Psmb1 PE=1 SV=1	708960	632040	362340	492570	433030	406470	411256	542394	520265	492570	502435	465905	1.31887		1.26507		1.19772		1.22171		1.13288
O09106	Histone deacetylase 1	Hdac1	sp|O09106|HDAC1_MOUSE Histone deacetylase 1 OS=Mus musculus OX=10090 GN=Hdac1 PE=1 SV=1	193300	111480	65343	98655	80935	89615	112130	95668.1	93822.7	98655	93907.1	102719	0.853189		0.83673		0.879826		0.837484		0.916068
O09126	Semaphorin-4D	Sema4d	sp|O09126|SEM4D_MOUSE Semaphorin-4D OS=Mus musculus OX=10090 GN=Sema4d PE=1 SV=2	48448	31551	21795	25784	25118	24847	28103.9	27075.9	31294.3	25784	29143.9	28480.2	0.963424		1.11352		0.917454		1.03701		1.01339
O09131	Glutathione S-transferase omega-1	Gsto1	sp|O09131|GSTO1_MOUSE Glutathione S-transferase omega-1 OS=Mus musculus OX=10090 GN=Gsto1 PE=1 SV=2	247240	191140	121600	125740	131880	131670	143420	164029	174599	125740	153018	150923	1.1437		1.2174		0.876727		1.06692		1.05232
O09159	Lysosomal alpha-mannosidase	Man2b1	sp|O09159|MA2B1_MOUSE Lysosomal alpha-mannosidase OS=Mus musculus OX=10090 GN=Man2b1 PE=1 SV=4	476090	366550	236190	343180	292410	283660	276172	314560	339133	343180	339277	325138	1.139		1.22798		1.24263		1.2285		1.1773
O09164	Extracellular superoxide dismutase [Cu-Zn]	Sod3	sp|O09164|SODE_MOUSE Extracellular superoxide dismutase [Cu-Zn] OS=Mus musculus OX=10090 GN=Sod3 PE=1 SV=1	84414	80924	45858	54547	50376	51697	48967.2	69446.1	65845.1	54547	58450.2	59256.3	1.41822		1.34468		1.11395		1.19366		1.21012
O09165	Calsequestrin-1	Casq1	sp|O09165|CASQ1_MOUSE Calsequestrin-1 OS=Mus musculus OX=10090 GN=Casq1 PE=1 SV=3	2595800	291310	129550	164290	174210	161950	1.50578e+06	249992	186014	164290	202132	185631	0.166021	DOWN	0.123533	DOWN	0.109106	DOWN	0.134237	DOWN	0.123279	DOWN
O09167	60S ribosomal protein L21	Rpl21	sp|O09167|RL21_MOUSE 60S ribosomal protein L21 OS=Mus musculus OX=10090 GN=Rpl21 PE=1 SV=3	62459	41120	32718	96486	49234	49069	36231.4	35287.7	46978.1	96486	57125.2	56244	0.973953		1.29661		2.66305	UP	1.57667	UP	1.55235	UP
O35114	Lysosome membrane protein 2	Scarb2	sp|O35114|SCRB2_MOUSE Lysosome membrane protein 2 OS=Mus musculus OX=10090 GN=Scarb2 PE=1 SV=3	118680	76948	42448	81806	55034	61345	68844.3	66034	60948.9	81806	63854.8	70315	0.959179		0.885315		1.18828		0.927525		1.02136
O35129	Prohibitin-2	Phb2	sp|O35129|PHB2_MOUSE Prohibitin-2 OS=Mus musculus OX=10090 GN=Phb2 PE=1 SV=1	233330	135540	90842	158470	129140	146000	135351	116316	130435	158470	149838	167349	0.859363		0.963684		1.17081		1.10704		1.23641
O35206	Collagen alpha-1(XV) chain;Restin	Col15a1	sp|O35206|COFA1_MOUSE Collagen alpha-1(XV) chain OS=Mus musculus OX=10090 GN=Col15a1 PE=1 SV=2	287350	198510	130350	178140	144710	148060	166687	170354	187163	178140	167904	169710	1.022		1.12284		1.06871		1.0073		1.01813
O35215	D-dopachrome decarboxylase	Ddt	sp|O35215|DOPD_MOUSE D-dopachrome decarboxylase OS=Mus musculus OX=10090 GN=Ddt PE=1 SV=3	383150	291150	171830	186380	205950	163990	222259	249854	246722	186380	238959	187969	1.12416		1.11007		0.838572		1.07514		0.845721
O35226	26S proteasome non-ATPase regulatory subunit 4	Psmd4	sp|O35226|PSMD4_MOUSE 26S proteasome non-ATPase regulatory subunit 4 OS=Mus musculus OX=10090 GN=Psmd4 PE=1 SV=1	268240	202880	142120	177060	169640	178930	155602	174104	204063	177060	196830	205094	1.11891		1.31144		1.13791		1.26496		1.31807
O35242	Protein FAN	Nsmaf	sp|O35242|FAN_MOUSE Protein FAN OS=Mus musculus OX=10090 GN=Nsmaf PE=1 SV=2	45810	33871	21953	28339	24993	24988	26573.6	29066.9	31521.2	28339	28998.8	28641.8	1.09382		1.18618		1.06643		1.09126		1.07783
O35286;Q9LZQ9;O22899	Pre-mRNA-splicing factor ATP-dependent RNA helicase DHX15	Dhx15	sp|O35286|DHX15_MOUSE Pre-mRNA-splicing factor ATP-dependent RNA helicase DHX15 OS=Mus musculus OX=10090 GN=Dhx15 PE=1 SV=2	174480	98781	56909	108420	70084	77656	101213	84770.3	81712.7	108420	81317	89011.1	0.837544		0.807335		1.07121		0.803425		0.879444
O35295	Transcriptional activator protein Pur-beta	Purb	sp|O35295|PURB_MOUSE Transcriptional activator protein Pur-beta OS=Mus musculus OX=10090 GN=Purb PE=1 SV=3	194000	144880	123740	156640	138800	144860	112536	124331	177672	156640	161047	166042	1.10481		1.5788	UP	1.39191		1.43107		1.47545
O35309	N-myc-interactor	Nmi	sp|O35309|NMI_MOUSE N-myc-interactor OS=Mus musculus OX=10090 GN=Nmi PE=1 SV=1	403140	302280	176980	235020	212400	223030	233855	259406	254117	235020	246443	255642	1.10926		1.08664		1.00498		1.05383		1.09317
O35326;Q13243	Serine/arginine-rich splicing factor 5	Srsf5;SRSF5	sp|O35326|SRSF5_MOUSE Serine/arginine-rich splicing factor 5 OS=Mus musculus OX=10090 GN=Srsf5 PE=1 SV=2;sp|Q13243|SRSF5_HUMAN Serine/arginine-rich	237940	186320	103050	157490	122970	113670	138025	159893	147964	157490	142679	130291	1.15844		1.07201		1.14103		1.03372		0.943968
O35381;Q64G17	Acidic leucine-rich nuclear phosphoprotein 32 family member A	Anp32a	sp|O35381|AN32A_MOUSE Acidic leucine-rich nuclear phosphoprotein 32 family member A OS=Mus musculus OX=10090 GN=Anp32a PE=1 SV=1	904370	813740	489400	646090	611950	545830	524610	698322	702704	646090	710032	625643	1.33113		1.33948		1.23156		1.35345		1.19259
O35387	HCLS1-associated protein X-1	Hax1	sp|O35387|HAX1_MOUSE HCLS1-associated protein X-1 OS=Mus musculus OX=10090 GN=Hax1 PE=1 SV=1	29004	24279	15026	34207	25465	22334	16824.7	20835.4	21575.1	34207	29546.5	25599.7	1.23838		1.28234		2.03314	UP	1.75613	UP	1.52155	UP
O35448;Q9UMR5	Lysosomal thioesterase PPT2	Ppt2	sp|O35448|PPT2_MOUSE Lysosomal thioesterase PPT2 OS=Mus musculus OX=10090 GN=Ppt2 PE=1 SV=1	68976	54042	30496	41821	40693	37752	40011.8	46376.9	43787.6	41821	47215.2	43272.2	1.15908		1.09437		1.04522		1.18003		1.08149
O35459	Delta(3,5)-Delta(2,4)-dienoyl-CoA isomerase, mitochondrial	Ech1	sp|O35459|ECH1_MOUSE Delta(3,5)-Delta(2,4)-dienoyl-CoA isomerase, mitochondrial OS=Mus musculus OX=10090 GN=Ech1 PE=1 SV=1	687810	547980	311160	490280	400890	388600	398987	470257	446779	490280	465144	445422	1.17863		1.11978		1.22881		1.16581		1.11638
P28076;O35522;O35521;O35524;O35523	Proteasome subunit beta type-9	Psmb9	sp|P28076|PSB9_MOUSE Proteasome subunit beta type-9 OS=Mus musculus OX=10090 GN=Psmb9 PE=1 SV=1;sp|O35522|PSB9_MUSMB Proteasome subunit beta type-9 OS=Mus musculus bactrianus OX=35531 GN=Psmb9 PE=1 SV=1;sp|O35521|PSB9_MUSTR Proteasome subunit beta type-9 O	349880	283910	170520	213400	193480	181620	202960	243641	244841	213400	224491	208177	1.20044		1.20635		1.05144		1.10609		1.02571
O35551	Rab GTPase-binding effector protein 1	Rabep1	sp|O35551|RABE1_MOUSE Rab GTPase-binding effector protein 1 OS=Mus musculus OX=10090 GN=Rabep1 PE=1 SV=2	272710	208620	124620	192510	158710	167260	158195	179030	178935	192510	184148	191717	1.13171		1.13111		1.21692		1.16406		1.21191
O35593;Q9LT08	26S proteasome non-ATPase regulatory subunit 14;26S proteasome non-ATPase regulatory subunit 14 homolog	Psmd14;RPN11	sp|O35593|PSDE_MOUSE 26S proteasome non-ATPase regulatory subunit 14 OS=Mus musculus OX=10090 GN=Psmd14 PE=1 SV=2;sp|Q9LT08|PSDE_ARATH 26S proteasome non-ATPase regulatory subunit 14 homolog OS=Arabidopsis thaliana OX=3702 GN=RPN11 PE=1 SV=1	164770	104700	66950	118470	87869	103770	95580.3	89849.8	96130.1	118470	101953	118944	0.940045		1.00575		1.23948		1.06667		1.24444
O35598	Disintegrin and metalloproteinase domain-containing protein 10	Adam10	sp|O35598|ADA10_MOUSE Disintegrin and metalloproteinase domain-containing protein 10 OS=Mus musculus OX=10090 GN=Adam10 PE=1 SV=2	189650	148960	91090	125110	116290	116080	110013	127832	130791	125110	134929	133054	1.16198		1.18887		1.13723		1.22648		1.20944
O35601	FYN-binding protein	Fyb	sp|O35601|FYB1_MOUSE FYN-binding protein 1 OS=Mus musculus OX=10090 GN=Fyb1 PE=1 SV=2	505480	395490	217610	301810	254720	256260	293221	339395	312455	301810	295546	293731	1.15747		1.0656		1.02929		1.00793		1.00174
O35604	Niemann-Pick C1 protein	Npc1	sp|O35604|NPC1_MOUSE NPC intracellular cholesterol transporter 1 OS=Mus musculus OX=10090 GN=Npc1 PE=1 SV=2	85828	64476	38111	50290	44613	49895	49787.4	55331	54721.6	50290	51763.5	57190.8	1.11135		1.09911		1.0101		1.03969		1.1487
O35639	Annexin A3	Anxa3	sp|O35639|ANXA3_MOUSE Annexin A3 OS=Mus musculus OX=10090 GN=Anxa3 PE=1 SV=4	735040	528450	370160	388460	487710	550470	426384	453497	531494	388460	565879	630961	1.06359		1.24651		0.911056		1.32716		1.47979
O35643	AP-1 complex subunit beta-1	Ap1b1	sp|O35643|AP1B1_MOUSE AP-1 complex subunit beta-1 OS=Mus musculus OX=10090 GN=Ap1b1 PE=1 SV=2	84716	45341	28879	55883	39644	36368	49142.3	38910	41465.9	55883	45998.1	41685.8	0.791782		0.843791		1.13717		0.936017		0.848267
O35648	Centrin-3	Cetn3	sp|O35648|CETN3_MOUSE Centrin-3 OS=Mus musculus OX=10090 GN=Cetn3 PE=1 SV=1	202090	155160	75202	126610	96085	108720	117229	133153	107979	126610	111485	124617	1.13583		0.921092		1.08002		0.951005		1.06302
O35685	Nuclear migration protein nudC	Nudc	sp|O35685|NUDC_MOUSE Nuclear migration protein nudC OS=Mus musculus OX=10090 GN=Nudc PE=1 SV=1	1045100	875370	495380	645250	562730	589580	606245	751211	711291	645250	652924	675790	1.23912		1.17327		1.06434		1.077		1.11471
O35691	Pinin	Pnn	sp|O35691|PININ_MOUSE Pinin OS=Mus musculus OX=10090 GN=Pnn PE=1 SV=4	740860	552230	342570	478200	400600	392510	429761	473904	491879	478200	464808	449904	1.10272		1.14454		1.11271		1.08155		1.04687
O35737	Heterogeneous nuclear ribonucleoprotein H;Heterogeneous nuclear ribonucleoprotein H, N-terminally processed	Hnrnph1	sp|O35737|HNRH1_MOUSE Heterogeneous nuclear ribonucleoprotein H OS=Mus musculus OX=10090 GN=Hnrnph1 PE=1 SV=3	1055900	826430	513020	645240	579590	620050	612510	709213	736619	645240	672486	710715	1.15788		1.20262		1.05344		1.09792		1.16033
O35744	Chitinase-like protein 3	Chil3	sp|O35744|CHIL3_MOUSE Chitinase-like protein 3 OS=Mus musculus OX=10090 GN=Chil3 PE=1 SV=2	132920	92425	49365	83468	74982	70350	77104.7	79315.8	70880.7	83468	87000	80636.8	1.02868		0.919279		1.08253		1.12834		1.04581
O35841	Apoptosis inhibitor 5	Api5	sp|O35841|API5_MOUSE Apoptosis inhibitor 5 OS=Mus musculus OX=10090 GN=Api5 PE=1 SV=2	264400	160010	68942	136070	106850	112690	153374	137315	98990.3	136070	123976	129168	0.895294		0.645418	DOWN	0.887178		0.808323		0.842175
O35855	Branched-chain-amino-acid aminotransferase, mitochondrial	Bcat2	sp|O35855|BCAT2_MOUSE Branched-chain-amino-acid aminotransferase, mitochondrial OS=Mus musculus OX=10090 GN=Bcat2 PE=1 SV=2	332250	286660	168480	239770	222520	202020	192733	246001	241912	239770	258185	231560	1.27639		1.25517		1.24405		1.3396		1.20146
O35857	Mitochondrial import inner membrane translocase subunit TIM44	Timm44	sp|O35857|TIM44_MOUSE Mitochondrial import inner membrane translocase subunit TIM44 OS=Mus musculus OX=10090 GN=Timm44 PE=1 SV=2	115810	96011	43130	72024	64399	58587	67179.4	82393.2	61928.2	72024	74720.8	67153.8	1.22646		0.921832		1.07211		1.11226		0.999618
O35864;Q9FVU9;Q8LAZ7	COP9 signalosome complex subunit 5;COP9 signalosome complex subunit 5a	Cops5;CSN5A	sp|O35864|CSN5_MOUSE COP9 signalosome complex subunit 5 OS=Mus musculus OX=10090 GN=Cops5 PE=1 SV=3;sp|Q9FVU9|CSN5B_ARATH COP9 signalosome complex subunit 5b OS=Arabidopsis thaliana OX=3702 GN=CSN5B PE=1 SV=1	55364	47208	27391	36385	32207	32178	32115.7	40512.2	39329.3	36385	37369.1	36883.2	1.26144		1.22461		1.13293		1.16358		1.14845
O35887	Calumenin	Calu	sp|O35887|CALU_MOUSE Calumenin OS=Mus musculus OX=10090 GN=Calu PE=1 SV=1	1329700	1149100	648930	932800	746170	702040	771337	986116	931765	932800	865765	804694	1.27845		1.20799		1.20933		1.12242		1.04325
O35892	Nuclear autoantigen Sp-100	Sp100	sp|O35892|SP100_MOUSE Nuclear autoantigen Sp-100 OS=Mus musculus OX=10090 GN=Sp100 PE=1 SV=2	269430	148780	80290	138830	106050	108820	156292	127678	115284	138830	123048	124732	0.816918		0.737622		0.888274		0.787293		0.798071
O35900	U6 snRNA-associated Sm-like protein LSm2	LSM2;Lsm2	sp|O35900|LSM2_MOUSE U6 snRNA-associated Sm-like protein LSm2 OS=Mus musculus OX=10090 GN=Lsm2 PE=1 SV=1	261380	195550	131880	142400	150430	156130	151622	167814	189360	142400	174541	178960	1.10679		1.24889		0.939177		1.15116		1.1803
O35955;O23710;Q7DLS1	Proteasome subunit beta type-10	Psmb10	sp|O35955|PSB10_MOUSE Proteasome subunit beta type-10 OS=Mus musculus OX=10090 GN=Psmb10 PE=1 SV=1	658400	576160	339970	436800	377240	370310	381927	494440	488145	436800	437703	424458	1.29459		1.27811		1.14367		1.14604		1.11136
O35988	Syndecan-4	Sdc4	sp|O35988|SDC4_MOUSE Syndecan-4 OS=Mus musculus OX=10090 GN=Sdc4 PE=1 SV=1	97479	74961	44744	61244	52302	54615	56545.9	64328.8	64245.6	61244	60684.9	62601	1.13764		1.13617		1.08308		1.0732		1.10708
O54724	Polymerase I and transcript release factor	Ptrf	sp|O54724|CAVN1_MOUSE Caveolae-associated protein 1 OS=Mus musculus OX=10090 GN=Cavin1 PE=1 SV=1	657140	543070	272070	436730	347350	314250	381196	466043	390651	436730	403023	360200	1.22258		1.0248		1.14568		1.05726		0.944922
O54734	Dolichyl-diphosphooligosaccharide--protein glycosyltransferase 48 kDa subunit	Ddost	sp|O54734|OST48_MOUSE Dolichyl-diphosphooligosaccharide--protein glycosyltransferase 48 kDa subunit OS=Mus musculus OX=10090 GN=Ddost PE=1 SV=2	178370	73118	44573	103600	73123	83318	103469	62747.2	64000.1	103600	84843.1	95501	0.606433	DOWN	0.618541	DOWN	1.00126		0.819982		0.922987
O54782	Epididymis-specific alpha-mannosidase	Man2b2	sp|O54782|MA2B2_MOUSE Epididymis-specific alpha-mannosidase OS=Mus musculus OX=10090 GN=Man2b2 PE=1 SV=2	252500	171380	105090	145810	128000	119950	146471	147072	150893	145810	148516	137489	1.0041		1.03019		0.995487		1.01396		0.93868
O54786	DNA fragmentation factor subunit alpha	Dffa	sp|O54786|DFFA_MOUSE DNA fragmentation factor subunit alpha OS=Mus musculus OX=10090 GN=Dffa PE=1 SV=2	303220	265190	149550	224170	190570	192260	175893	227577	214731	224170	221114	220373	1.29384		1.22081		1.27447		1.2571		1.25288
O54824;O62674;O62666;O62675;O62676;O62678;O62677	Pro-interleukin-16;Interleukin-16	Il16	sp|O54824|IL16_MOUSE Pro-interleukin-16 OS=Mus musculus OX=10090 GN=Il16 PE=1 SV=3	1090600	853110	550640	674030	618940	623840	632639	732108	790636	674030	718143	715060	1.15723		1.24974		1.06543		1.13515		1.13028
O54879;O15347	High mobility group protein B3	Hmgb3;HMGB3	sp|O54879|HMGB3_MOUSE High mobility group protein B3 OS=Mus musculus OX=10090 GN=Hmgb3 PE=1 SV=3;sp|O15347|HMGB3_HUMAN High mobility group protein B3 OS=Homo sapiens OX=9606 GN=HMGB3 PE=1 SV=4	112430	84385	39283	62930	58118	54156	65218.8	72416.2	56404.4	62930	67433.1	62074.8	1.11036		0.86485		0.964906		1.03395		0.951794
O54910	NF-kappa-B inhibitor epsilon	Nfkbie	sp|O54910|IKBE_MOUSE NF-kappa-B inhibitor epsilon OS=Mus musculus OX=10090 GN=Nfkbie PE=1 SV=2	19345	14903	7859.9	11286	9751.4	9664	11221.7	12789.2	11285.6	11286	11314.3	11077.1	1.13969		1.0057		1.00573		1.00825		0.987113
O54916;Q80XA6	RalBP1-associated Eps domain-containing protein 1	Reps1	sp|O54916|REPS1_MOUSE RalBP1-associated Eps domain-containing protein 1 OS=Mus musculus OX=10090 GN=Reps1 PE=1 SV=2	115790	74922	48071	62923	54396	57520	67167.8	64295.4	69022.7	62923	63114.5	65930.7	0.957234		1.02761		0.936802		0.939654		0.981582
O54931	A-kinase anchor protein 2	Akap2	sp|O54931|AKAP2_MOUSE A-kinase anchor protein 2 OS=Mus musculus OX=10090 GN=Akap2 PE=1 SV=3	189220	169090	131730	151330	147440	144900	109763	145107	189144	151330	171071	166088	1.322		1.7232	UP	1.37869		1.55855	UP	1.51314	UP
O54941	SWI/SNF-related matrix-associated actin-dependent regulator of chromatin subfamily E member 1	Smarce1	sp|O54941|SMCE1_MOUSE SWI/SNF-related matrix-associated actin-dependent regulator of chromatin subfamily E member 1 OS=Mus musculus OX=10090 GN=Smarce1 PE=1 SV=1	537270	469990	330190	428860	349540	360570	311661	403329	474103	428860	405564	413294	1.29412		1.52121	UP	1.37604		1.3013		1.3261
O54946;Q9QYI8;O35723	DnaJ homolog subfamily B member 6	Dnajb6	sp|O54946|DNJB6_MOUSE DnaJ homolog subfamily B member 6 OS=Mus musculus OX=10090 GN=Dnajb6 PE=1 SV=4	254780	215730	128720	184900	156790	162180	147794	185132	184822	184900	181920	185894	1.25264		1.25054		1.25107		1.23091		1.2578
O54965	E3 ubiquitin-protein ligase RNF13	Rnf13	sp|O54965|RNF13_MOUSE E3 ubiquitin-protein ligase RNF13 OS=Mus musculus OX=10090 GN=Rnf13 PE=1 SV=2	32589	31003	20172	25635	23123	21308	18904.3	26605.7	28963.9	25635	26829.1	24423.7	1.40738		1.53213	UP	1.35604		1.4192		1.29196
O54983;Q14894	Ketimine reductase mu-crystallin	Crym	sp|O54983|CRYM_MOUSE Ketimine reductase mu-crystallin OS=Mus musculus OX=10090 GN=Crym PE=1 SV=1	188810	142250	115110	108370	110950	115000	109526	122074	165281	108370	128733	131816	1.11457		1.50906	UP	0.98945		1.17537		1.20351
O54988	STE20-like serine/threonine-protein kinase	Slk	sp|O54988|SLK_MOUSE STE20-like serine/threonine-protein kinase OS=Mus musculus OX=10090 GN=Slk PE=1 SV=2	253270	195990	103040	142840	127480	127910	146918	168192	147950	142840	147912	146613	1.1448		1.00703		0.972245		1.00677		0.997928
O54998	Peptidyl-prolyl cis-trans isomerase FKBP7	Fkbp7	sp|O54998|FKBP7_MOUSE Peptidyl-prolyl cis-trans isomerase FKBP7 OS=Mus musculus OX=10090 GN=Fkbp7 PE=1 SV=1	116540	95412	53799	81722	66946	70488	67602.9	81879.2	77247.2	81722	77676	80794.9	1.21118		1.14266		1.20885		1.149		1.19514
O55013	Trafficking protein particle complex subunit 3	Trappc3	sp|O55013|TPPC3_MOUSE Trafficking protein particle complex subunit 3 OS=Mus musculus OX=10090 GN=Trappc3 PE=1 SV=1	84115	55129	37555	48957	48469	49024	48793.7	47309.7	53923.3	48957	56237.5	56192.4	0.969587		1.10513		1.00335		1.15256		1.15163
O55022	Membrane-associated progesterone receptor component 1	Pgrmc1	sp|O55022|PGRC1_MOUSE Membrane-associated progesterone receptor component 1 OS=Mus musculus OX=10090 GN=Pgrmc1 PE=1 SV=4	100350	68648	46246	83976	57108	55537	58211.4	58911.2	66402.3	83976	66261.2	63657.8	1.01202		1.14071		1.44261		1.13829		1.09356
O55023	Inositol monophosphatase 1	Impa1	sp|O55023|IMPA1_MOUSE Inositol monophosphatase 1 OS=Mus musculus OX=10090 GN=Impa1 PE=1 SV=1	371840	328500	170980	180950	166330	161650	215698	281907	245501	180950	192989	185287	1.30695		1.13817		0.838904		0.894718		0.85901
O55029	Coatomer subunit beta	Copb2	sp|O55029|COPB2_MOUSE Coatomer subunit beta OS=Mus musculus OX=10090 GN=Copb2 PE=1 SV=2	118790	55619	36136	74519	55974	59774	68908.1	47730.2	51885.8	74519	64945.4	68514.3	0.692665		0.752971		1.08143		0.942494		0.994285
O55057;O43924	Retinal rod rhodopsin-sensitive cGMP 3,5-cyclic phosphodiesterase subunit delta	Pde6d;PDE6D	sp|O55057|PDE6D_MOUSE Retinal rod rhodopsin-sensitive cGMP 3,5-cyclic phosphodiesterase subunit delta OS=Mus musculus OX=10090 GN=Pde6d PE=1 SV=1;sp|O43924|PDE6D_HUMAN Retinal rod rhodopsin-sensitive cGMP 3,5-cyclic phosphodiesterase subunit delta OS=H	76252	60105	36887	36567	46633	44839	44232.5	51580	52964.2	36567	54107.3	51395.5	1.16611		1.1974		0.8267		1.22325		1.16194
O55098;O94804	Serine/threonine-protein kinase 10	Stk10;STK10	sp|O55098|STK10_MOUSE Serine/threonine-protein kinase 10 OS=Mus musculus OX=10090 GN=Stk10 PE=1 SV=2;sp|O94804|STK10_HUMAN Serine/threonine-protein kinase 10 OS=Homo sapiens OX=9606 GN=STK10 PE=1 SV=1	233290	154480	91534	154810	119300	112700	135328	132569	131429	154810	138421	129179	0.979617		0.971191		1.14396		1.02286		0.954567
O55106	Striatin	Strn	sp|O55106|STRN_MOUSE Striatin OS=Mus musculus OX=10090 GN=Strn PE=1 SV=2	371770	278240	176870	224550	209670	205910	215658	238776	253959	224550	243276	236019	1.1072		1.1776		1.04123		1.12806		1.09441
O55111	Desmoglein-2	Dsg2	sp|O55111|DSG2_MOUSE Desmoglein-2 OS=Mus musculus OX=10090 GN=Dsg2 PE=1 SV=3	183650	150570	87211	106540	95616	104320	106532	129214	125222	106540	110941	119574	1.21291		1.17544		1.00007		1.04139		1.12242
O55125	Protein NipSnap homolog 1	Nipsnap1	sp|O55125|NIPS1_MOUSE Protein NipSnap homolog 1 OS=Mus musculus OX=10090 GN=Nipsnap1 PE=1 SV=1	64834	48230	32356	45340	44961	45644	37609.1	41389.3	46458.3	45340	52167.3	52318.2	1.10051		1.23529		1.20556		1.38709		1.3911
O55126	Protein NipSnap homolog 2	Gbas	sp|O55126|NIPS2_MOUSE Protein NipSnap homolog 2 OS=Mus musculus OX=10090 GN=Nipsnap2 PE=1 SV=1	67303	28610	19400	29168	24528	31932	39041.3	24552.1	27855.5	29168	28459.3	36601.2	0.628874	DOWN	0.713486		0.747105		0.728953		0.937498
O55128	Histone deacetylase complex subunit SAP18	Sap18	sp|O55128|SAP18_MOUSE Histone deacetylase complex subunit SAP18 OS=Mus musculus OX=10090 GN=Sap18 PE=1 SV=1	343490	235360	160300	268930	205770	228100	199253	201978	230167	268930	238751	261453	1.01367		1.15515		1.34969		1.19823		1.31217
O55131	Septin-7	Sept7	sp|O55131|SEPT7_MOUSE Septin-7 OS=Mus musculus OX=10090 GN=Sept7 PE=1 SV=1	414780	266280	173230	272290	228230	249890	240607	228512	248732	272290	264810	286430	0.949731		1.03377		1.13168		1.10059		1.19045
O55135	Eukaryotic translation initiation factor 6	Eif6	sp|O55135|IF6_MOUSE Eukaryotic translation initiation factor 6 OS=Mus musculus OX=10090 GN=Eif6 PE=1 SV=2	226840	181520	102790	120780	111290	112790	131586	155774	147591	120780	129127	129282	1.18382		1.12163		0.917878		0.981315		0.982493
O55142	60S ribosomal protein L35a	Rpl35a	sp|O55142|RL35A_MOUSE 60S ribosomal protein L35a OS=Mus musculus OX=10090 GN=Rpl35a PE=1 SV=2	150850	83036	63815	112940	78280	94270	87505.6	71258.5	91628.7	112940	90826.6	108054	0.814331		1.04712		1.29066		1.03795		1.23483
O55201	Transcription elongation factor SPT5	Supt5h	sp|O55201|SPT5H_MOUSE Transcription elongation factor SPT5 OS=Mus musculus OX=10090 GN=Supt5h PE=1 SV=1	423930	313390	188800	243000	205180	201460	245915	268940	271088	243000	238066	230918	1.09363		1.10237		0.988147		0.968083		0.939017
O55222	Integrin-linked protein kinase	Ilk	sp|O55222|ILK_MOUSE Integrin-linked protein kinase OS=Mus musculus OX=10090 GN=Ilk PE=1 SV=2	24429	20466	11089	16109	14590	12711	14170.9	17563.2	15922.1	16109	16928.5	14569.6	1.23939		1.12358		1.13677		1.1946		1.02814
O55234	Proteasome subunit beta type-5	Psmb5	sp|O55234|PSB5_MOUSE Proteasome subunit beta type-5 OS=Mus musculus OX=10090 GN=Psmb5 PE=1 SV=3	26971	18594	12149	15392	13452	13150	15645.4	15956.7	17444.1	15392	15608.1	15072.8	1.0199		1.11497		0.983802		0.997612		0.963402
O70133	ATP-dependent RNA helicase A	Dhx9	sp|O70133|DHX9_MOUSE ATP-dependent RNA helicase A OS=Mus musculus OX=10090 GN=Dhx9 PE=1 SV=2	198370	111740	65145	112030	84434	82748	115071	95891.3	93538.4	112030	97967	94847.6	0.833322		0.812874		0.973572		0.85136		0.824252
O70194	Eukaryotic translation initiation factor 3 subunit D	Eif3d	sp|O70194|EIF3D_MOUSE Eukaryotic translation initiation factor 3 subunit D OS=Mus musculus OX=10090 GN=Eif3d PE=1 SV=2	46488	26679	18202	24826	22183	21728	26966.9	22895	26135.3	24826	25738.5	24905.1	0.849002		0.969162		0.92061		0.954446		0.923544
O70200;P55008	Allograft inflammatory factor 1	Aif1	sp|O70200|AIF1_MOUSE Allograft inflammatory factor 1 OS=Mus musculus OX=10090 GN=Aif1 PE=1 SV=1	320910	246340	134350	273760	215860	217060	186155	211400	192906	273760	250458	248799	1.13562		1.03627		1.47061		1.34543		1.33652
O70209	PDZ and LIM domain protein 3	Pdlim3	sp|O70209|PDLI3_MOUSE PDZ and LIM domain protein 3 OS=Mus musculus OX=10090 GN=Pdlim3 PE=1 SV=1	144480	68747	43097	49908	47565	58428	83810.4	58996.2	61880.8	49908	55188.7	66971.5	0.703924		0.738342		0.595487	DOWN	0.658494	DOWN	0.799083
O70250	Phosphoglycerate mutase 2	Pgam2	sp|O70250|PGAM2_MOUSE Phosphoglycerate mutase 2 OS=Mus musculus OX=10090 GN=Pgam2 PE=1 SV=3	207160	21545	11532	15834	14377	13551	120170	18489.1	16558.2	15834	16681.3	15532.5	0.153858	DOWN	0.13779	DOWN	0.131763	DOWN	0.138814	DOWN	0.129254	DOWN
O70251;Q9SCX3;Q84WM9;Q9SI20;P48006	Elongation factor 1-beta	Eef1b	sp|O70251|EF1B_MOUSE Elongation factor 1-beta OS=Mus musculus OX=10090 GN=Eef1b PE=1 SV=5	1333900	991760	602810	966320	758140	738860	773773	851093	865544	966320	879654	846898	1.09993		1.1186		1.24884		1.13684		1.0945
O70252;O70453	Heme oxygenase 2	Hmox2	sp|O70252|HMOX2_MOUSE Heme oxygenase 2 OS=Mus musculus OX=10090 GN=Hmox2 PE=1 SV=1	304590	216940	115730	189680	161900	149680	176688	186170	166171	189680	187849	171567	1.05367		0.940478		1.07353		1.06317		0.971017
O70279	Protein DGCR14	Dgcr14	sp|O70279|ESS2_MOUSE Splicing factor ESS-2 homolog OS=Mus musculus OX=10090 GN=Ess2 PE=1 SV=2	66182	58220	36708	40222	40969	39046	38391.1	49962.3	52707.1	40222	47535.5	44755.4	1.3014		1.3729		1.04769		1.23819		1.16578
O70305	Ataxin-2	Atxn2	sp|O70305|ATX2_MOUSE Ataxin-2 OS=Mus musculus OX=10090 GN=Atxn2 PE=1 SV=1	58792	39361	22144	32614	26290	27541	34104.3	33778.2	31795.4	32614	30503.7	31568.1	0.990439		0.932301		0.956303		0.894426		0.925636
O70310	Glycylpeptide N-tetradecanoyltransferase 1	Nmt1	sp|O70310|NMT1_MOUSE Glycylpeptide N-tetradecanoyltransferase 1 OS=Mus musculus OX=10090 GN=Nmt1 PE=1 SV=1	103240	80819	43724	55079	54443	56951	59887.8	69356	62781	55079	63169	65278.5	1.1581		1.04831		0.919703		1.05479		1.09001
O70318	Band 4.1-like protein 2	Epb41l2	sp|O70318|E41L2_MOUSE Band 4.1-like protein 2 OS=Mus musculus OX=10090 GN=Epb41l2 PE=1 SV=2	371550	320250	163090	238600	206130	208570	215530	274827	234173	238600	239168	239068	1.27512		1.0865		1.10704		1.10968		1.10921
O70325	Phospholipid hydroperoxide glutathione peroxidase, mitochondrial	Gpx4	sp|O70325|GPX4_MOUSE Phospholipid hydroperoxide glutathione peroxidase OS=Mus musculus OX=10090 GN=Gpx4 PE=1 SV=4	83460	53766	33631	47859	43450	45302	48413.8	46140.1	48289	47859	50414.1	51926.2	0.953036		0.997424		0.988541		1.04132		1.07255
O70362	Phosphatidylinositol-glycan-specific phospholipase D	Gpld1	sp|O70362|PHLD_MOUSE Phosphatidylinositol-glycan-specific phospholipase D OS=Mus musculus OX=10090 GN=Gpld1 PE=1 SV=1	67123	52046	29914	44221	38854	38716	38936.9	44664	42952	44221	45081.5	44377.2	1.14709		1.10312		1.13571		1.15781		1.13972
O70370	Cathepsin S	Ctss	sp|O70370|CATS_MOUSE Cathepsin S OS=Mus musculus OX=10090 GN=Ctss PE=1 SV=2	751960	701530	356400	467550	400720	369040	436199	602028	511736	467550	464947	423002	1.38017		1.17317		1.07187		1.0659		0.969745
O70400	PDZ and LIM domain protein 1	Pdlim1	sp|O70400|PDLI1_MOUSE PDZ and LIM domain protein 1 OS=Mus musculus OX=10090 GN=Pdlim1 PE=1 SV=4	555290	514660	344230	411790	398780	371240	322114	441663	494262	411790	462696	425524	1.37114		1.53443	UP	1.2784		1.43643		1.32103
O70423;Q812C9	Membrane primary amine oxidase	Aoc3	sp|O70423|AOC3_MOUSE Membrane primary amine oxidase OS=Mus musculus OX=10090 GN=Aoc3 PE=1 SV=3	195190	137800	83744	150570	105320	110490	113226	118255	120244	150570	122201	126646	1.04441		1.06198		1.32981		1.07926		1.11852
O70435;REV__Q588V7	Proteasome subunit alpha type-3	Psma3	sp|O70435|PSA3_MOUSE Proteasome subunit alpha type-3 OS=Mus musculus OX=10090 GN=Psma3 PE=1 SV=3	958440	831390	490470	619220	555350	525030	555975	713469	704241	619220	644361	601801	1.28328		1.26668		1.11376		1.15897		1.08243
O70439	Syntaxin-7	Stx7	sp|O70439|STX7_MOUSE Syntaxin-7 OS=Mus musculus OX=10090 GN=Stx7 PE=1 SV=3	293200	212820	137220	221980	174260	173130	170080	182634	197027	221980	202190	198446	1.07381		1.15844		1.30515		1.18879		1.16677
O70469	Docking protein 2	Dok2	sp|O70469|DOK2_MOUSE Docking protein 2 OS=Mus musculus OX=10090 GN=Dok2 PE=1 SV=1	55285	45137	28489	32687	32135	33342	32069.9	38735	40905.9	32687	37285.6	38217.4	1.20783		1.27552		1.01924		1.16263		1.19169
O70492	Sorting nexin-3	Snx3	sp|O70492|SNX3_MOUSE Sorting nexin-3 OS=Mus musculus OX=10090 GN=Snx3 PE=1 SV=3	264730	235700	134580	213300	191700	160790	153565	202269	193237	213300	222425	184301	1.31715		1.25833		1.38898		1.44841		1.20015
O70493	Sorting nexin-12	Snx12	sp|O70493|SNX12_MOUSE Sorting nexin-12 OS=Mus musculus OX=10090 GN=Snx12 PE=1 SV=1	105110	83609	55623	78934	74937	67184	60972.6	71750.2	79866.2	78934	86947.8	77007.8	1.17676		1.30987		1.29458		1.42602		1.26299
O70494	Transcription factor Sp3	Sp3	sp|O70494|SP3_MOUSE Transcription factor Sp3 OS=Mus musculus OX=10090 GN=Sp3 PE=1 SV=2	21275	17290	19361	19311	18142	19485	12341.3	14837.7	27799.5	19311	21049.8	22334.1	1.20228		2.25256	UP	1.56475	UP	1.70564	UP	1.80971	UP
O70591	Prefoldin subunit 2	Pfdn2	sp|O70591|PFD2_MOUSE Prefoldin subunit 2 OS=Mus musculus OX=10090 GN=Pfdn2 PE=1 SV=2	234600	210360	112000	155700	134930	131060	136088	180523	160815	155700	156556	150224	1.32652		1.1817		1.14412		1.15041		1.10388
Q8K0V4;O75175	CCR4-NOT transcription complex subunit 3	Cnot3;CNOT3	sp|Q8K0V4|CNOT3_MOUSE CCR4-NOT transcription complex subunit 3 OS=Mus musculus OX=10090 GN=Cnot3 PE=1 SV=1;sp|O75175|CNOT3_HUMAN CCR4-NOT transcription complex subunit 3 OS=Homo sapiens OX=9606 GN=CNOT3 PE=1 SV=1	221860	180740	111420	165680	133700	142080	128697	155105	159982	165680	155129	162855	1.20519		1.24309		1.28736		1.20538		1.26541
O88207;Q61245	Collagen alpha-1(V) chain	Col5a1	sp|O88207|CO5A1_MOUSE Collagen alpha-1(V) chain OS=Mus musculus OX=10090 GN=Col5a1 PE=1 SV=2	117040	85277	50623	70555	50411	64368	67892.9	73181.7	72687	70555	58490.8	73780.1	1.0779		1.07061		1.03921		0.861515		1.08671
O88271	Craniofacial development protein 1	Cfdp1	sp|O88271|CFDP1_MOUSE Craniofacial development protein 1 OS=Mus musculus OX=10090 GN=Cfdp1 PE=1 SV=1	157060	123050	75626	102140	89789	87988	91107.9	105597	108587	102140	104180	100854	1.15903		1.19186		1.12109		1.14348		1.10697
O88286	Protein Wiz	Wiz	sp|O88286|WIZ_MOUSE Protein Wiz OS=Mus musculus OX=10090 GN=Wiz PE=1 SV=2	33310	27270	15490	20988	18664	18198	19322.6	23402.1	22241.3	20988	21655.4	20859	1.21113		1.15105		1.08619		1.12073		1.07951
O88322	Nidogen-2	Nid2	sp|O88322|NID2_MOUSE Nidogen-2 OS=Mus musculus OX=10090 GN=Nid2 PE=1 SV=2	826440	664660	449030	534550	472690	501000	479404	570387	644739	534550	548452	574258	1.18978		1.34488		1.11503		1.14403		1.19786
O88342	WD repeat-containing protein 1	Wdr1	sp|O88342|WDR1_MOUSE WD repeat-containing protein 1 OS=Mus musculus OX=10090 GN=Wdr1 PE=1 SV=3	1899400	1204700	1175400	1541600	1406500	1298100	1.10181e+06	1.03383e+06	1.6877e+06	1541600	1.63193e+06	1.48791e+06	0.938302		1.53175	UP	1.39915		1.48114		1.35042
O88441	Metaxin-2	Mtx2	sp|O88441|MTX2_MOUSE Metaxin-2 OS=Mus musculus OX=10090 GN=Mtx2 PE=1 SV=1	77122	50248	32825	59448	46531	51551	44737.2	43121	47131.7	59448	53988.9	59088.9	0.963874		1.05352		1.32883		1.2068		1.3208
O88456;Q9D7J7	Calpain small subunit 1	Capns1	sp|O88456|CPNS1_MOUSE Calpain small subunit 1 OS=Mus musculus OX=10090 GN=Capns1 PE=1 SV=1	357480	264730	183530	271820	247250	249560	207368	227182	263521	271820	286879	286051	1.09555		1.27079		1.31081		1.38343		1.37944
O88487	Cytoplasmic dynein 1 intermediate chain 2	Dync1i2	sp|O88487|DC1I2_MOUSE Cytoplasmic dynein 1 intermediate chain 2 OS=Mus musculus OX=10090 GN=Dync1i2 PE=1 SV=1	416860	254250	157850	197620	198700	246960	241814	218188	226649	197620	230547	283071	0.9023		0.937287		0.817241		0.95341		1.17062
O88522	NF-kappa-B essential modulator	Ikbkg	sp|O88522|NEMO_MOUSE NF-kappa-B essential modulator OS=Mus musculus OX=10090 GN=Ikbkg PE=1 SV=2	55353	44902	27304	37505	31787	30328	32109.4	38533.3	39204.4	37505	36881.8	34762.6	1.20006		1.22097		1.16804		1.14863		1.08263
O88531	Palmitoyl-protein thioesterase 1	Ppt1	sp|O88531|PPT1_MOUSE Palmitoyl-protein thioesterase 1 OS=Mus musculus OX=10090 GN=Ppt1 PE=1 SV=2	305890	259620	144880	243320	207610	189500	177442	222797	208026	243320	240885	217209	1.2556		1.17236		1.37127		1.35755		1.22412
O88532;Q96KR1	Zinc finger RNA-binding protein	Zfr;ZFR	sp|O88532|ZFR_MOUSE Zinc finger RNA-binding protein OS=Mus musculus OX=10090 GN=Zfr PE=1 SV=2;sp|Q96KR1|ZFR_HUMAN Zinc finger RNA-binding protein OS=Homo sapiens OX=9606 GN=ZFR PE=1 SV=2	75569	58043	36667	49718	41632	44429	43836.3	49810.4	52648.3	49718	48304.7	50925.5	1.13628		1.20102		1.13417		1.10193		1.16172
O88543	COP9 signalosome complex subunit 3	Cops3	sp|O88543|CSN3_MOUSE COP9 signalosome complex subunit 3 OS=Mus musculus OX=10090 GN=Cops3 PE=1 SV=3	71252	42505	26854	42225	34880	32644	41332.1	36476.3	38558.3	42225	40470.5	37417.3	0.882517		0.93289		1.0216		0.979155		0.905284
O88544	COP9 signalosome complex subunit 4	Cops4	sp|O88544|CSN4_MOUSE COP9 signalosome complex subunit 4 OS=Mus musculus OX=10090 GN=Cops4 PE=1 SV=1	96600	62936	46181	63149	58291	60409	56036	54009.4	66308.9	63149	67633.8	69242.2	0.963833		1.18333		1.12694		1.20697		1.23567
O88569	Heterogeneous nuclear ribonucleoproteins A2/B1	Hnrnpa2b1	sp|O88569|ROA2_MOUSE Heterogeneous nuclear ribonucleoproteins A2/B1 OS=Mus musculus OX=10090 GN=Hnrnpa2b1 PE=1 SV=2	3787200	3320100	2055600	2514000	2369300	2444500	2.19689e+06	2.84919e+06	2.95153e+06	2514000	2.74905e+06	2.80194e+06	1.29692		1.3435		1.14434		1.25134		1.27541
O88587	Catechol O-methyltransferase	Comt	sp|O88587|COMT_MOUSE Catechol O-methyltransferase OS=Mus musculus OX=10090 GN=Comt PE=1 SV=2	101010	68878	37584	51338	47717	53733	58594.2	59108.6	53964.9	51338	55365	61590	1.00878		0.920994		0.876162		0.944889		1.05113
O88643	Serine/threonine-protein kinase PAK 1	Pak1	sp|O88643|PAK1_MOUSE Serine/threonine-protein kinase PAK 1 OS=Mus musculus OX=10090 GN=Pak1 PE=1 SV=1	107600	83297	47660	69365	58133	59957	62417	71482.5	68432.5	69365	67450.5	68724.1	1.14524		1.09638		1.11132		1.08064		1.10105
O88653	Ragulator complex protein LAMTOR3	Lamtor3	sp|O88653|LTOR3_MOUSE Ragulator complex protein LAMTOR3 OS=Mus musculus OX=10090 GN=Lamtor3 PE=1 SV=1	105330	83779	50223	77495	69303	71122	61100.2	71896.1	72112.6	77495	80410.8	81521.7	1.17669		1.18024		1.26833		1.31605		1.33423
O88668	Protein CREG1	Creg1	sp|O88668|CREG1_MOUSE Protein CREG1 OS=Mus musculus OX=10090 GN=Creg1 PE=1 SV=1	70238	53734	31824	40402	36831	37748	40743.9	46112.6	45694.4	40402	42734.2	43267.6	1.13177		1.1215		0.991609		1.04885		1.06194
O88685	26S protease regulatory subunit 6A	Psmc3	sp|O88685|PRS6A_MOUSE 26S proteasome regulatory subunit 6A OS=Mus musculus OX=10090 GN=Psmc3 PE=1 SV=2	629250	496600	304890	408000	347730	359390	365017	426164	437776	408000	403464	411941	1.16752		1.19933		1.11775		1.10533		1.12855
O88696	ATP-dependent Clp protease proteolytic subunit, mitochondrial	Clpp	sp|O88696|CLPP_MOUSE ATP-dependent Clp protease proteolytic subunit, mitochondrial OS=Mus musculus OX=10090 GN=Clpp PE=1 SV=1	76421	47412	28227	43605	39290	42250	44330.5	40687.3	40529.7	43605	45587.3	48427.9	0.917816		0.914261		0.983633		1.02835		1.09243
O88712;P56546	C-terminal-binding protein 1	Ctbp1	sp|O88712|CTBP1_MOUSE C-terminal-binding protein 1 OS=Mus musculus OX=10090 GN=Ctbp1 PE=1 SV=2	90492	69135	39802	56185	55604	56157	52492.9	59329.2	57149.6	56185	64516.1	64368.4	1.13023		1.08871		1.07034		1.22904		1.22623
O88746;O60784	Target of Myb protein 1	Tom1	sp|O88746|TOM1_MOUSE Target of Myb protein 1 OS=Mus musculus OX=10090 GN=Tom1 PE=1 SV=1	53090	39770	22435	27562	26807	27406	30796.6	34129.2	32213.3	27562	31103.6	31413.4	1.10821		1.046		0.894968		1.00997		1.02003
O88796	Ribonuclease P protein subunit p30	Rpp30	sp|O88796|RPP30_MOUSE Ribonuclease P protein subunit p30 OS=Mus musculus OX=10090 GN=Rpp30 PE=1 SV=1	18713	16017	9154.3	11774	12842	11072	10855.1	13745.2	13144.2	11774	14900.3	12691	1.26624		1.21088		1.08465		1.37265		1.16913
O88811	Signal transducing adapter molecule 2	Stam2	sp|O88811|STAM2_MOUSE Signal transducing adapter molecule 2 OS=Mus musculus OX=10090 GN=Stam2 PE=1 SV=1	55813	48679	26069	38581	33895	37058	32376.2	41774.6	37431.1	38581	39327.6	42476.7	1.29029		1.15613		1.19165		1.21471		1.31197
O88844	Isocitrate dehydrogenase [NADP] cytoplasmic	Idh1	sp|O88844|IDHC_MOUSE Isocitrate dehydrogenase [NADP] cytoplasmic OS=Mus musculus OX=10090 GN=Idh1 PE=1 SV=2	1217400	949130	576490	612530	747200	735480	706193	814509	827752	612530	866960	843024	1.15338		1.17213		0.867369		1.22765		1.19376
O88851	Putative hydrolase RBBP9	Rbbp9	sp|O88851|RBBP9_MOUSE Putative hydrolase RBBP9 OS=Mus musculus OX=10090 GN=Rbbp9 PE=1 SV=2	42147	28837	16472	26165	22394	24086	24448.8	24746.9	23651.3	26165	25983.3	27607.9	1.01219		0.967382		1.0702		1.06276		1.12922
O88890	SH2 domain-containing protein 1A	Sh2d1a	sp|O88890|SH21A_MOUSE SH2 domain-containing protein 1A OS=Mus musculus OX=10090 GN=Sh2d1a PE=1 SV=1	32595	24272	18782	22516	26747	23334	18907.8	20829.4	26968.1	22516	31034	26746	1.10163		1.42629		1.19083		1.64133	UP	1.41455
O88952;Q8JZS0;O88951	Protein lin-7 homolog C	Lin7c	sp|O88952|LIN7C_MOUSE Protein lin-7 homolog C OS=Mus musculus OX=10090 GN=Lin7c PE=1 SV=2	108500	90449	55230	79243	64694	67237	62939	77620.1	79301.9	79243	75063.1	77068.6	1.23326		1.25998		1.25904		1.19263		1.2245
O88958	Glucosamine-6-phosphate isomerase 1	Gnpda1	sp|O88958|GNPI1_MOUSE Glucosamine-6-phosphate isomerase 1 OS=Mus musculus OX=10090 GN=Gnpda1 PE=1 SV=3	63736	48751	29843	32619	33255	34573	36972.2	41836.4	42850	32619	38585.1	39628.4	1.13156		1.15898		0.882258		1.04362		1.07184
O88967	ATP-dependent zinc metalloprotease YME1L1	Yme1l1	sp|O88967|YMEL1_MOUSE ATP-dependent zinc metalloprotease YME1L1 OS=Mus musculus OX=10090 GN=Yme1l1 PE=1 SV=1	126760	98745	60323	86056	72178	74890	73531.4	84739.4	86614.7	86056	83746.6	85840.6	1.15243		1.17793		1.17033		1.13892		1.1674
O88968	Transcobalamin-2	Tcn2	sp|O88968|TCO2_MOUSE Transcobalamin-2 OS=Mus musculus OX=10090 GN=Tcn2 PE=1 SV=1	39939	42312	22411	34423	30609	28855	23167.9	36310.6	32178.8	34423	35515	33074.3	1.56728	UP	1.38894		1.4858		1.53294	UP	1.42759
O88983	Syntaxin-8	Stx8	sp|O88983|STX8_MOUSE Syntaxin-8 OS=Mus musculus OX=10090 GN=Stx8 PE=1 SV=1	27608	18396	10410	13766	12739	12737	16014.9	15786.8	14947.2	13766	14780.8	14599.4	0.985754		0.933328		0.859572		0.922938		0.911614
O88990	Alpha-actinin-3	Actn3	sp|O88990|ACTN3_MOUSE Alpha-actinin-3 OS=Mus musculus OX=10090 GN=Actn3 PE=2 SV=1	2131600	483380	277950	368610	363070	346310	1.23651e+06	414819	399094	368610	421262	396948	0.335477	DOWN	0.32276	DOWN	0.298106	DOWN	0.340688	DOWN	0.321024	DOWN
O89017;Q9R0J8	Legumain	Lgmn	sp|O89017|LGMN_MOUSE Legumain OS=Mus musculus OX=10090 GN=Lgmn PE=1 SV=1	124760	100160	41276	70953	56925	58745	72371.2	85953.7	59266.1	70953	66048.9	67334.9	1.18768		0.818918		0.980404		0.91264		0.93041
O89020;CON__REFSEQ:XP_585019	Afamin	Afm	sp|O89020|AFAM_MOUSE Afamin OS=Mus musculus OX=10090 GN=Afm PE=1 SV=2	443340	491820	304910	378730	352630	325940	257174	422062	437805	378730	409149	373600	1.64115	UP	1.70237	UP	1.47266		1.59094	UP	1.45271
O89023	Tripeptidyl-peptidase 1	Tpp1	sp|O89023|TPP1_MOUSE Tripeptidyl-peptidase 1 OS=Mus musculus OX=10090 GN=Tpp1 PE=1 SV=2	83577	62333	39387	59877	50934	51142	48481.6	53491.9	56553.8	59877	59097.6	58620.1	1.10334		1.1665		1.23505		1.21897		1.20912
O89051	Integral membrane protein 2B;BRI2, membrane form;BRI2 intracellular domain;BRI2C, soluble form;Bri23 peptide	Itm2b	sp|O89051|ITM2B_MOUSE Integral membrane protein 2B OS=Mus musculus OX=10090 GN=Itm2b PE=1 SV=1	65235	48421	29196	41073	37684	37001	37841.7	41553.2	41921	41073	43723.9	42411.4	1.09808		1.1078		1.08539		1.15544		1.12076
O89053	Coronin-1A	Coro1a	sp|O89053|COR1A_MOUSE Coronin-1A OS=Mus musculus OX=10090 GN=Coro1a PE=1 SV=5	1919400	1145100	757920	994510	847020	885930	1.11341e+06	982684	1.08826e+06	994510	982779	1.01547e+06	0.882588		0.977409		0.893209		0.882674		0.912037
O89079	Coatomer subunit epsilon	Cope	sp|O89079|COPE_MOUSE Coatomer subunit epsilon OS=Mus musculus OX=10090 GN=Cope PE=1 SV=3	70506	44947	31307	51732	42906	48007	40899.4	38571.9	44952.1	51732	49782.9	55026.7	0.943093		1.09909		1.26486		1.21721		1.34542
O89086	RNA-binding protein 3	Rbm3	sp|O89086|RBM3_MOUSE RNA-binding protein 3 OS=Mus musculus OX=10090 GN=Rbm3 PE=1 SV=1	378560	318280	188910	245150	236340	220470	219596	273136	271246	245150	274220	252708	1.24381		1.2352		1.11637		1.24875		1.15078
O89090	Transcription factor Sp1	Sp1	sp|O89090|SP1_MOUSE Transcription factor Sp1 OS=Mus musculus OX=10090 GN=Sp1 PE=1 SV=2	23225	19320	13489	13496	13470	14393	13472.4	16579.7	19368.2	13496	15629	16497.6	1.23064		1.43761		1.00175		1.16007		1.22454
O89100;O75791	GRB2-related adaptor protein 2	Grap2	sp|O89100|GRAP2_MOUSE GRB2-related adaptor protein 2 OS=Mus musculus OX=10090 GN=Grap2 PE=1 SV=1	419100	344900	226860	286470	248500	241920	243113	295981	325737	286470	288329	277294	1.21746		1.33986		1.17834		1.18599		1.1406
O89103	Complement component C1q receptor	Cd93	sp|O89103|C1QR1_MOUSE Complement component C1q receptor OS=Mus musculus OX=10090 GN=Cd93 PE=1 SV=1	73307	62937	35309	47610	44670	41955	42524.2	54010.3	50698.4	47610	51829.6	48089.8	1.27011		1.19223		1.1196		1.21883		1.13088
O89110	Caspase-8;Caspase-8 subunit p18;Caspase-8 subunit p10	Casp8	sp|O89110|CASP8_MOUSE Caspase-8 OS=Mus musculus OX=10090 GN=Casp8 PE=1 SV=1	137600	89968	55782	76108	72531	76169	79819.5	77207.3	80094.5	76108	84156.2	87306.6	0.967274		1.00345		0.953502		1.05433		1.0938
O89112;O43813	LanC-like protein 1	Lancl1	sp|O89112|LANC1_MOUSE LanC-like protein 1 OS=Mus musculus OX=10090 GN=Lancl1 PE=1 SV=1	135680	86859	53071	66457	62472	60857	78705.7	74539.3	76201.9	66457	72484.9	69755.7	0.947063		0.968188		0.844373		0.920962		0.886285
P00329;P41680	Alcohol dehydrogenase 1	Adh1	sp|P00329|ADH1_MOUSE Alcohol dehydrogenase 1 OS=Mus musculus OX=10090 GN=Adh1 PE=1 SV=2;sp|P41680|ADH1_PERMA Alcohol dehydrogenase 1 OS=Peromyscus maniculatus OX=10042 GN=ADH1 PE=2 SV=2	66338	39008	36223	58381	48314	46133	38481.6	33475.3	52010.7	58381	56057.7	52878.7	0.869904		1.35158		1.51712	UP	1.45674		1.37413
P00375;Q920D2	Dihydrofolate reductase	Dhfr	sp|P00375|DYR_MOUSE Dihydrofolate reductase OS=Mus musculus OX=10090 GN=Dhfr PE=1 SV=3	122740	101660	56576	72064	65579	71371	71199.4	87241	81234.6	72064	76089.9	81807.1	1.2253		1.14094		1.01214		1.06869		1.14898
P00405;Q38S35;Q38S29;Q38S08;Q38RU1;P50672;Q38S02;Q38RV6;Q37595;Q38RX1;Q37547;Q38S50;Q38S11	Cytochrome c oxidase subunit 2	Mtco2	sp|P00405|COX2_MOUSE Cytochrome c oxidase subunit 2 OS=Mus musculus OX=10090 GN=Mtco2 PE=1 SV=1;sp|Q38S35|COX2_APOMY Cytochrome c oxidase subunit 2 OS=Ap	110050	41940	26427	55061	39354	43039	63838.2	35991.4	37945.2	55061	45661.6	49332.3	0.563791	DOWN	0.594396	DOWN	0.862509		0.715271		0.772771
P00493;Q64531;P00494	Hypoxanthine-guanine phosphoribosyltransferase	Hprt1	sp|P00493|HPRT_MOUSE Hypoxanthine-guanine phosphoribosyltransferase OS=Mus musculus OX=10090 GN=Hprt1 PE=1 SV=3;sp|Q64531|HPRT_MUSSP Hypoxanthine-guanine phosphoribosyltransferase (Fragment) OS=Mus spretus OX=10096 GN=Hprt1 PE=1 SV=3;sp|P00494|HPRT_CRIGR H	359710	214470	149880	171540	186190	194030	208662	184050	215205	171540	216032	222402	0.882052		1.03136		0.822096		1.03532		1.06585
P00920;P00918	Carbonic anhydrase 2	Ca2	sp|P00920|CAH2_MOUSE Carbonic anhydrase 2 OS=Mus musculus OX=10090 GN=Ca2 PE=1 SV=4	265490	180320	92085	137120	130680	114640	154006	154744	132220	137120	151625	131403	1.00479		0.858537		0.890353		0.984539		0.853231
P01027;CON__Q2UVX4	Complement C3;Complement C3 beta chain;C3-beta-c;Complement C3 alpha chain;C3a anaphylatoxin;Acylation stimulating protein;Complement C3b alpha chain;Complement C3c alpha chain fragment 1;Complement C3dg fragment;Complement C3g fragment;Complement C3d fragment;Complement C3f fragment;Complement C3c alpha chain fragment 2	C3	sp|P01027|CO3_MOUSE Complement C3 OS=Mus musculus OX=10090 GN=C3 PE=1 SV=3	2338800	1796400	1344000	1654900	1517400	1477000	1.3567e+06	1.54161e+06	1.92978e+06	1654900	1.76061e+06	1.69297e+06	1.13629		1.42241		1.2198		1.29771		1.24786
P01029;P0C0L5;P0C0L4	Complement C4-B;Complement C4 beta chain;Complement C4 alpha chain;C4a anaphylatoxin;Complement C4 gamma chain	C4b	sp|P01029|CO4B_MOUSE Complement C4-B OS=Mus musculus OX=10090 GN=C4b PE=1 SV=3	712570	585220	318630	404440	382930	379420	413350	502215	457504	404440	444305	434900	1.21499		1.10682		0.978445		1.07489		1.05213
P01592	Immunoglobulin J chain	Igj	sp|P01592|IGJ_MOUSE Immunoglobulin J chain OS=Mus musculus OX=10090 GN=Jchain PE=1 SV=4	207120	116810	73616	102670	86117	87794	120147	100242	105701	102670	99919.7	100631	0.83433		0.879769		0.854538		0.831647		0.837571
P01631	Ig kappa chain V-II region 26-10		sp|P01631|KV2A7_MOUSE Ig kappa chain V-II region 26-10 OS=Mus musculus OX=10090 PE=1 SV=1	123760	109390	68179	83407	69248	64088	71791.1	93874.6	97894.7	83407	80347	73459.1	1.30761		1.36361		1.1618		1.11918		1.02323
P01635	Ig kappa chain V-V region K2		sp|P01635|KV5A3_MOUSE Ig kappa chain V-V region K2 (Fragment) OS=Mus musculus OX=10090 PE=1 SV=1	203210	156620	88586	122640	98429	97635	117879	134406	127196	122640	114205	111911	1.1402		1.07904		1.04039		0.968835		0.949378
P01636	Ig kappa chain V-V region MOPC 149		sp|P01636|KV5A4_MOUSE Ig kappa chain V-V region MOPC 149 OS=Mus musculus OX=10090 PE=1 SV=1	146460	109560	58738	86228	70479	72460	84959	94020.5	84338.9	86228	81775.3	83055.3	1.10666		0.992701		1.01494		0.962526		0.977593
P01638;P01637	Ig kappa chain V-V region L6		sp|P01638|KV5A6_MOUSE Ig kappa chain V-V region L6 (Fragment) OS=Mus musculus OX=10090 PE=4 SV=1	107170	106710	44954	79853	58237	54992	62167.5	91574.7	64547.1	79853	67571.1	63033.1	1.47303		1.03828		1.28448		1.08692		1.01392
P01645;P01644;P01647;P01643;P01646	Ig kappa chain V-V region HP 93G7;Ig kappa chain V-V region HP R16.7;Ig kappa chain V-V region HP 124E1;Ig kappa chain V-V region MOPC 173;Ig kappa chain V-V region HP 123E6		sp|P01645|KV5AC_MOUSE Ig kappa chain V-V region HP 93G7 OS=Mus musculus OX=10090 PE=1 SV=1;sp|P01644|KV5AB_MOUSE Ig kappa chain V-V region HP R16.7 OS=Mus musculus OX=10090 PE=1 SV=1;sp|P01647|KV5AE_MOUSE Ig kappa chain V-V region HP 124E1 OS=Mus musculus	174030	198660	92272	198100	125950	135130	100952	170483	132489	198100	146137	154889	1.68875	UP	1.31239		1.96232	UP	1.44759		1.53429	UP
P01654;P01656;P01655	Ig kappa chain V-III region PC 2880/PC 1229;Ig kappa chain V-III region MOPC 70;Ig kappa chain V-III region PC 7132		sp|P01654|KV3A1_MOUSE Ig kappa chain V-III region PC 2880/PC 1229 OS=Mus musculus OX=10090 PE=1 SV=1;sp|P01656|KV3A3_MOUSE Ig kappa chain V-III region MOPC 70 OS=Mus musculus OX=10090 PE=1 SV=1;sp|P01655|KV3A2_MOUSE Ig kappa chain V-III region PC 7132 OS=M	199370	198940	96088	152970	123390	133290	115651	170723	137968	152970	143167	152780	1.47619		1.19296		1.32268		1.23792		1.32104
P01666;P01665;P01668;P01669;P01667;P01664	Ig kappa chain V-III region PC 7183;Ig kappa chain V-III region PC 7043;Ig kappa chain V-III region PC 7210;Ig kappa chain V-III region PC 7769;Ig kappa chain V-III region PC 6308;Ig kappa chain V-III region CBPC 101		sp|P01666|KV3AE_MOUSE Ig kappa chain V-III region PC 7183 OS=Mus musculus OX=10090 PE=1 SV=1;sp|P01665|KV3AD_MOUSE Ig kappa chain V-III region PC 7043 OS=Mus musculus OX=10090 PE=1 SV=1;sp|P01668|KV3AG_MOUSE Ig kappa chain V-III region PC 7210 OS=Mus muscu	62451	61629	36431	50088	38826	44867	36226.8	52887.8	52309.4	50088	45049	51427.6	1.45991		1.44394		1.38262		1.24353		1.4196
P01723;P01727;P01726;P01725;P01728;P01729;P01724	Ig lambda-1 chain V region;Ig lambda-1 chain V region S43;Ig lambda-1 chain V region H2020		sp|P01723|LV1A_MOUSE Ig lambda-1 chain V region OS=Mus musculus OX=10090 PE=1 SV=2;sp|P01727|LV1E_MOUSE Ig lambda-1 chain V region S43 OS=Mus musculus OX=10090 PE=1 SV=1;sp|P01726|LV1D_MOUSE Ig lambda-1 chain V region H2020 OS=Mus musculus OX=10090 PE=1 SV	51205	28236	14718	22007	19541	19280	29703.2	24231.1	21132.8	22007	22673	22099.2	0.815776		0.711467		0.740897		0.763319		0.744001
P01790;P01789;P01794;P01793;P01792;P01791;P01788;P01787;P01786	Ig heavy chain V region M511;Ig heavy chain V region M603;Ig heavy chain V region HPCG14;Ig heavy chain V region HPCG13;Ig heavy chain V region HPCG8;Ig heavy chain V region HPCM6;Ig heavy chain V region H8;Ig heavy chain V regions TEPC 15/S107/HPCM1/HPCM2/HPCM3;Ig heavy chain V region MOPC 47A		sp|P01790|HVM21_MOUSE Ig heavy chain V region M511 OS=Mus musculus OX=10090 PE=1 SV=1;sp|P01789|HVM20_MOUSE Ig heavy chain V region M603 OS=Mus musculus OX=10090 PE=1 SV=1;sp|P01794|HVM25_MOUSE Ig heavy chain V region HPCG14 OS=Mus musculus OX=10090 PE=1 S	28379	24709	15244	19831	20310	17685	16462.2	21204.4	21888.1	19831	23565.3	20270.9	1.28807		1.3296		1.20464		1.43148		1.23136
P01800;P01799;P01797;P01796;P01802;P01801;P01798;P01803	Ig heavy chain V-III region T957;Ig heavy chain V-III region ABE-47N;Ig heavy chain V-III region U61;Ig heavy chain V-III region A4;Ig heavy chain V-III region W3082;Ig heavy chain V-III region J606;Ig heavy chain V-III region E109;Ig heavy chain V region AMPC1		sp|P01800|HVM31_MOUSE Ig heavy chain V-III region T957 OS=Mus musculus OX=10090 PE=1 SV=2;sp|P01799|HVM30_MOUSE Ig heavy chain V-III region ABE-47N OS=Mus musculus OX=10090 PE=1 SV=1;sp|P01797|HVM28_MOUSE Ig heavy chain V-III region U61 OS=Mus musculus OX=	25317	25533	12482	22386	15745	17212	14686	21911.5	17922.3	22386	18268.6	19728.8	1.492		1.22037		1.52431	UP	1.24395		1.34338
P01806;P01808;P01807;P01812;P01810;P01811	Ig heavy chain V region 441;Ig heavy chain V region T601;Ig heavy chain V region X44;Ig heavy chain V region MOPC 173;Ig heavy chain V region J539		sp|P01806|HVM36_MOUSE Ig heavy chain V region 441 OS=Mus musculus OX=10090 PE=4 SV=1;sp|P01808|HVM38_MOUSE Ig heavy chain V region T601 OS=Mus musculus OX=10090 PE=1 SV=1;sp|P01807|HVM37_MOUSE Ig heavy chain V region X44 OS=Mus musculus OX=10090 PE=1 SV=1;	113000	115310	65038	88455	80523	72055	65549.4	98954.9	93384.7	88455	93429.1	82591.1	1.50962	UP	1.42465		1.34944		1.42532		1.25998
P01831	Thy-1 membrane glycoprotein	Thy1	sp|P01831|THY1_MOUSE Thy-1 membrane glycoprotein OS=Mus musculus OX=10090 GN=Thy1 PE=1 SV=1	235160	203970	122020	199140	152330	154680	136412	175040	175202	199140	176745	177298	1.28317		1.28436		1.45984		1.29567		1.29972
P01837	Ig kappa chain C region		sp|P01837|IGKC_MOUSE Immunoglobulin kappa constant OS=Mus musculus OX=10090 GN=Igkc PE=1 SV=2	999360	902650	485210	708560	564630	572020	579712	774622	696688	708560	655128	655662	1.33622		1.20178		1.22226		1.13009		1.13101
P01843	Ig lambda-1 chain C region		sp|P01843|LAC1_MOUSE Ig lambda-1 chain C region OS=Mus musculus OX=10090 PE=1 SV=1	183960	153010	82901	123340	106850	106890	106712	131308	119033	123340	123976	122520	1.23049		1.11546		1.15582		1.16178		1.14813
P01845;P01844	Ig lambda-3 chain C region;Ig lambda-2 chain C region	Iglc3;Iglc2	sp|P01845|LAC3_MOUSE Ig lambda-3 chain C region OS=Mus musculus OX=10090 GN=Iglc3 PE=1 SV=1;sp|P01844|LAC2_MOUSE Ig lambda-2 chain C region OS=Mus musculus OX=10090 GN=Iglc2 PE=1 SV=1	14376	8593.3	5165.6	8676.4	6022	6574.5	8339.28	7374.46	7417.02	8676.4	6987.2	7535.84	0.884305		0.889408		1.04043		0.837866		0.903656
P01863;P01865;P84751;P20761;P01864	Ig gamma-2A chain C region, A allele;Ig gamma-2A chain C region, membrane-bound form	Ighg;Igh-1a	sp|P01863|GCAA_MOUSE Ig gamma-2A chain C region, A allele OS=Mus musculus OX=10090 GN=Ighg PE=1 SV=1;sp|P01865|GCAM_MOUSE Ig gamma-2A chain C region, membrane-bound form OS=Mus musculus OX=10090 GN=Igh-1a PE=1 SV=3	977250	924240	420260	759190	540420	627170	566886	793150	603430	759190	627038	718877	1.39913		1.06446		1.33923		1.10611		1.26811
P01867	Ig gamma-2B chain C region	Igh-3	sp|P01867|IGG2B_MOUSE Ig gamma-2B chain C region OS=Mus musculus OX=10090 GN=Igh-3 PE=1 SV=3	430410	381820	203100	334910	256930	289740	249674	327664	291621	334910	298110	332107	1.31237		1.16801		1.34139		1.194		1.33016
P01868;P01869;P20760;P20759	Ig gamma-1 chain C region secreted form;Ig gamma-1 chain C region, membrane-bound form	Ighg1	sp|P01868|IGHG1_MOUSE Ig gamma-1 chain C region secreted form OS=Mus musculus OX=10090 GN=Ighg1 PE=1 SV=1;sp|P01869|IGH1M_MOUSE Ig gamma-1 chain C region, membrane-bound form OS=Mus musculus OX=10090 GN=Ighg1 PE=1 SV=2	381390	336450	172180	274520	209950	217720	221238	288729	247224	274520	243600	249556	1.30506		1.11746		1.24084		1.10108		1.128
P01872;P06337	Ig mu chain C region	Ighm	sp|P01872|IGHM_MOUSE Immunoglobulin heavy constant mu OS=Mus musculus OX=10090 GN=Ighm PE=1 SV=2	1548300	1200900	672890	983080	795630	815670	898143	1.03057e+06	966168	983080	923152	934939	1.14744		1.07574		1.09457		1.02785		1.04097
P01878	Ig alpha chain C region		sp|P01878|IGHA_MOUSE Ig alpha chain C region OS=Mus musculus OX=10090 PE=1 SV=1	243000	201210	124390	184910	174520	142020	140960	172671	178605	184910	202492	162787	1.22496		1.26706		1.31179		1.43652		1.15484
P01881;P01882	Ig delta chain C region secreted form;Ig delta chain C region membrane-bound form		sp|P01881|IGHD_MOUSE Ig delta chain C region secreted form OS=Mus musculus OX=10090 PE=1 SV=2;sp|P01882|IGHDM_MOUSE Ig delta chain C region membrane-bound form OS=Mus musculus OX=10090 PE=1 SV=3	307250	187420	132540	184750	167100	170570	178231	160837	190307	184750	193883	195511	0.90241		1.06776		1.03658		1.08782		1.09696
P01887	Beta-2-microglobulin	B2m	sp|P01887|B2MG_MOUSE Beta-2-microglobulin OS=Mus musculus OX=10090 GN=B2m PE=1 SV=2	376620	303720	156710	303200	224810	237330	218471	260642	225012	303200	260842	272033	1.19303		1.02994		1.38783		1.19394		1.24517
P01897	H-2 class I histocompatibility antigen, L-D alpha chain	H2-L	sp|P01897|HA1L_MOUSE H-2 class I histocompatibility antigen, L-D alpha chain OS=Mus musculus OX=10090 GN=H2-L PE=1 SV=2	927950	653330	376590	541340	462860	474590	538288	560664	540726	541340	537047	543986	1.04157		1.00453		1.00567		0.997693		1.01058
P01898	H-2 class I histocompatibility antigen, Q10 alpha chain	H2-Q10	sp|P01898|HA10_MOUSE H-2 class I histocompatibility antigen, Q10 alpha chain OS=Mus musculus OX=10090 GN=H2-Q10 PE=1 SV=3	192540	185500	101990	138830	121180	114300	111689	159189	146442	138830	140603	131013	1.42529		1.31116		1.243		1.25887		1.17302
P01900;P01895;P14428;P03991;P04223	H-2 class I histocompatibility antigen, D-D alpha chain;H-2 class I histocompatibility antigen, alpha chain	H2-D1	sp|P01900|HA12_MOUSE H-2 class I histocompatibility antigen, D-D alpha chain OS=Mus musculus OX=10090 GN=H2-D1 PE=1 SV=1;sp|P01895|HA1Y_MOUSE H-2 class I histocompatibility antigen, alpha chain (Fragment) OS=Mus musculus OX=10090 GN=H2-D1 PE=1 SV=1	555850	448690	215340	331880	266000	274430	322439	385050	309196	331880	308634	314558	1.19418		0.958927		1.02928		0.957185		0.975557
P01902;P14432	H-2 class I histocompatibility antigen, K-D alpha chain	H2-K1	sp|P01902|HA1D_MOUSE H-2 class I histocompatibility antigen, K-D alpha chain OS=Mus musculus OX=10090 GN=H2-K1 PE=1 SV=1	893400	619710	357380	522720	443980	452300	518246	531813	513144	522720	515140	518437	1.02618		0.990154		1.00863		0.994007		1.00037
P01915;P18469;P04231;P20040;P18468;P04230	H-2 class II histocompatibility antigen, E-D beta chain;H-2 class II histocompatibility antigen, I-E beta chain;H-2 class II histocompatibility antigen, E-S beta chain;H-2 class II histocompatibility antigen, E-Q beta chain;H-2 class II histocompatibility antigen, I-A beta chain;H-2 class II histocompatibility antigen, E-B beta chain	H2-Eb1	sp|P01915|HB22_MOUSE H-2 class II histocompatibility antigen, E-D beta chain OS=Mus musculus OX=10090 PE=3 SV=1;sp|P18469|HB2J_MOUSE H-2 class II histocompatibility antigen, I-E beta chain OS=Mus musculus OX=10090 GN=H2-Eb1 PE=1 SV=1;sp|P04231|HB23_MOUSE H	288930	182980	136630	187660	156460	182070	167603	157027	196180	187660	181537	208693	0.936895		1.1705		1.11967		1.08314		1.24516
P01921;P14483	H-2 class II histocompatibility antigen, A-D beta chain;H-2 class II histocompatibility antigen, A beta chain	H2-Ab1	sp|P01921|HB2D_MOUSE H-2 class II histocompatibility antigen, A-D beta chain OS=Mus musculus OX=10090 GN=H2-Ab1 PE=1 SV=1;sp|P14483|HB2A_MOUSE H-2 class II histocompatibility antigen, A beta chain OS=Mus musculus OX=10090 GN=H2-Ab1 PE=1 SV=1	556700	385140	274590	318740	311550	324100	322932	330513	394270	318740	361485	371491	1.02348		1.2209		0.987018		1.11938		1.15037
P01942;P11757;P01948;CON__P01966;P06467;P02008	Hemoglobin subunit alpha	Hba	sp|P01942|HBA_MOUSE Hemoglobin subunit alpha OS=Mus musculus OX=10090 GN=Hba PE=1 SV=2	1897800	1015100	632270	1352700	961050	1032200	1.10088e+06	871122	907844	1352700	1.11509e+06	1.18313e+06	0.791295		0.824651		1.22874		1.0129		1.07471
P02088;B3EWD6;B3EWD4;P11758;P02057;CON__Q3SX09;CON__P02070;Q28496;P02104	Hemoglobin subunit beta-1	Hbb-b1	sp|P02088|HBB1_MOUSE Hemoglobin subunit beta-1 OS=Mus musculus OX=10090 GN=Hbb-b1 PE=1 SV=2	2349400	1074500	558550	1509700	974770	1282400	1.36285e+06	922097	801993	1509700	1.131e+06	1.46992e+06	0.676596		0.588469	DOWN	1.10775		0.829883		1.07856
P02089	Hemoglobin subunit beta-2	Hbb-b2	sp|P02089|HBB2_MOUSE Hemoglobin subunit beta-2 OS=Mus musculus OX=10090 GN=Hbb-b2 PE=1 SV=2	647680	275220	153480	387110	261960	343660	375708	236184	220374	387110	303947	393911	0.628636	DOWN	0.586556	DOWN	1.03035		0.808996		1.04845
P84244;P02301;P59169;Q9FX60;Q9LR02;Q9FKQ3;Q9FXI7	Histone H3.3;Histone H3.3C	H3f3a;H3f3c;HTR4	sp|P84244|H33_MOUSE Histone H3.3 OS=Mus musculus OX=10090 GN=H3f3a PE=1 SV=2;sp|P02301|H3C_MOUSE Histone H3.3C OS=Mus musculus OX=10090 GN=H3f3c PE=3 SV=3;sp|P59169|H33_ARATH Histone H3.3 OS=Arabidopsis thaliana OX=3702 GN=HTR4 PE=1 SV=2	21384	17999	17020	46376	27159	20232	12404.5	15446.1	24438.1	46376	31512	23190.4	1.2452		1.9701	UP	3.73864	UP	2.54037	UP	1.86951	UP
P02463;Q7SIB2	Collagen alpha-1(IV) chain;Arresten	Col4a1	sp|P02463|CO4A1_MOUSE Collagen alpha-1(IV) chain OS=Mus musculus OX=10090 GN=Col4a1 PE=1 SV=4;sp|Q7SIB2|CO4A1_BOVIN Collagen alpha-1(IV) chain OS=Bos taurus OX=9913 GN=COL4A1 PE=1 SV=2	103400	91207	51898	71617	56685	58616	59980.6	78270.6	74517.7	71617	65770.4	67187	1.30493		1.24236		1.194		1.09653		1.12015
P02468	Laminin subunit gamma-1	Lamc1	sp|P02468|LAMC1_MOUSE Laminin subunit gamma-1 OS=Mus musculus OX=10090 GN=Lamc1 PE=1 SV=2	973440	699340	385450	496070	467990	485110	564676	600148	553448	496070	542999	556044	1.06282		0.980115		0.878503		0.961611		0.984713
P02469	Laminin subunit beta-1	Lamb1	sp|P02469|LAMB1_MOUSE Laminin subunit beta-1 OS=Mus musculus OX=10090 GN=Lamb1 PE=1 SV=3	725810	542130	312840	442210	380110	403270	421030	465237	449191	442210	441033	462237	1.105		1.06689		1.0503		1.04751		1.09787
P03953	Complement factor D	Cfd	sp|P03953|CFAD_MOUSE Complement factor D OS=Mus musculus OX=10090 GN=Cfd PE=1 SV=1	133080	158160	81304	116900	111860	90731	77197.5	135727	116740	116900	129789	103998	1.75818	UP	1.51223	UP	1.5143	UP	1.68126	UP	1.34717
P03958;Q920P6	Adenosine deaminase	Ada	sp|P03958|ADA_MOUSE Adenosine deaminase OS=Mus musculus OX=10090 GN=Ada PE=1 SV=3;sp|Q920P6|ADA_RAT Adenosine deaminase OS=Rattus norvegicus OX=10116 GN=Ada PE=1 SV=3	815050	749780	428580	491380	468550	436780	472797	643434	615376	491380	543649	500647	1.36091		1.30157		1.0393		1.14986		1.05891
P03987;P20762	Ig gamma-3 chain C region		sp|P03987|IGHG3_MOUSE Ig gamma-3 chain C region OS=Mus musculus OX=10090 PE=1 SV=2	187100	191080	104890	142310	143070	132030	108534	163978	150606	142310	166001	151336	1.51085	UP	1.38765		1.31121		1.52949	UP	1.39437
P04117;P86412;P24526;O08716	Fatty acid-binding protein, adipocyte	Fabp4	sp|P04117|FABP4_MOUSE Fatty acid-binding protein, adipocyte OS=Mus musculus OX=10090 GN=Fabp4 PE=1 SV=3	957380	843440	407260	463270	468160	455810	555360	723810	584764	463270	543196	522460	1.30332		1.05295		0.834179		0.978097		0.940759
P04186;P00751	Complement factor B;Complement factor B Ba fragment;Complement factor B Bb fragment	Cfb	sp|P04186|CFAB_MOUSE Complement factor B OS=Mus musculus OX=10090 GN=Cfb PE=1 SV=2	373170	307770	191200	264840	257410	253160	216470	264117	274534	264840	298667	290178	1.22011		1.26823		1.22345		1.37972		1.3405
P04202	Transforming growth factor beta-1;Latency-associated peptide	Tgfb1	sp|P04202|TGFB1_MOUSE Transforming growth factor beta-1 OS=Mus musculus OX=10090 GN=Tgfb1 PE=1 SV=1	141530	66723	38602	50996	49050	47691	82099.2	57259.3	55426.6	50996	56911.7	54664.5	0.69744		0.675118		0.621151	DOWN	0.693206		0.665835	DOWN
P04224;P14439;P01904	H-2 class II histocompatibility antigen, E-K alpha chain;H-2 class II histocompatibility antigen, E-U alpha chain;H-2 class II histocompatibility antigen, E-D alpha chain	H2-Ea	sp|P04224|HA22_MOUSE H-2 class II histocompatibility antigen, E-K alpha chain OS=Mus musculus OX=10090 PE=1 SV=1;sp|P14439|HA23_MOUSE H-2 class II histocompatibility antigen, E-U alpha chain OS=Mus musculus OX=10090 GN=H2-Ea PE=2 SV=2;sp|P01904|HA21_MOUSE	218880	130710	89674	142230	111490	123070	126969	112171	128758	142230	129359	141066	0.883452		1.0141		1.1202		1.01883		1.11103
P14435;P04228;P14437;P14436;P23150;P04227;P14438;P14434;P01910	H-2 class II histocompatibility antigen, A-F alpha chain;H-2 class II histocompatibility antigen, A-D alpha chain;H-2 class II histocompatibility antigen, A-S alpha chain;H-2 class II histocompatibility antigen, A-R alpha chain;H-2 class II histocompatibility antigen, I-E alpha chain;H-2 class II histocompatibility antigen, A-Q alpha chain;H-2 class II histocompatibility antigen, A-U alpha chain;…	H2-Aa	sp|P14435|HA2F_MOUSE H-2 class II histocompatibility antigen, A-F alpha chain OS=Mus musculus OX=10090 GN=H2-Aa PE=1 SV=1;sp|P04228|HA2D_MOUSE H-2 class II histocompatibility antigen, A-D alpha chain OS=Mus musculus OX=10090 GN=H2-Aa PE=1 SV=1;sp|P14437|HA	341760	222650	165630	219510	190600	221240	198249	191070	237820	219510	221149	253590	0.963788		1.1996		1.10724		1.11551		1.27915
P04247	Myoglobin	Mb	sp|P04247|MYG_MOUSE Myoglobin OS=Mus musculus OX=10090 GN=Mb PE=1 SV=3	341700	72720	38798	59277	49389	61543	198214	62405.7	55708.1	59277	57305	70542	0.314839	DOWN	0.281049	DOWN	0.299055	DOWN	0.289106	DOWN	0.355887	DOWN
P04441	H-2 class II histocompatibility antigen gamma chain	Cd74	sp|P04441|HG2A_MOUSE H-2 class II histocompatibility antigen gamma chain OS=Mus musculus OX=10090 GN=Cd74 PE=1 SV=3	197430	155130	90776	145010	114260	127910	114526	133127	130341	145010	132573	146613	1.16242		1.13809		1.26618		1.15759		1.28018
P04919	Band 3 anion transport protein	Slc4a1	sp|P04919|B3AT_MOUSE Band 3 anion transport protein OS=Mus musculus OX=10090 GN=Slc4a1 PE=1 SV=1	74007	19530	12500	21855	17175	18891	42930.2	16759.9	17948.1	21855	19927.8	21653.3	0.3904	DOWN	0.418076	DOWN	0.509082	DOWN	0.46419	DOWN	0.504383	DOWN
P04925;P04156	Major prion protein	Prnp;PRNP	sp|P04925|PRIO_MOUSE Major prion protein OS=Mus musculus OX=10090 GN=Prnp PE=1 SV=2;sp|P04156|PRIO_HUMAN Major prion protein OS=Homo sapiens OX=9606 GN=PRNP PE=1 SV=1	64030	54887	30300	54056	39726	42191	37142.7	47102.1	43506.2	54056	46093.2	48360.3	1.26814		1.17133		1.45536		1.24098		1.30201
P04939	Major urinary protein 3	Mup3	sp|P04939|MUP3_MOUSE Major urinary protein 3 OS=Mus musculus OX=10090 GN=Mup3 PE=1 SV=1	82369	112060	49791	53724	56622	46403	47780.9	96165.9	71492.3	53724	65697.3	53188.2	2.01264	UP	1.49625		1.12438		1.37497		1.11317
P05063	Fructose-bisphosphate aldolase C	Aldoc	sp|P05063|ALDOC_MOUSE Fructose-bisphosphate aldolase C OS=Mus musculus OX=10090 GN=Aldoc PE=1 SV=4	123780	88716	61658	80288	73723	84246	71802.7	76132.9	88531.6	80288	85539.2	96564.7	1.06031		1.23298		1.11818		1.19131		1.34486
P05064;Q91Y97	Fructose-bisphosphate aldolase A	Aldoa	sp|P05064|ALDOA_MOUSE Fructose-bisphosphate aldolase A OS=Mus musculus OX=10090 GN=Aldoa PE=1 SV=2	2655500	1165600	771100	891480	920330	909170	1.54041e+06	1.00028e+06	1.10718e+06	891480	1.06784e+06	1.04211e+06	0.649357	DOWN	0.718758		0.578729	DOWN	0.693217		0.676515
P12023;P08592;P05067	Amyloid beta A4 protein;N-APP;Soluble APP-alpha;Soluble APP-beta;C99;Beta-amyloid protein 42;Beta-amyloid protein 40;C83;P3(42);P3(40);C80;Gamma-secretase C-terminal fragment 59;Gamma-secretase C-terminal fragment 57;Gamma-secretase C-terminal fragment 50;C31	App;APP	sp|P12023|A4_MOUSE Amyloid-beta A4 protein OS=Mus musculus OX=10090 GN=App PE=1 SV=3;sp|P08592|A4_RAT Amyloid-beta A4 protein OS=Rattus norvegicus OX=10116 GN=App PE=1 SV=2;sp|P05067|A4_HUMAN Amyloid-beta A4 protein OS=Homo sapiens OX=9606 GN=APP PE=1 SV=3	47204	38776	22661	35231	29991	30785	27382.3	33276.2	32537.8	35231	34797.9	35286.5	1.21525		1.18828		1.28664		1.27082		1.28866
P05201	Aspartate aminotransferase, cytoplasmic	Got1	sp|P05201|AATC_MOUSE Aspartate aminotransferase, cytoplasmic OS=Mus musculus OX=10090 GN=Got1 PE=1 SV=3	693180	455940	293510	353150	321580	294550	402102	391271	421436	353150	373122	337620	0.973065		1.04808		0.878259		0.927929		0.839637
P05202	Aspartate aminotransferase, mitochondrial	Got2	sp|P05202|AATM_MOUSE Aspartate aminotransferase, mitochondrial OS=Mus musculus OX=10090 GN=Got2 PE=1 SV=1	1754200	1220400	785890	1112900	939590	901340	1.01758e+06	1.0473e+06	1.12842e+06	1112900	1.09019e+06	1.03314e+06	1.02921		1.10892		1.09367		1.07135		1.01529
P05213;P08537;P68373;Q9NY65;Q9JJZ2	Tubulin alpha-1B chain;Tubulin alpha chain;Tubulin alpha-1C chain	Tuba1b;tuba;Tuba1c	sp|P05213|TBA1B_MOUSE Tubulin alpha-1B chain OS=Mus musculus OX=10090 GN=Tuba1b PE=1 SV=2;sp|P08537|TBA_XENLA Tubulin alpha chain OS=Xenopus laevis OX=8355 GN=tuba PE=2 SV=2;sp|P68373|TBA1C_MOUSE Tubulin alpha-1C chain OS=Mus musculus OX=10090 GN=Tuba1c PE	1168300	569770	339270	693210	477630	494290	677711	488956	487140	693210	554184	566566	0.721481		0.718802		1.02287		0.817729		0.836
P05555	Integrin alpha-M	Itgam	sp|P05555|ITAM_MOUSE Integrin alpha-M OS=Mus musculus OX=10090 GN=Itgam PE=1 SV=2	193820	194120	90699	153740	146320	155420	112432	166587	130230	153740	169772	178146	1.48167		1.1583		1.36741		1.51	UP	1.58448	UP
P05977	Myosin light chain 1/3, skeletal muscle isoform	Myl1	sp|P05977|MYL1_MOUSE Myosin light chain 1/3, skeletal muscle isoform OS=Mus musculus OX=10090 GN=Myl1 PE=1 SV=2	5754500	870340	453060	584320	566020	539450	3.33809e+06	746895	650526	584320	656741	618330	0.223749	DOWN	0.19488	DOWN	0.175046	DOWN	0.196742	DOWN	0.185235	DOWN
P06151;P00338;P00342;P19629	L-lactate dehydrogenase A chain	Ldha	sp|P06151|LDHA_MOUSE L-lactate dehydrogenase A chain OS=Mus musculus OX=10090 GN=Ldha PE=1 SV=3	1081100	417130	264270	505700	381990	401610	627128	357966	379452	505700	443215	460335	0.570802	DOWN	0.605063	DOWN	0.806374		0.706737		0.734036
P06240	Proto-oncogene tyrosine-protein kinase LCK	Lck	sp|P06240|LCK_MOUSE Proto-oncogene tyrosine-protein kinase LCK OS=Mus musculus OX=10090 GN=Lck PE=1 SV=4	42543	32219	15043	29153	21978	20152	24678.5	27649.2	21599.5	29153	25500.6	23098.7	1.12038		0.875235		1.18131		1.03331		0.935985
P06330;P01757;P01756	Ig heavy chain V region AC38 205.12;Ig heavy chain V region J558;Ig heavy chain V region MOPC 104E		sp|P06330|HVM51_MOUSE Ig heavy chain V region AC38 205.12 OS=Mus musculus OX=10090 PE=1 SV=1;sp|P01757|HVM13_MOUSE Ig heavy chain V region J558 OS=Mus musculus OX=10090 PE=1 SV=1;sp|P01756|HVM12_MOUSE Ig heavy chain V region MOPC 104E OS=Mus musculus OX=10	181150	193910	106060	153190	131760	130760	105082	166407	152286	153190	152878	149880	1.58359	UP	1.44921		1.45781		1.45485		1.42631
P06336	Ig epsilon chain C region		sp|P06336|IGHE_MOUSE Ig epsilon chain C region OS=Mus musculus OX=10090 PE=4 SV=2	850750	615400	521580	436280	501980	466740	493506	528114	748910	436280	582437	534988	1.07013		1.51753	UP	0.884042		1.1802		1.08406
P06728	Apolipoprotein A-IV	Apoa4	sp|P06728|APOA4_MOUSE Apolipoprotein A-IV OS=Mus musculus OX=10090 GN=Apoa4 PE=1 SV=3	526160	536680	314730	469230	389670	401280	305217	460560	451905	469230	452126	459956	1.50896	UP	1.4806		1.53737	UP	1.48133		1.50698	UP
P06745;P06744;CON__Q3ZBD7	Glucose-6-phosphate isomerase	Gpi	sp|P06745|G6PI_MOUSE Glucose-6-phosphate isomerase OS=Mus musculus OX=10090 GN=Gpi PE=1 SV=4	942930	701380	397030	549390	508180	434020	546978	601899	570075	549390	589630	497484	1.10041		1.04223		1.00441		1.07798		0.909513
P06797;Q9JI81	Cathepsin L1;Cathepsin L1 heavy chain;Cathepsin L1 light chain	Ctsl	sp|P06797|CATL1_MOUSE Cathepsin L1 OS=Mus musculus OX=10090 GN=Ctsl PE=1 SV=2	146470	124130	68384	99677	85722	78989	84964.8	106524	98189.1	99677	99461.4	90539	1.25374		1.15564		1.17316		1.17062		1.06561
P06800	Receptor-type tyrosine-protein phosphatase C	Ptprc	sp|P06800|PTPRC_MOUSE Receptor-type tyrosine-protein phosphatase C OS=Mus musculus OX=10090 GN=Ptprc PE=1 SV=4	771600	324780	219370	394530	292380	336160	447592	278715	314982	394530	339242	385314	0.622697	DOWN	0.703726		0.88145		0.757927		0.86086
P06801	NADP-dependent malic enzyme	Me1	sp|P06801|MAOX_MOUSE NADP-dependent malic enzyme OS=Mus musculus OX=10090 GN=Me1 PE=1 SV=2	15163	11362	5362.8	12814	9599	8602.7	8795.8	9750.46	7700.17	12814	11137.5	9860.61	1.10854		0.875437		1.45683		1.26623		1.12106
P06909	Complement factor H	Cfh	sp|P06909|CFAH_MOUSE Complement factor H OS=Mus musculus OX=10090 GN=Cfh PE=1 SV=2	948370	928020	598520	849950	696410	676430	550134	796393	859384	849950	808030	775339	1.44764		1.56214	UP	1.54499	UP	1.46879		1.40937
P07091	Protein S100-A4	S100a4	sp|P07091|S10A4_MOUSE Protein S100-A4 OS=Mus musculus OX=10090 GN=S100a4 PE=1 SV=1	210840	156740	131880	187710	165350	159850	122305	134509	189360	187710	191852	183224	1.09978		1.54826	UP	1.53477	UP	1.56864	UP	1.49809
P07214	SPARC	Sparc	sp|P07214|SPRC_MOUSE SPARC OS=Mus musculus OX=10090 GN=Sparc PE=1 SV=1	133720	119460	73400	101230	85565	93308	77568.7	102516	105391	101230	99279.2	106952	1.32162		1.35868		1.30504		1.27989		1.3788
P07309	Transthyretin	Ttr	sp|P07309|TTHY_MOUSE Transthyretin OS=Mus musculus OX=10090 GN=Ttr PE=1 SV=1	446990	483630	261820	318370	301440	287480	259291	415034	375934	318370	349754	329516	1.60065	UP	1.44985		1.22785		1.34889		1.27083
P07310	Creatine kinase M-type	Ckm	sp|P07310|KCRM_MOUSE Creatine kinase M-type OS=Mus musculus OX=10090 GN=Ckm PE=1 SV=1	4456800	657560	366060	526680	475220	465470	2.58532e+06	564294	525607	526680	551388	533532	0.218269	DOWN	0.203305	DOWN	0.20372	DOWN	0.213277	DOWN	0.20637	DOWN
P07356;P07355;REV__Q8BND4	Annexin A2	Anxa2;ANXA2	sp|P07356|ANXA2_MOUSE Annexin A2 OS=Mus musculus OX=10090 GN=Anxa2 PE=1 SV=2;sp|P07355|ANXA2_HUMAN Annexin A2 OS=Homo sapiens OX=9606 GN=ANXA2 PE=1 SV=2	1108800	577400	378410	625700	493680	548680	643196	495504	543340	625700	572806	628909	0.770377		0.844749		0.972798		0.890562		0.977788
P07724;CON__P02768-1	Serum albumin	Alb	sp|P07724|ALBU_MOUSE Serum albumin OS=Mus musculus OX=10090 GN=Alb PE=1 SV=3	13705000	17992000	9494800	11551000	10747000	9780900	7.95004e+06	1.54401e+07	1.36331e+07	11551000	1.24695e+07	1.12111e+07	1.94214	UP	1.71485	UP	1.45295		1.56848	UP	1.41019
P07758;Q00896	Alpha-1-antitrypsin 1-1;Alpha-1-antitrypsin 1-3	Serpina1a;Serpina1c	sp|P07758|A1AT1_MOUSE Alpha-1-antitrypsin 1-1 OS=Mus musculus OX=10090 GN=Serpina1a PE=1 SV=4;sp|Q00896|A1AT3_MOUSE Alpha-1-antitrypsin 1-3 OS=Mus musculus OX=10090 GN=Serpina1c PE=1 SV=2	1026800	1031200	598170	814160	802490	824220	595630	884939	858882	814160	931112	944740	1.48572		1.44197		1.36689		1.56324	UP	1.58612	UP
P07759	Serine protease inhibitor A3K	Serpina3k	sp|P07759|SPA3K_MOUSE Serine protease inhibitor A3K OS=Mus musculus OX=10090 GN=Serpina3k PE=1 SV=2	1574300	1833800	777450	996930	1085100	1085000	913225	1.5737e+06	1.1163e+06	996930	1.25902e+06	1.24365e+06	1.72323	UP	1.22237		1.09166		1.37865		1.36182
P07901	Heat shock protein HSP 90-alpha	Hsp90aa1	sp|P07901|HS90A_MOUSE Heat shock protein HSP 90-alpha OS=Mus musculus OX=10090 GN=Hsp90aa1 PE=1 SV=4	232510	111520	77017	145210	108270	109140	134875	95702.5	110585	145210	125623	125099	0.709563		0.819905		1.07663		0.931405		0.927515
P08003;Q9SRG3	Protein disulfide-isomerase A4	Pdia4	sp|P08003|PDIA4_MOUSE Protein disulfide-isomerase A4 OS=Mus musculus OX=10090 GN=Pdia4 PE=1 SV=3	1922100	1136100	797890	930230	939590	1047400	1.11498e+06	974960	1.14565e+06	930230	1.09019e+06	1.20055e+06	0.874421		1.02751		0.834303		0.977765		1.07675
P08032	Spectrin alpha chain, erythrocytic 1	Spta1	sp|P08032|SPTA1_MOUSE Spectrin alpha chain, erythrocytic 1 OS=Mus musculus OX=10090 GN=Spta1 PE=1 SV=3	139020	91965	48354	83301	66486	69729	80643.2	78921.1	69429	83301	77142.3	79925	0.978645		0.860941		1.03296		0.956588		0.991094
P08071;P02788	Lactotransferrin	Ltf	sp|P08071|TRFL_MOUSE Lactotransferrin OS=Mus musculus OX=10090 GN=Ltf PE=1 SV=4	689200	591450	386020	569900	569620	528140	399793	507561	554266	569900	660918	605366	1.26956		1.38638		1.42549		1.65315	UP	1.5142	UP
P08074;Q91X52	Carbonyl reductase [NADPH] 2	Cbr2	sp|P08074|CBR2_MOUSE Carbonyl reductase [NADPH] 2 OS=Mus musculus OX=10090 GN=Cbr2 PE=1 SV=1	131880	102780	60873	138910	117620	95669	76501.4	88202.1	87404.4	138910	136472	109658	1.15295		1.14252		1.81578	UP	1.78392	UP	1.43341
P08101;P08508	Low affinity immunoglobulin gamma Fc region receptor II;Low affinity immunoglobulin gamma Fc region receptor III	Fcgr2;Fcgr3	sp|P08101|FCGR2_MOUSE Low affinity immunoglobulin gamma Fc region receptor II OS=Mus musculus OX=10090 GN=Fcgr2 PE=1 SV=2;sp|P08508|FCGR3_MOUSE Low affinity immunoglobulin gamma Fc region receptor III OS=Mus musculus OX=10090 GN=Fcgr3 PE=1 SV=1	41563	27788	18927	26198	20854	23688	24110	23846.7	27176.3	26198	24196.4	27151.7	0.989078		1.12718		1.0866		1.00359		1.12616
P08103	Tyrosine-protein kinase HCK	Hck	sp|P08103|HCK_MOUSE Tyrosine-protein kinase HCK OS=Mus musculus OX=10090 GN=Hck PE=1 SV=4	156340	93490	38646	73676	51714	56167	90690.2	80229.8	55489.8	73676	60002.6	64379.9	0.884657		0.611861	DOWN	0.812392		0.661622	DOWN	0.709888
P08113;Q9SIF2	Endoplasmin	Hsp90b1	sp|P08113|ENPL_MOUSE Endoplasmin OS=Mus musculus OX=10090 GN=Hsp90b1 PE=1 SV=2	1559600	819830	487710	863750	666540	791670	904698	703549	700278	863750	773372	907430	0.777661		0.774046		0.954739		0.85484		1.00302
P08121	Collagen alpha-1(III) chain	Col3a1	sp|P08121|CO3A1_MOUSE Collagen alpha-1(III) chain OS=Mus musculus OX=10090 GN=Col3a1 PE=1 SV=4	71710	56313	30851	43613	35287	38157	41597.8	48325.8	44297.4	43613	40942.8	43736.4	1.16174		1.0649		1.04845		0.984253		1.05141
P08122	Collagen alpha-2(IV) chain;Canstatin	Col4a2	sp|P08122|CO4A2_MOUSE Collagen alpha-2(IV) chain OS=Mus musculus OX=10090 GN=Col4a2 PE=1 SV=4	104220	83828	46146	65755	56694	54682	60456.3	71938.2	66258.7	65755	65780.8	62677.8	1.18992		1.09598		1.08765		1.08807		1.03675
P08207	Protein S100-A10	S100a10	sp|P08207|S10AA_MOUSE Protein S100-A10 OS=Mus musculus OX=10090 GN=S100a10 PE=1 SV=2	170080	133490	70683	139670	100330	106880	98660.6	114556	101490	139670	116411	122508	1.16112		1.02868		1.41566		1.17991		1.24171
P08226	Apolipoprotein E	Apoe	sp|P08226|APOE_MOUSE Apolipoprotein E OS=Mus musculus OX=10090 GN=Apoe PE=1 SV=2	224170	150800	114790	179430	175040	211910	130037	129411	164821	179430	203095	242896	0.995185		1.26749		1.37984		1.56182	UP	1.8679	UP
P08228;P07632;P00441	Superoxide dismutase [Cu-Zn]	Sod1	sp|P08228|SODC_MOUSE Superoxide dismutase [Cu-Zn] OS=Mus musculus OX=10090 GN=Sod1 PE=1 SV=2;sp|P07632|SODC_RAT Superoxide dismutase [Cu-Zn] OS=Rattus norvegicus OX=10116 GN=Sod1 PE=1 SV=2	1193100	1078900	608200	834290	709960	651070	692097	925873	873283	834290	823751	746271	1.33778		1.26179		1.20545		1.19022		1.07827
P08249;P40926	Malate dehydrogenase, mitochondrial	Mdh2;MDH2	sp|P08249|MDHM_MOUSE Malate dehydrogenase, mitochondrial OS=Mus musculus OX=10090 GN=Mdh2 PE=1 SV=3;sp|P40926|MDHM_HUMAN Malate dehydrogenase, mitochondrial OS=Homo sapiens OX=9606 GN=MDH2 PE=1 SV=3	2757800	1920000	1078100	1351700	1316400	1254100	1.59975e+06	1.64768e+06	1.54799e+06	1351700	1.52739e+06	1.43748e+06	1.02996		0.967642		0.844943		0.954766		0.898562
P08752;B2RSH2;P20612;Q3V3I2;P50149;P18872;Q8CGK7;P18064	Guanine nucleotide-binding protein G(i) subunit alpha-2	Gnai2	sp|P08752|GNAI2_MOUSE Guanine nucleotide-binding protein G(i) subunit alpha-2 OS=Mus musculus OX=10090 GN=Gnai2 PE=1 SV=5	555970	307590	182240	322490	242360	256960	322509	263963	261669	322490	281205	294533	0.818466		0.811355		0.999941		0.87193		0.913257
P08905;P17897	Lysozyme C-2;Lysozyme C-1	Lyz2;Lyz1	sp|P08905|LYZ2_MOUSE Lysozyme C-2 OS=Mus musculus OX=10090 GN=Lyz2 PE=1 SV=2;sp|P17897|LYZ1_MOUSE Lysozyme C-1 OS=Mus musculus OX=10090 GN=Lyz1 PE=1 SV=1	436730	413240	213400	293230	277940	257070	253340	354628	306410	293230	322488	294659	1.39981		1.20948		1.15746		1.27295		1.1631
P09055	Integrin beta-1	Itgb1	sp|P09055|ITB1_MOUSE Integrin beta-1 OS=Mus musculus OX=10090 GN=Itgb1 PE=1 SV=1	258820	174360	101970	164470	134500	160770	150137	149629	146413	164470	156057	184278	0.996619		0.975198		1.09546		1.03943		1.2274
P09103	Protein disulfide-isomerase	P4hb	sp|P09103|PDIA1_MOUSE Protein disulfide-isomerase OS=Mus musculus OX=10090 GN=P4hb PE=1 SV=2	1812100	1157900	757190	1019700	952890	954510	1.05117e+06	993668	1.08721e+06	1019700	1.10562e+06	1.09408e+06	0.945298		1.03429		0.970063		1.0518		1.04082
P09242	Alkaline phosphatase, tissue-nonspecific isozyme	Alpl	sp|P09242|PPBT_MOUSE Alkaline phosphatase, tissue-nonspecific isozyme OS=Mus musculus OX=10090 GN=Alpl PE=1 SV=2	8848.6	8654	5382.5	8098	6555.3	5834.7	5132.93	7426.55	7728.46	8098	7605.97	6687.87	1.44685		1.50566	UP	1.57766	UP	1.4818		1.30293
P09405	Nucleolin	Ncl	sp|P09405|NUCL_MOUSE Nucleolin OS=Mus musculus OX=10090 GN=Ncl PE=1 SV=2	4347700	4059100	2292300	2786200	2545100	2307600	2.52203e+06	3.48337e+06	3.2914e+06	2786200	2.95303e+06	2.64502e+06	1.38118		1.30506		1.10475		1.17089		1.04877
P09411;P09041	Phosphoglycerate kinase 1	Pgk1	sp|P09411|PGK1_MOUSE Phosphoglycerate kinase 1 OS=Mus musculus OX=10090 GN=Pgk1 PE=1 SV=4	1568900	970140	692240	912120	846090	841750	910093	832539	993952	912120	981700	964833	0.914785		1.09214		1.00223		1.07868		1.06015
P63158;P09429	High mobility group protein B1	Hmgb1;HMGB1	sp|P63158|HMGB1_MOUSE High mobility group protein B1 OS=Mus musculus OX=10090 GN=Hmgb1 PE=1 SV=2;sp|P09429|HMGB1_HUMAN High mobility group protein B1 OS=Homo sapiens OX=9606 GN=HMGB1 PE=1 SV=3	1519000	1058900	476850	681440	646130	622020	881147	908710	684684	681440	749691	712973	1.03128		0.777038		0.773356		0.850813		0.809143
P09470	Angiotensin-converting enzyme;Angiotensin-converting enzyme, soluble form	Ace	sp|P09470|ACE_MOUSE Angiotensin-converting enzyme OS=Mus musculus OX=10090 GN=Ace PE=1 SV=3	77443	67838	46218	58137	58043	53153	44923.4	58216.1	66362.1	58137	67346.1	60925.2	1.2959		1.47723		1.29414		1.49913		1.3562
P09528	Ferritin heavy chain;Ferritin heavy chain, N-terminally processed	Fth1	sp|P09528|FRIH_MOUSE Ferritin heavy chain OS=Mus musculus OX=10090 GN=Fth1 PE=1 SV=2	591080	525890	268280	410130	267470	343360	342876	451300	385209	410130	310340	393567	1.31622		1.12347		1.19615		0.905109		1.14784
P09541	Myosin light chain 4	Myl4	sp|P09541|MYL4_MOUSE Myosin light chain 4 OS=Mus musculus OX=10090 GN=Myl4 PE=1 SV=3	43969	26936	15499	25515	21760	20604	25505.7	23115.5	22254.2	25515	25247.7	23616.8	0.906289		0.87252		1.00037		0.989884		0.925942
P09542	Myosin light chain 3	Myl3	sp|P09542|MYL3_MOUSE Myosin light chain 3 OS=Mus musculus OX=10090 GN=Myl3 PE=1 SV=4	767390	109720	68506	99994	89125	97711	445150	94157.8	98364.3	99994	103410	111999	0.211519	DOWN	0.220969	DOWN	0.22463	DOWN	0.232303	DOWN	0.251597	DOWN
P09581	Macrophage colony-stimulating factor 1 receptor	Csf1r	sp|P09581|CSF1R_MOUSE Macrophage colony-stimulating factor 1 receptor OS=Mus musculus OX=10090 GN=Csf1r PE=1 SV=3	151620	127320	83954	114580	110220	98574	87952.2	109261	120545	114580	127886	112988	1.24228		1.37058		1.30275		1.45404		1.28465
P09602	Non-histone chromosomal protein HMG-17	Hmgn2	sp|P09602|HMGN2_MOUSE Non-histone chromosomal protein HMG-17 OS=Mus musculus OX=10090 GN=Hmgn2 PE=1 SV=2	177900	91518	48398	157180	73564	102460	103197	78537.5	69492.2	157180	85354.7	117442	0.761045		0.673395		1.52311	UP	0.827106		1.13804
P09671	Superoxide dismutase [Mn], mitochondrial	Sod2	sp|P09671|SODM_MOUSE Superoxide dismutase [Mn], mitochondrial OS=Mus musculus OX=10090 GN=Sod2 PE=1 SV=3	736990	594330	300030	492500	384520	348720	427516	510033	430798	492500	446150	399711	1.19302		1.00768		1.152		1.04359		0.934962
P49312	Heterogeneous nuclear ribonucleoprotein A1;Heterogeneous nuclear ribonucleoprotein A1, N-terminally processed	Hnrnpa1	sp|P49312|ROA1_MOUSE Heterogeneous nuclear ribonucleoprotein A1 OS=Mus musculus OX=10090 GN=Hnrnpa1 PE=1 SV=2	1116800	1012000	572470	674880	683930	670700	647837	868462	821980	674880	793549	768772	1.34056		1.26881		1.04174		1.22492		1.18667
Q3THW5;P0C0S6	Histone H2A.V;Histone H2A.Z	H2afv;H2afz	sp|Q3THW5|H2AV_MOUSE Histone H2A.V OS=Mus musculus OX=10090 GN=H2afv PE=1 SV=3;sp|P0C0S6|H2AZ_MOUSE Histone H2A.Z OS=Mus musculus OX=10090 GN=H2afz PE=1 SV=2	122150	106020	61084	127480	98711	90582	70857.2	90982.6	87707.4	127480	114532	103827	1.28403		1.23781		1.79911	UP	1.61638	UP	1.4653
P0CW02;P0CW03	Lymphocyte antigen 6C1;Lymphocyte antigen 6C2	Ly6c1;Ly6c2	sp|P0CW02|LY6C1_MOUSE Lymphocyte antigen 6C1 OS=Mus musculus OX=10090 GN=Ly6c1 PE=2 SV=1;sp|P0CW03|LY6C2_MOUSE Lymphocyte antigen 6C2 OS=Mus musculus OX=10090 GN=Ly6c2 PE=1 SV=1	104860	104840	48679	84473	65218	62040	60827.5	89969.9	69895.7	84473	75671	71111.7	1.4791		1.14908		1.38873		1.24403		1.16907
P0DOV2			sp|P0DOV2|IFI4_MOUSE Interferon-activable protein 204 OS=Mus musculus OX=10090 GN=Ifi204 PE=1 SV=1	167320	98199	47491	83684	58311	62876	97059.5	84270.9	68189.9	83684	67657	72069.9	0.868239		0.702557		0.862192		0.697067		0.742533
P0DP28;P0DP27;P0DP26;Q9D6P8;P59220;Q682T9;Q03509;P0DH98;P0DH97;P0DH96;P0DH95			sp|P0DP28|CALM3_MOUSE Calmodulin-3 OS=Mus musculus OX=10090 GN=Calm3 PE=1 SV=1;sp|P0DP27|CALM2_MOUSE Calmodulin-2 OS=Mus musculus OX=10090 GN=Calm2 PE=1 SV=1;sp|P0DP26|CALM1_MOUSE Calmodulin-1 OS=Mus musculus OX=10090 GN=Calm1 PE=1 SV=1	1828700	1467800	694530	859300	780560	912560	1.0608e+06	1.25961e+06	997240	859300	905667	1.046e+06	1.18742		0.940084		0.81005		0.85376		0.986047
P10107	Annexin A1	Anxa1	sp|P10107|ANXA1_MOUSE Annexin A1 OS=Mus musculus OX=10090 GN=Anxa1 PE=1 SV=2	572120	314810	200030	324330	306340	348200	331877	270159	287213	324330	355440	399115	0.814032		0.865419		0.977259		1.071		1.2026
P10126;P68104;Q8W4H7;Q8GTY0;Q0WL56;P0DH99	Elongation factor 1-alpha 1	Eef1a1;EEF1A1	sp|P10126|EF1A1_MOUSE Elongation factor 1-alpha 1 OS=Mus musculus OX=10090 GN=Eef1a1 PE=1 SV=3;sp|P68104|EF1A1_HUMAN Elongation factor 1-alpha 1 OS=Homo sapie	1821700	935550	622610	1184300	811250	848180	1.05674e+06	802855	893974	1184300	941276	972203	0.759749		0.845975		1.12071		0.890738		0.920004
P10493	Nidogen-1	Nid1	sp|P10493|NID1_MOUSE Nidogen-1 OS=Mus musculus OX=10090 GN=Nid1 PE=1 SV=2	1025300	790120	493600	610810	534640	583030	594759	678053	708735	610810	620331	668282	1.14005		1.19163		1.02699		1.043		1.12362
P10518;P06214	Delta-aminolevulinic acid dehydratase	Alad	sp|P10518|HEM2_MOUSE Delta-aminolevulinic acid dehydratase OS=Mus musculus OX=10090 GN=Alad PE=1 SV=1;sp|P06214|HEM2_RAT Delta-aminolevulinic acid dehydratase OS=Rattus norvegicus OX=10116 GN=Alad PE=1 SV=1	285270	295030	221470	183080	186560	148310	165480	253184	317997	183080	216462	169996	1.53	UP	1.92166	UP	1.10635		1.30808		1.02729
P10605;P07858	Cathepsin B;Cathepsin B light chain;Cathepsin B heavy chain	Ctsb	sp|P10605|CATB_MOUSE Cathepsin B OS=Mus musculus OX=10090 GN=Ctsb PE=1 SV=2	595390	511700	253500	373680	306590	296940	345376	439123	363988	373680	355730	340359	1.27143		1.05389		1.08195		1.02998		0.985475
P10630;Q02748	Eukaryotic initiation factor 4A-II;Eukaryotic initiation factor 4A-II, N-terminally processed	Eif4a2	sp|P10630|IF4A2_MOUSE Eukaryotic initiation factor 4A-II OS=Mus musculus OX=10090 GN=Eif4a2 PE=1 SV=2	59284	30972	16761	36088	26059	26170	34389.7	26579.1	24066.3	36088	30235.7	29996.6	0.772879		0.699811		1.04939		0.879209		0.872258
P10639	Thioredoxin	Txn	sp|P10639|THIO_MOUSE Thioredoxin OS=Mus musculus OX=10090 GN=Txn PE=1 SV=3	831290	622680	363240	509660	435100	429630	482217	534362	521558	509660	504837	492452	1.10813		1.08158		1.05691		1.04691		1.02122
P10649	Glutathione S-transferase Mu 1	Gstm1	sp|P10649|GSTM1_MOUSE Glutathione S-transferase Mu 1 OS=Mus musculus OX=10090 GN=Gstm1 PE=1 SV=2	521440	353490	241090	318520	305800	297140	302479	303352	346169	318520	354813	340589	1.00289		1.14444		1.05303		1.17302		1.12599
P10711;Q9QVN7	Transcription elongation factor A protein 1	Tcea1	sp|P10711|TCEA1_MOUSE Transcription elongation factor A protein 1 OS=Mus musculus OX=10090 GN=Tcea1 PE=1 SV=2	763150	614480	378500	549930	444060	439880	442691	527325	543469	549930	515233	504200	1.19118		1.22765		1.24224		1.16387		1.13895
P10833	Ras-related protein R-Ras	Rras	sp|P10833|RRAS_MOUSE Ras-related protein R-Ras OS=Mus musculus OX=10090 GN=Rras PE=1 SV=1	45159	33602	20015	27846	22950	26933	26196	28836	28738.5	27846	26628.4	30871.2	1.10078		1.09706		1.06299		1.01651		1.17847
P10852	4F2 cell-surface antigen heavy chain	Slc3a2	sp|P10852|4F2_MOUSE 4F2 cell-surface antigen heavy chain OS=Mus musculus OX=10090 GN=Slc3a2 PE=1 SV=1	118790	67558	43703	75033	62827	70553	68908.1	57975.8	62750.9	75033	72896.8	80869.5	0.84135		0.910646		1.08889		1.05788		1.17358
Q8CGP2;Q8CGP1;Q64475;P10853;Q9D2U9;Q8N257;Q8CGP0;Q96A08;P70696	Histone H2B type 1-L;Histone H2B type 1-P;Histone H2B type 1-K;Histone H2B type 1-B;Histone H2B type 1-F/J/L;Histone H2B type 3-A;Histone H2B type 3-B;Histone H2B type 1-A	HIST1H2BL;Hist1h2bp;Hist1h2bk;Hist1h2bb;Hist1h2bf;Hist3h2ba;HIST3H2BB;Hist3h2bb;HIST1H2BA;Hist1h2ba	sp|Q8CGP2|H2B1P_MOUSE Histone H2B type 1-P OS=Mus musculus OX=10090 GN=Hist1h2bp PE=1 SV=3;sp|Q8CGP1|H2B1K_MOUSE Histone H2B type 1-K OS=Mus musculus OX=10090 GN=Hist	2211600	1429900	1214300	3134000	2177400	2288000	1.28291e+06	1.22709e+06	1.74355e+06	3134000	2.52639e+06	2.62256e+06	0.956487		1.35906		2.44288	UP	1.96926	UP	2.04422	UP
P10922	Histone H1.0;Histone H1.0, N-terminally processed	H1f0	sp|P10922|H10_MOUSE Histone H1.0 OS=Mus musculus OX=10090 GN=H1f0 PE=2 SV=4	270720	173910	95216	361650	148640	133180	157040	149243	136716	361650	172464	152654	0.950351		0.870578		2.30291	UP	1.09821		0.97207
P11031	Activated RNA polymerase II transcriptional coactivator p15	Sub1	sp|P11031|TCP4_MOUSE Activated RNA polymerase II transcriptional coactivator p15 OS=Mus musculus OX=10090 GN=Sub1 PE=1 SV=3	870620	784650	443810	637960	533630	507630	505032	673358	637244	637960	619159	581857	1.3333		1.26179		1.26321		1.22598		1.15212
P11087	Collagen alpha-1(I) chain	Col1a1	sp|P11087|CO1A1_MOUSE Collagen alpha-1(I) chain OS=Mus musculus OX=10090 GN=Col1a1 PE=1 SV=4	1210000	1154800	644970	907250	681440	871460	701901	991008	926079	907250	790660	998887	1.41189		1.31939		1.29256		1.12646		1.42312
P11103;Q11207	Poly [ADP-ribose] polymerase 1	Parp1	sp|P11103|PARP1_MOUSE Poly [ADP-ribose] polymerase 1 OS=Mus musculus OX=10090 GN=Parp1 PE=1 SV=3	508590	296510	181310	324810	237180	268120	295025	254454	260334	324810	275195	307325	0.862485		0.882414		1.10096		0.932786		1.04169
P11157	Ribonucleoside-diphosphate reductase subunit M2	Rrm2	sp|P11157|RIR2_MOUSE Ribonucleoside-diphosphate reductase subunit M2 OS=Mus musculus OX=10090 GN=Rrm2 PE=1 SV=1	22222	17739	9675	9064.6	9773.7	9387.3	12890.6	15223	13891.8	9064.6	11340.2	10759.9	1.18093		1.07767		0.703194		0.879727		0.834711
P11276	Fibronectin;Anastellin	Fn1	sp|P11276|FINC_MOUSE Fibronectin OS=Mus musculus OX=10090 GN=Fn1 PE=1 SV=4	1640000	1312800	657380	1185200	907840	910930	951337	1.1266e+06	943898	1185200	1.05335e+06	1.04413e+06	1.18423		0.992181		1.24583		1.10723		1.09754
P11352	Glutathione peroxidase 1	Gpx1	sp|P11352|GPX1_MOUSE Glutathione peroxidase 1 OS=Mus musculus OX=10090 GN=Gpx1 PE=1 SV=2	708470	579520	388330	446270	413790	397800	410972	497323	557583	446270	480112	455967	1.21012		1.35674		1.08589		1.16824		1.10949
P11404	Fatty acid-binding protein, heart	Fabp3	sp|P11404|FABPH_MOUSE Fatty acid-binding protein, heart OS=Mus musculus OX=10090 GN=Fabp3 PE=1 SV=5	109670	37463	17064	23735	22385	20989	63617.7	32149.4	24501.3	23735	25972.8	24058.1	0.505353	DOWN	0.385134	DOWN	0.373088	DOWN	0.408264	DOWN	0.378166	DOWN
P11438	Lysosome-associated membrane glycoprotein 1	Lamp1	sp|P11438|LAMP1_MOUSE Lysosome-associated membrane glycoprotein 1 OS=Mus musculus OX=10090 GN=Lamp1 PE=1 SV=2	420580	425070	213130	377310	258790	260660	243971	364780	306022	377310	300268	298774	1.49517		1.25434		1.54653	UP	1.23075		1.22463
P11499;P08238;F4JFN3;Q9SB00;Q9STX5	Heat shock protein HSP 90-beta	Hsp90ab1;HSP90AB1	sp|P11499|HS90B_MOUSE Heat shock protein HSP 90-beta OS=Mus musculus OX=10090 GN=Hsp90ab1 PE=1 SV=3;sp|P08238|HS90B_HUMAN Heat shock protein HSP 90-beta OS=Homo sapiens OX=9606 GN=HSP90AB1 PE=1 SV=4	1331300	552900	310330	763710	482060	499320	772265	474479	445587	763710	559324	572332	0.614399	DOWN	0.576987	DOWN	0.988922		0.724264		0.741108
P11589	Major urinary protein 2	Mup2	sp|P11589|MUP2_MOUSE Major urinary protein 2 OS=Mus musculus OX=10090 GN=Mup2 PE=1 SV=1	293350	384430	217180	223580	231420	187790	170167	329904	311838	223580	268512	215249	1.9387	UP	1.83253	UP	1.31388		1.57793	UP	1.26493
P11627;P32004	Neural cell adhesion molecule L1	L1cam	sp|P11627|L1CAM_MOUSE Neural cell adhesion molecule L1 OS=Mus musculus OX=10090 GN=L1cam PE=1 SV=1	83835	69047	43733	62426	55932	55557	48631.3	59253.7	62794	62426	64896.7	63680.7	1.21843		1.29123		1.28366		1.33446		1.30946
P11680	Properdin	Cfp	sp|P11680|PROP_MOUSE Properdin OS=Mus musculus OX=10090 GN=Cfp PE=2 SV=2	311520	258500	170370	260490	211470	209250	180708	221835	244626	260490	245364	239847	1.22759		1.35371		1.4415		1.3578		1.32727
P11835	Integrin beta-2	Itgb2	sp|P11835|ITB2_MOUSE Integrin beta-2 OS=Mus musculus OX=10090 GN=Itgb2 PE=1 SV=2	370110	230420	133700	235950	184570	207650	214695	197738	191973	235950	214153	238013	0.921021		0.894168		1.099		0.997475		1.10861
P11911	B-cell antigen receptor complex-associated protein alpha chain	Cd79a	sp|P11911|CD79A_MOUSE B-cell antigen receptor complex-associated protein alpha chain OS=Mus musculus OX=10090 GN=Cd79a PE=1 SV=2	136280	72107	47976	69910	59637	69262	79053.8	61879.6	68886.3	69910	69195.5	79389.7	0.782754		0.871385		0.884335		0.875297		1.00425
P11983;P28480;P18279;P17987;P12613;P50157	T-complex protein 1 subunit alpha	Tcp1;TCP1	sp|P11983|TCPA_MOUSE T-complex protein 1 subunit alpha OS=Mus musculus OX=10090 GN=Tcp1 PE=1 SV=3;sp|P28480|TCPA_RAT T-complex protein 1 subunit alpha OS=Rattus norvegicus OX=10116 GN=Tcp1 PE=1 SV=1;sp|P18279|TCPA_CRIGR T-complex protein 1 subunit alpha OS	675810	383990	237450	440090	319830	333090	392026	329526	340942	440090	371092	381795	0.840573		0.869693		1.1226		0.9466		0.973903
P12246	Serum amyloid P-component	Apcs	sp|P12246|SAMP_MOUSE Serum amyloid P-component OS=Mus musculus OX=10090 GN=Apcs PE=1 SV=2	53862	51313	30231	51253	41073	44417	31244.4	44035	43407.1	51253	47656.1	50911.8	1.40937		1.38928		1.64039	UP	1.52527	UP	1.62947	UP
P12265	Beta-glucuronidase	Gusb	sp|P12265|BGLR_MOUSE Beta-glucuronidase OS=Mus musculus OX=10090 GN=Gusb PE=1 SV=2	477040	435000	249200	363850	312150	311620	276723	373301	357813	363850	362181	357186	1.34901		1.29304		1.31485		1.30882		1.29077
P12367	cAMP-dependent protein kinase type II-alpha regulatory subunit	Prkar2a	sp|P12367|KAP2_MOUSE cAMP-dependent protein kinase type II-alpha regulatory subunit OS=Mus musculus OX=10090 GN=Prkar2a PE=1 SV=2	151040	104590	60871	88680	78821	87900	87615.8	89755.4	87401.5	88680	91454.3	100753	1.02442		0.997555		1.01215		1.04381		1.14994
P12710	Fatty acid-binding protein, liver	Fabp1	sp|P12710|FABPL_MOUSE Fatty acid-binding protein, liver OS=Mus musculus OX=10090 GN=Fabp1 PE=1 SV=2	156340	126580	78597	109640	98280	88339	90690.2	108626	112853	109640	114032	101256	1.19777		1.24438		1.20895		1.25738		1.11651
P12787	Cytochrome c oxidase subunit 5A, mitochondrial	Cox5a	sp|P12787|COX5A_MOUSE Cytochrome c oxidase subunit 5A, mitochondrial OS=Mus musculus OX=10090 GN=Cox5a PE=1 SV=2	139680	100700	31116	103500	67747	73042	81026	86417.1	44677.9	103500	78605.4	83722.4	1.06654		0.551401	DOWN	1.27737		0.970125		1.03328
P12815	Programmed cell death protein 6	Pdcd6	sp|P12815|PDCD6_MOUSE Programmed cell death protein 6 OS=Mus musculus OX=10090 GN=Pdcd6 PE=1 SV=2	27094	18434	10996	14961	14541	15876	15716.8	15819.4	15788.6	14961	16871.6	18197.4	1.00653		1.00457		0.951913		1.07348		1.15783
P12970	60S ribosomal protein L7a	Rpl7a	sp|P12970|RL7A_MOUSE 60S ribosomal protein L7a OS=Mus musculus OX=10090 GN=Rpl7a PE=1 SV=2	260700	143790	97046	289120	139800	151270	151228	123395	139343	289120	162207	173389	0.815958		0.921414		1.91182	UP	1.0726		1.14654
P13020;CON__Q3SX14	Gelsolin	Gsn	sp|P13020|GELS_MOUSE Gelsolin OS=Mus musculus OX=10090 GN=Gsn PE=1 SV=3;	2809000	2214300	1449600	1634100	1636200	1727700	1.62945e+06	1.90023e+06	2.08141e+06	1634100	1.89845e+06	1.98033e+06	1.16618		1.27736		1.00285		1.16508		1.21533
P13379	T-cell surface glycoprotein CD5	Cd5	sp|P13379|CD5_MOUSE T-cell surface glycoprotein CD5 OS=Mus musculus OX=10090 GN=Cd5 PE=1 SV=1	208650	92699	71450	118160	89303	105340	121034	79551	102591	118160	103616	120743	0.657259	DOWN	0.847622		0.976252		0.85609		0.997593
P13412;Q9WUZ5	Troponin I, fast skeletal muscle	Tnni2	sp|P13412|TNNI2_MOUSE Troponin I, fast skeletal muscle OS=Mus musculus OX=10090 GN=Tnni2 PE=2 SV=2	2522700	265390	143570	180960	182480	159500	1.46338e+06	227748	206145	180960	211728	182823	0.155632	DOWN	0.140869	DOWN	0.123659	DOWN	0.144684	DOWN	0.124932	DOWN
P13541	Myosin-3	Myh3	sp|P13541|MYH3_MOUSE Myosin-3 OS=Mus musculus OX=10090 GN=Myh3 PE=2 SV=2	213500	37521	20310	28255	25788	28392	123848	32199.2	29162.1	28255	29921.3	32543.6	0.25999	DOWN	0.235467	DOWN	0.228143	DOWN	0.241597	DOWN	0.262771	DOWN
P13542	Myosin-8	Myh8	sp|P13542|MYH8_MOUSE Myosin-8 OS=Mus musculus OX=10090 GN=Myh8 PE=2 SV=2	492830	62630	32120	45281	43352	44096	285882	53746.8	46119.5	45281	50300.4	50543.8	0.188003	DOWN	0.161323	DOWN	0.15839	DOWN	0.175948	DOWN	0.176799	DOWN
P13597	Intercellular adhesion molecule 1	Icam1	sp|P13597|ICAM1_MOUSE Intercellular adhesion molecule 1 OS=Mus musculus OX=10090 GN=Icam1 PE=1 SV=1	109250	71348	46678	73031	55671	67184	63374.1	61228.3	67022.5	73031	64593.9	77007.8	0.966141		1.05757		1.15238		1.01925		1.21513
P13609	Serglycin	Srgn	sp|P13609|SRGN_MOUSE Serglycin OS=Mus musculus OX=10090 GN=Srgn PE=1 SV=1	24165	20999	12515	16920	16091	15427	14017.7	18020.6	17969.6	16920	18670	17682.8	1.28556		1.28192		1.20704		1.33189		1.26146
P13634	Carbonic anhydrase 1	Ca1	sp|P13634|CAH1_MOUSE Carbonic anhydrase 1 OS=Mus musculus OX=10090 GN=Ca1 PE=1 SV=4	103410	74412	39077	67528	59084	60822	59986.4	63857.7	56108.7	67528	68553.9	69715.6	1.06454		0.935356		1.12572		1.14282		1.16219
P13707	Glycerol-3-phosphate dehydrogenase [NAD(+)], cytoplasmic	Gpd1	sp|P13707|GPDA_MOUSE Glycerol-3-phosphate dehydrogenase [NAD(+)], cytoplasmic OS=Mus musculus OX=10090 GN=Gpd1 PE=1 SV=3	48963	26172	14316	24252	22107	19711	28402.6	22459.9	20555.6	24252	25650.3	22593.2	0.790768		0.723722		0.853865		0.903096		0.795462
P13808	Anion exchange protein 2	Slc4a2	sp|P13808|B3A2_MOUSE Anion exchange protein 2 OS=Mus musculus OX=10090 GN=Slc4a2 PE=1 SV=1	35128	26143	14837	18969	20734	20977	20377.2	22435	21303.7	18969	24057.2	24044.3	1.10099		1.04547		0.930895		1.1806		1.17996
P13864	DNA (cytosine-5)-methyltransferase 1	Dnmt1	sp|P13864|DNMT1_MOUSE DNA (cytosine-5)-methyltransferase 1 OS=Mus musculus OX=10090 GN=Dnmt1 PE=1 SV=5	24322	18056	9787.8	15383	11241	13610	14108.8	15495	14053.8	15383	13042.7	15600.1	1.09825		0.996103		1.09031		0.924438		1.1057
P14069	Protein S100-A6	S100a6	sp|P14069|S10A6_MOUSE Protein S100-A6 OS=Mus musculus OX=10090 GN=S100a6 PE=1 SV=3	49898	28846	17603	52623	30996	37372	28945	24754.6	25275.2	52623	35964	42836.6	0.855229		0.873216		1.81803	UP	1.24249		1.47993
P14106	Complement C1q subcomponent subunit B	C1qb	sp|P14106|C1QB_MOUSE Complement C1q subcomponent subunit B OS=Mus musculus OX=10090 GN=C1qb PE=1 SV=2	65889	44932	29632	41670	36645	35897	38221.1	38559	42547.1	41670	42518.4	41146	1.00884		1.11318		1.09024		1.11243		1.07652
P14131;Q9SK22;Q9M8X9;Q42340	40S ribosomal protein S16	Rps16	sp|P14131|RS16_MOUSE 40S ribosomal protein S16 OS=Mus musculus OX=10090 GN=Rps16 PE=1 SV=4	146410	71159	44515	111650	65161	66006	84930	61066.1	63916.8	111650	75604.9	75657.6	0.719017		0.752582		1.31461		0.890203		0.890823
P14148	60S ribosomal protein L7	Rpl7	sp|P14148|RL7_MOUSE 60S ribosomal protein L7 OS=Mus musculus OX=10090 GN=Rpl7 PE=1 SV=2	170230	74850	50898	203020	90517	84185	98747.6	64233.6	73081.8	203020	105025	96494.8	0.650483	DOWN	0.740087		2.05595	UP	1.06357		0.977186
P14152;P40925	Malate dehydrogenase, cytoplasmic	Mdh1;MDH1	sp|P14152|MDHC_MOUSE Malate dehydrogenase, cytoplasmic OS=Mus musculus OX=10090 GN=Mdh1 PE=1 SV=3;sp|P40925|MDHC_HUMAN Malate dehydrogenase, cytoplasmic OS=Homo sapiens OX=9606 GN=MDH1 PE=1 SV=4	1043300	700680	472590	689690	703040	690240	605201	601298	678568	689690	815722	791169	0.993552		1.12123		1.13961		1.34785		1.30728
P14206	40S ribosomal protein SA	Rpsa	sp|P14206|RSSA_MOUSE 40S ribosomal protein SA OS=Mus musculus OX=10090 GN=Rpsa PE=1 SV=4	728220	454290	310270	465990	377520	445230	422428	389855	445501	465990	438028	510333	0.922891		1.05462		1.10312		1.03693		1.20809
P14211;Q8L4J2	Calreticulin	Calr	sp|P14211|CALR_MOUSE Calreticulin OS=Mus musculus OX=10090 GN=Calr PE=1 SV=1	3735600	2586700	1571200	2237200	1913700	1975800	2.16696e+06	2.21981e+06	2.25601e+06	2237200	2.22043e+06	2.26471e+06	1.02439		1.04109		1.03241		1.02467		1.04511
P14576	Signal recognition particle 54 kDa protein	Srp54	sp|P14576|SRP54_MOUSE Signal recognition particle 54 kDa protein OS=Mus musculus OX=10090 GN=Srp54 PE=1 SV=2	38573	22408	16528	27242	22361	25922	22375.6	19229.7	23731.7	27242	25945	29712.4	0.859409		1.06061		1.21749		1.15952		1.3279
P14602	Heat shock protein beta-1	Hspb1	sp|P14602|HSPB1_MOUSE Heat shock protein beta-1 OS=Mus musculus OX=10090 GN=Hspb1 PE=1 SV=3	658610	331480	164130	259840	224800	207110	382049	284464	235666	259840	260831	237394	0.744576		0.616848	DOWN	0.680123		0.682716		0.621372	DOWN
P14685;P25161	26S proteasome non-ATPase regulatory subunit 3	Psmd3	sp|P14685|PSMD3_MOUSE 26S proteasome non-ATPase regulatory subunit 3 OS=Mus musculus OX=10090 GN=Psmd3 PE=1 SV=3	204140	114950	69106	121160	91148	88895	118418	98646	99225.8	121160	105757	101893	0.83303		0.837927		1.02315		0.893081		0.860454
P14733	Lamin-B1	Lmnb1	sp|P14733|LMNB1_MOUSE Lamin-B1 OS=Mus musculus OX=10090 GN=Lmnb1 PE=1 SV=3	3580400	2643500	1815100	2941400	2195000	2303000	2.07693e+06	2.26856e+06	2.60621e+06	2941400	2.54681e+06	2.63975e+06	1.09226		1.25484		1.41622		1.22624		1.27099
Q9JHR7;P14735	Insulin-degrading enzyme	Ide;IDE	sp|Q9JHR7|IDE_MOUSE Insulin-degrading enzyme OS=Mus musculus OX=10090 GN=Ide PE=1 SV=1;sp|P14735|IDE_HUMAN Insulin-degrading enzyme OS=Homo sapiens OX=9606 GN=IDE PE=1 SV=4	43724	27708	16481	25326	21442	21550	25363.6	23778	23664.2	25326	24878.7	24701.1	0.937487		0.933001		0.998519		0.980883		0.973881
P14824	Annexin A6	Anxa6	sp|P14824|ANXA6_MOUSE Annexin A6 OS=Mus musculus OX=10090 GN=Anxa6 PE=1 SV=3	2314800	1001100	734370	903230	1067500	1294700	1.34278e+06	859108	1.05444e+06	903230	1.2386e+06	1.48401e+06	0.6398	DOWN	0.785271		0.672658		0.922415		1.10518
P25425;P31362;Q00196;P09086	POU domain, class 2, transcription factor 1;POU domain, class 2, transcription factor 3;POU domain, class 2, transcription factor 2	POU2F1;Pou2f1;Pou2f3;Pou2f2;POU2F2	sp|P25425|PO2F1_MOUSE POU domain, class 2, transcription factor 1 OS=Mus musculus OX=10090 GN=Pou2f1 PE=1 SV=3;sp|P31362|PO2F3_MOUSE POU domain, c	54465	40221	25994	27455	26060	25351	31594.2	34516.2	37323.5	27455	30236.9	29057.9	1.09248		1.18134		0.868988		0.957037		0.919721
P14869	60S acidic ribosomal protein P0	Rplp0	sp|P14869|RLA0_MOUSE 60S acidic ribosomal protein P0 OS=Mus musculus OX=10090 GN=Rplp0 PE=1 SV=3	275110	115650	76519	195530	115060	120880	159587	99246.7	109870	195530	133502	138555	0.621898	DOWN	0.688464		1.22523		0.836546		0.868214
P14901	Heme oxygenase 1	Hmox1	sp|P14901|HMOX1_MOUSE Heme oxygenase 1 OS=Mus musculus OX=10090 GN=Hmox1 PE=1 SV=1	131550	99077	43427	65276	60896	58280	76310	85024.3	62354.6	65276	70656.3	66801.9	1.1142		0.817123		0.855406		0.925912		0.875402
P15089;P15088	Mast cell carboxypeptidase A	Cpa3	sp|P15089|CBPA3_MOUSE Mast cell carboxypeptidase A OS=Mus musculus OX=10090 GN=Cpa3 PE=2 SV=1	76114	74210	44198	71876	47572	67074	44152.5	63684.4	63461.6	71876	55196.8	76881.7	1.44237		1.43733		1.6279	UP	1.25014		1.74128	UP
P15105;Q9QY94	Glutamine synthetase	Glul	sp|P15105|GLNA_MOUSE Glutamine synthetase OS=Mus musculus OX=10090 GN=Glul PE=1 SV=6;sp|Q9QY94|GLNA_ACOCA Glutamine synthetase OS=Acomys cahirinus OX=10068 GN=GLUL PE=2 SV=3	354530	281090	163840	261870	231110	216090	205657	241221	235249	261870	268152	247687	1.17293		1.14389		1.27333		1.30388		1.20437
P15307	Proto-oncogene c-Rel	Rel	sp|P15307|REL_MOUSE Proto-oncogene c-Rel OS=Mus musculus OX=10090 GN=Rel PE=1 SV=2	65187	24152	16668	20078	16059	16336	37813.9	20726.4	23932.7	20078	18632.9	18724.7	0.548116	DOWN	0.632908	DOWN	0.530969	DOWN	0.492753	DOWN	0.49518	DOWN
P15379;Q29423	CD44 antigen	Cd44	sp|P15379|CD44_MOUSE CD44 antigen OS=Mus musculus OX=10090 GN=Cd44 PE=1 SV=3	46027	32917	23302	31265	26585	26018	26699.5	28248.2	33458.1	31265	30846	29822.4	1.058		1.25314		1.171		1.1553		1.11697
P15530	B-cell antigen receptor complex-associated protein beta chain	Cd79b	sp|P15530|CD79B_MOUSE B-cell antigen receptor complex-associated protein beta chain OS=Mus musculus OX=10090 GN=Cd79b PE=1 SV=1	68825	39436	22872	35686	30158	32855	39924.2	33842.6	32840.7	35686	34991.7	37659.1	0.84767		0.822576		0.893843		0.876452		0.943265
P15532	Nucleoside diphosphate kinase A	Nme1	sp|P15532|NDKA_MOUSE Nucleoside diphosphate kinase A OS=Mus musculus OX=10090 GN=Nme1 PE=1 SV=1	1329500	1011800	613380	756230	804490	730950	771221	868290	880721	756230	933433	837832	1.12586		1.14198		0.980562		1.21033		1.08637
P15626;O35660;P48774	Glutathione S-transferase Mu 2	Gstm2	sp|P15626|GSTM2_MOUSE Glutathione S-transferase Mu 2 OS=Mus musculus OX=10090 GN=Gstm2 PE=1 SV=2	815470	624010	397530	460930	485280	456560	473041	535503	570793	460930	563060	523319	1.13204		1.20665		0.974399		1.1903		1.10629
P15702	Leukosialin	Spn	sp|P15702|LEUK_MOUSE Leukosialin OS=Mus musculus OX=10090 GN=Spn PE=1 SV=1	162480	115470	73789	100930	88802	96934	94251.9	99092.2	105950	100930	103035	111108	1.05135		1.12411		1.07085		1.09319		1.17884
P15864	Histone H1.2	Hist1h1c	sp|P15864|H12_MOUSE Histone H1.2 OS=Mus musculus OX=10090 GN=Hist1h1c PE=1 SV=2	439220	310930	203230	910310	339010	352320	254784	266829	291808	910310	393346	403837	1.04727		1.14531		3.57287	UP	1.54384	UP	1.58502	UP
P16015	Carbonic anhydrase 3	Ca3	sp|P16015|CAH3_MOUSE Carbonic anhydrase 3 OS=Mus musculus OX=10090 GN=Ca3 PE=1 SV=3	651160	449090	213220	358680	317360	253280	377727	385393	306152	358680	368226	290315	1.02029		0.81051		0.949575		0.974847		0.768585
P16045	Galectin-1	Lgals1	sp|P16045|LEG1_MOUSE Galectin-1 OS=Mus musculus OX=10090 GN=Lgals1 PE=1 SV=3	1989500	1898900	952570	1388900	1228700	1215900	1.15408e+06	1.62957e+06	1.36775e+06	1388900	1.42563e+06	1.39369e+06	1.41201		1.18514		1.20347		1.2353		1.20763
P16110;P17931	Galectin-3	Lgals3	sp|P16110|LEG3_MOUSE Galectin-3 OS=Mus musculus OX=10090 GN=Lgals3 PE=1 SV=3	465190	331830	204600	324790	255100	281290	269849	284765	293775	324790	295987	322421	1.05527		1.08866		1.2036		1.09686		1.19482
P16125	L-lactate dehydrogenase B chain	Ldhb	sp|P16125|LDHB_MOUSE L-lactate dehydrogenase B chain OS=Mus musculus OX=10090 GN=Ldhb PE=1 SV=2	218860	113930	77291	117530	111070	118230	126957	97770.6	110978	117530	128872	135518	0.770108		0.87414		0.925746		1.01508		1.06743
Q01147;P16220	Cyclic AMP-responsive element-binding protein 1	Creb1;CREB1	sp|Q01147|CREB1_MOUSE Cyclic AMP-responsive element-binding protein 1 OS=Mus musculus OX=10090 GN=Creb1 PE=1 SV=1;sp|P16220|CREB1_HUMAN Cyclic AMP-responsive element-binding protein 1 OS=Homo sapiens OX=9606 GN=CREB1 PE=1 SV=2	146540	107710	77728	89292	81827	85884	85005.4	92432.9	111606	89292	94942.1	98442.2	1.08738		1.31292		1.05043		1.1169		1.15807
P16254	Signal recognition particle 14 kDa protein;Signal recognition particle 14 kDa protein, N-terminally processed	Srp14	sp|P16254|SRP14_MOUSE Signal recognition particle 14 kDa protein OS=Mus musculus OX=10090 GN=Srp14 PE=1 SV=1	200530	166390	102080	127120	120760	114610	116324	142790	146571	127120	140115	131369	1.22752		1.26003		1.09281		1.20452		1.12933
P16330	2,3-cyclic-nucleotide 3-phosphodiesterase	Cnp	sp|P16330|CN37_MOUSE 2,3-cyclic-nucleotide 3-phosphodiesterase OS=Mus musculus OX=10090 GN=Cnp PE=1 SV=3	90087	62812	35264	55602	46570	44964	52258	53903	50633.8	55602	54034.2	51538.8	1.03148		0.96892		1.06399		1.03399		0.986237
P16332	Methylmalonyl-CoA mutase, mitochondrial	Mut	sp|P16332|MUTA_MOUSE Methylmalonyl-CoA mutase, mitochondrial OS=Mus musculus OX=10090 GN=Mut PE=1 SV=2	165130	117460	65760	104350	89452	86870	95789.2	100800	94421.4	104350	103789	99572.4	1.05231		0.985721		1.08937		1.08352		1.0395
P16460	Argininosuccinate synthase	Ass1	sp|P16460|ASSY_MOUSE Argininosuccinate synthase OS=Mus musculus OX=10090 GN=Ass1 PE=1 SV=1	43191	17789	13091	18527	15491	15285	25054.4	15265.9	18796.7	18527	17973.9	17520	0.60931	DOWN	0.750236		0.739472		0.717395		0.69928
P16546;REV__Q6NZJ6	Spectrin alpha chain, non-erythrocytic 1	Sptan1	sp|P16546|SPTN1_MOUSE Spectrin alpha chain, non-erythrocytic 1 OS=Mus musculus OX=10090 GN=Sptan1 PE=1 SV=4	6730600	5042800	3424900	4411800	4199400	4374900	3.90431e+06	4.32755e+06	4.91764e+06	4411800	4.87247e+06	5.01461e+06	1.1084		1.25954		1.12998		1.24797		1.28438
P16675	Lysosomal protective protein;Lysosomal protective protein 32 kDa chain;Lysosomal protective protein 20 kDa chain	Ctsa	sp|P16675|PPGB_MOUSE Lysosomal protective protein OS=Mus musculus OX=10090 GN=Ctsa PE=1 SV=1	393740	349620	162410	241610	218970	222960	228402	300031	233196	241610	254066	255562	1.31361		1.02099		1.05783		1.11236		1.11891
P16858;P04406;Q64467	Glyceraldehyde-3-phosphate dehydrogenase	Gapdh	sp|P16858|G3P_MOUSE Glyceraldehyde-3-phosphate dehydrogenase OS=Mus musculus OX=10090 GN=Gapdh PE=1 SV=2	1703100	971040	640460	978390	790250	894910	987940	833312	919604	978390	916910	1.02577e+06	0.843484		0.93083		0.990334		0.928103		1.03829
P17047	Lysosome-associated membrane glycoprotein 2	Lamp2	sp|P17047|LAMP2_MOUSE Lysosome-associated membrane glycoprotein 2 OS=Mus musculus OX=10090 GN=Lamp2 PE=1 SV=2	181030	143230	72871	122100	98467	96254	105012	122915	104632	122100	114249	110329	1.17048		0.996374		1.16272		1.08796		1.05062
P17095	High mobility group protein HMG-I/HMG-Y	Hmga1	sp|P17095|HMGA1_MOUSE High mobility group protein HMG-I/HMG-Y OS=Mus musculus OX=10090 GN=Hmga1 PE=1 SV=4	293080	185880	96885	332840	170750	183990	170011	159516	139112	332840	198118	210894	0.938267		0.818255		1.95776	UP	1.16532		1.24047
P17156	Heat shock-related 70 kDa protein 2	Hspa2	sp|P17156|HSP72_MOUSE Heat shock-related 70 kDa protein 2 OS=Mus musculus OX=10090 GN=Hspa2 PE=1 SV=2	50112	41279	20029	27008	25713	27815	29069.1	35424.2	28758.6	27008	29834.2	31882.2	1.21862		0.989318		0.929095		1.02632		1.09677
P17182	Alpha-enolase	Eno1	sp|P17182|ENOA_MOUSE Alpha-enolase OS=Mus musculus OX=10090 GN=Eno1 PE=1 SV=3	2943300	1860300	1401500	1380300	1492200	1320200	1.70736e+06	1.59644e+06	2.01234e+06	1380300	1.73137e+06	1.51324e+06	0.935036		1.17863		0.808442		1.01406		0.886306
P17183	Gamma-enolase	Eno2	sp|P17183|ENOG_MOUSE Gamma-enolase OS=Mus musculus OX=10090 GN=Eno2 PE=1 SV=2	109000	15066	6841.5	9225	9671.7	8665.4	63229.1	12929.1	9823.36	9225	11221.9	9932.48	0.20448	DOWN	0.155361	DOWN	0.145898	DOWN	0.17748	DOWN	0.157087	DOWN
P17225	Polypyrimidine tract-binding protein 1	Ptbp1	sp|P17225|PTBP1_MOUSE Polypyrimidine tract-binding protein 1 OS=Mus musculus OX=10090 GN=Ptbp1 PE=1 SV=2	574620	388630	222690	378830	301530	333430	333327	333508	319749	378830	349859	382185	1.00054		0.959264		1.13651		1.04959		1.14658
P17427	AP-2 complex subunit alpha-2	Ap2a2	sp|P17427|AP2A2_MOUSE AP-2 complex subunit alpha-2 OS=Mus musculus OX=10090 GN=Ap2a2 PE=1 SV=2	130220	62190	41030	84717	64807	70785	75538.4	53369.2	58912.9	84717	75194.2	81135.4	0.706517		0.779906		1.12151		0.995442		1.07409
P17563;Q63836;Q8VIF7	Selenium-binding protein 1;Selenium-binding protein 2	Selenbp1;Selenbp2	sp|P17563|SBP1_MOUSE Methanethiol oxidase OS=Mus musculus OX=10090 GN=Selenbp1 PE=1 SV=2;sp|Q63836|SBP2_MOUSE Selenium-binding protein 2 OS=Mus musculus OX=10090 GN=Selenbp2 PE=1 SV=2	720760	713630	357360	557070	491570	428020	418101	612412	513115	557070	570358	490606	1.46475		1.22725		1.33238		1.36416		1.17342
P17710	Hexokinase-1	Hk1	sp|P17710|HXK1_MOUSE Hexokinase-1 OS=Mus musculus OX=10090 GN=Hk1 PE=1 SV=3	384350	215860	135530	247740	197230	198450	222955	185243	194601	247740	228842	227468	0.830855		0.872824		1.11117		1.0264		1.02024
P17742;Q38867	Peptidyl-prolyl cis-trans isomerase A;Peptidyl-prolyl cis-trans isomerase A, N-terminally processed	Ppia	sp|P17742|PPIA_MOUSE Peptidyl-prolyl cis-trans isomerase A OS=Mus musculus OX=10090 GN=Ppia PE=1 SV=2	2792100	2382600	1559800	1983700	1868100	1759400	1.61965e+06	2.04466e+06	2.23964e+06	1983700	2.16752e+06	2.01666e+06	1.26241		1.38279		1.22477		1.33826		1.24512
P17751;P48491;Q9SKP6	Triosephosphate isomerase	Tpi1	sp|P17751|TPIS_MOUSE Triosephosphate isomerase OS=Mus musculus OX=10090 GN=Tpi1 PE=1 SV=4	1421600	995470	579990	715750	657060	592610	824646	854277	832778	715750	762373	679263	1.03593		1.00986		0.867948		0.924484		0.823702
Q61696;P17879	Heat shock 70 kDa protein 1A;Heat shock 70 kDa protein 1B	Hspa1a;Hspa1b	sp|Q61696|HS71A_MOUSE Heat shock 70 kDa protein 1A OS=Mus musculus OX=10090 GN=Hspa1a PE=1 SV=2;sp|P17879|HS71B_MOUSE Heat shock 70 kDa protein 1B OS=Mus musculus OX=10090 GN=Hspa1b PE=1 SV=3	112730	74403	39504	56615	51005	52087	65392.8	63850	56721.8	56615	59180	59703.3	0.976407		0.867401		0.865768		0.904993		0.912995
P17918	Proliferating cell nuclear antigen	Pcna	sp|P17918|PCNA_MOUSE Proliferating cell nuclear antigen OS=Mus musculus OX=10090 GN=Pcna PE=1 SV=2	202260	131770	87102	121010	110950	125450	117328	113080	125065	121010	128733	143794	0.963799		1.06595		1.03139		1.09721		1.22557
P18155	Bifunctional methylenetetrahydrofolate dehydrogenase/cyclohydrolase, mitochondrial;NAD-dependent methylenetetrahydrofolate dehydrogenase;Methenyltetrahydrofolate cyclohydrolase	Mthfd2	sp|P18155|MTDC_MOUSE Bifunctional methylenetetrahydrofolate dehydrogenase/cyclohydrolase, mitochondrial OS=Mus musculus OX=10090 GN=Mthfd2 PE=1 SV=1	102490	75500	55880	80688	65370	70410	59452.7	64791.4	80235.2	80688	75847.4	80705.5	1.0898		1.34956		1.35718		1.27576		1.35747
P18181	CD48 antigen	Cd48	sp|P18181|CD48_MOUSE CD48 antigen OS=Mus musculus OX=10090 GN=Cd48 PE=1 SV=1	183900	181360	116650	188660	145950	137670	106677	155637	167492	188660	169343	157800	1.45895		1.57008	UP	1.76851	UP	1.58743	UP	1.47923
P18242	Cathepsin D	Ctsd	sp|P18242|CATD_MOUSE Cathepsin D OS=Mus musculus OX=10090 GN=Ctsd PE=1 SV=1	1843200	1581100	760520	1161200	1075300	983540	1.06921e+06	1.35684e+06	1.09199e+06	1161200	1.24765e+06	1.12736e+06	1.26902		1.02131		1.08604		1.16689		1.05438
P18337	L-selectin	Sell	sp|P18337|LYAM1_MOUSE L-selectin OS=Mus musculus OX=10090 GN=Sell PE=1 SV=1	227650	221240	123040	190740	162750	145490	132056	189860	176667	190740	188835	166764	1.43773		1.33782		1.44439		1.42996		1.26283
P18527;P18529;P18526;P01783	Ig heavy chain V region 914		sp|P18527|HVM56_MOUSE Ig heavy chain V region 914 OS=Mus musculus OX=10090 PE=1 SV=1	74653	55610	29893	48005	36095	39672	43305	47722.5	42921.8	48005	41880.3	45472.9	1.10201		0.991153		1.10853		0.967101		1.05006
P18528	Ig heavy chain V region 6.96		sp|P18528|HVM57_MOUSE Ig heavy chain V region 6.96 OS=Mus musculus OX=10090 PE=4 SV=1	186610	156670	82904	112540	95123	98819	108249	134449	119038	112540	110369	113269	1.24203		1.09966		1.03964		1.01958		1.04637
P18572	Basigin	Bsg	sp|P18572|BASI_MOUSE Basigin OS=Mus musculus OX=10090 GN=Bsg PE=1 SV=2	180520	100430	60207	123910	118400	89820	104717	86185.4	86448.1	123910	137377	102954	0.823035		0.825544		1.18329		1.31189		0.983165
P18654;P18652;P18653;Q9WUT3	Ribosomal protein S6 kinase alpha-3;Ribosomal protein S6 kinase alpha-1;Ribosomal protein S6 kinase alpha-2	Rps6ka3;Rps6ka1;Rps6ka2	sp|P18654|KS6A3_MOUSE Ribosomal protein S6 kinase alpha-3 OS=Mus musculus OX=10090 GN=Rps6ka3 PE=1 SV=2;sp|P18652|KS6AA_CHICK Ribosomal protein S6 kinase 2 alpha OS=Gallus gallus OX=9031 GN=RPS6KA PE=2 SV=1;sp|P18653|KS6A1_MOUSE Ribosomal protein S6 kinase	63424	42692	18993	42643	31137	33216	36791.2	36636.7	27271.1	42643	36127.6	38072.9	0.995802		0.741239		1.15905		0.981963		1.03484
P18760	Cofilin-1	Cfl1	sp|P18760|COF1_MOUSE Cofilin-1 OS=Mus musculus OX=10090 GN=Cfl1 PE=1 SV=3	2634800	2089200	1301800	1551000	1553200	1440800	1.5284e+06	1.79288e+06	1.86919e+06	1551000	1.80214e+06	1.65148e+06	1.17304		1.22297		1.01478		1.1791		1.08052
P19070	Complement receptor type 2	Cr2	sp|P19070|CR2_MOUSE Complement receptor type 2 OS=Mus musculus OX=10090 GN=Cr2 PE=1 SV=1	470660	389430	248000	345860	290390	309820	273022	334195	356090	345860	336933	355123	1.22406		1.30426		1.26678		1.23409		1.30071
P19157;P46425	Glutathione S-transferase P 1;Glutathione S-transferase P 2	Gstp1;Gstp2	sp|P19157|GSTP1_MOUSE Glutathione S-transferase P 1 OS=Mus musculus OX=10090 GN=Gstp1 PE=1 SV=2;sp|P46425|GSTP2_MOUSE Glutathione S-transferase P 2 OS=Mus musculus OX=10090 GN=Gstp2 PE=1 SV=2	518180	344180	235800	242050	238240	241170	300588	295363	338573	242050	276425	276435	0.982619		1.12637		0.805256		0.919615		0.919647
P19221	Prothrombin;Activation peptide fragment 1;Activation peptide fragment 2;Thrombin light chain;Thrombin heavy chain	F2	sp|P19221|THRB_MOUSE Prothrombin OS=Mus musculus OX=10090 GN=F2 PE=1 SV=1	163020	149400	71049	116470	93417	102470	94565.2	128210	102016	116470	108390	117453	1.35578		1.07879		1.23164		1.14619		1.24204
P19253;P40429	60S ribosomal protein L13a	Rpl13a;RPL13A	sp|P19253|RL13A_MOUSE 60S ribosomal protein L13a OS=Mus musculus OX=10090 GN=Rpl13a PE=1 SV=4;sp|P40429|RL13A_HUMAN 60S ribosomal protein L13a OS=Homo sapiens OX=9606 GN=RPL13A PE=1 SV=2	172200	84017	57168	153530	86217	86661	99890.3	72100.4	82084.6	153530	100036	99332.8	0.721795		0.821747		1.53699	UP	1.00146		0.994419
P19324;P50454	Serpin H1	Serpinh1;SERPINH1	sp|P19324|SERPH_MOUSE Serpin H1 OS=Mus musculus OX=10090 GN=Serpinh1 PE=1 SV=3;sp|P50454|SERPH_HUMAN Serpin H1 OS=Homo sapiens OX=9606 GN=SERPINH1 PE=1 SV=2	380720	240040	150400	226030	183160	219540	220849	205994	215952	226030	212517	251642	0.932734		0.977823		1.02346		0.96227		1.13943
P19437	B-lymphocyte antigen CD20	Ms4a1	sp|P19437|CD20_MOUSE B-lymphocyte antigen CD20 OS=Mus musculus OX=10090 GN=Ms4a1 PE=1 SV=1	184870	88359	62724	93520	80747	99745	107240	75826.5	90062.2	93520	93689	114330	0.707073		0.839819		0.872063		0.873639		1.06611
P19536	Cytochrome c oxidase subunit 5B, mitochondrial	Cox5b	sp|P19536|COX5B_MOUSE Cytochrome c oxidase subunit 5B, mitochondrial OS=Mus musculus OX=10090 GN=Cox5b PE=1 SV=1	395720	240030	113570	234990	177170	185950	229551	205985	163069	234990	205567	213140	0.897341		0.710385		1.0237		0.895518		0.928511
P19783	Cytochrome c oxidase subunit 4 isoform 1, mitochondrial	Cox4i1	sp|P19783|COX41_MOUSE Cytochrome c oxidase subunit 4 isoform 1, mitochondrial OS=Mus musculus OX=10090 GN=Cox4i1 PE=1 SV=2	356490	137360	81405	158700	124560	144710	206794	117877	116885	158700	144524	165870	0.570024	DOWN	0.565226	DOWN	0.767431		0.698881		0.802102
P19973;P33241	Lymphocyte-specific protein 1	Lsp1	sp|P19973|LSP1_MOUSE Lymphocyte-specific protein 1 OS=Mus musculus OX=10090 GN=Lsp1 PE=1 SV=2	2208300	1822700	1273100	1584200	1351600	1410700	1.281e+06	1.56418e+06	1.82798e+06	1584200	1.56823e+06	1.61698e+06	1.22106		1.427		1.23669		1.22423		1.26228
P20029;Q39043;Q9LKR3;Q8H1B3	78 kDa glucose-regulated protein	Hspa5	sp|P20029|BIP_MOUSE Endoplasmic reticulum chaperone BiP OS=Mus musculus OX=10090 GN=Hspa5 PE=1 SV=3	5572900	4439000	2531900	3476700	3041900	2947300	3.23275e+06	3.80939e+06	3.63543e+06	3476700	3.52945e+06	3.37826e+06	1.17838		1.12456		1.07546		1.09178		1.04501
P20060	Beta-hexosaminidase subunit beta	Hexb	sp|P20060|HEXB_MOUSE Beta-hexosaminidase subunit beta OS=Mus musculus OX=10090 GN=Hexb PE=1 SV=2	904040	827740	514080	767750	637670	598830	524419	710337	738141	767750	739875	686393	1.35452		1.40754		1.464		1.41085		1.30886
P20108	Thioredoxin-dependent peroxide reductase, mitochondrial	Prdx3	sp|P20108|PRDX3_MOUSE Thioredoxin-dependent peroxide reductase, mitochondrial OS=Mus musculus OX=10090 GN=Prdx3 PE=1 SV=1	521570	467670	241710	366180	295950	273360	302554	401338	347059	366180	343384	313331	1.3265		1.1471		1.2103		1.13495		1.03562
P20152;CON__Q9DCV7;CON__Q3KNV1;CON__P08729;Q8HZR5;CON__P05787;P03995;Q9DCV7;P08729;P05787;P11679;CON__Q9H552;CON__Q9NSB2;CON__Q6ISB0;Q76ZA3;CON__H-INV:HIT000292931;CON__Q61726;CON__O43790;CON__Q6NT21;CON__P78385;CON__Q14533;CON__Q8N1N4-2;CON__Q7RTT2;CON__P07744;CON__Q8BGZ7;CON__P50446;CON__Q922U2;CON__Q5XQN5;CON__P12035;CON__Q01546;Q9ERE2;P97861;Q6IMF0;P46660;Q9Z2T6;P07744;Q8BGZ7;P50446;Q9Z331;Q9…	Vimentin	Vim	sp|P20152|VIME_MOUSE Vimentin OS=Mus musculus OX=10090 GN=Vim PE=1 SV=3	5756200	4585200	2738400	3624400	3153100	3405200	3.33908e+06	3.93485e+06	3.93193e+06	3624400	3.65847e+06	3.90312e+06	1.17843		1.17755		1.08545		1.09565		1.16892
P20693	Low affinity immunoglobulin epsilon Fc receptor	Fcer2	sp|P20693|FCER2_MOUSE Low affinity immunoglobulin epsilon Fc receptor OS=Mus musculus OX=10090 GN=Fcer2 PE=1 SV=1	185610	140620	100750	124070	116610	121180	107669	120675	144662	124070	135300	138899	1.12079		1.34358		1.15233		1.25663		1.29006
P20801	Troponin C, skeletal muscle	Tnnc2	sp|P20801|TNNC2_MOUSE Troponin C, skeletal muscle OS=Mus musculus OX=10090 GN=Tnnc2 PE=1 SV=2	1139200	137330	73164	85105	88463	85561	660831	117852	105052	85105	102642	98072	0.178339	DOWN	0.15897	DOWN	0.128785	DOWN	0.155322	DOWN	0.148407	DOWN
P20918;CON__P06868	Plasminogen;Plasmin heavy chain A;Activation peptide;Angiostatin;Plasmin heavy chain A, short form;Plasmin light chain B	Plg	sp|P20918|PLMN_MOUSE Plasminogen OS=Mus musculus OX=10090 GN=Plg PE=1 SV=3	947840	920530	577610	822680	657590	665780	549826	789966	829361	822680	762988	763132	1.43676		1.50841	UP	1.49625		1.38769		1.38795
P21107	Tropomyosin alpha-3 chain	Tpm3	sp|P21107|TPM3_MOUSE Tropomyosin alpha-3 chain OS=Mus musculus OX=10090 GN=Tpm3 PE=1 SV=3	1113000	576880	253670	548740	315600	446160	645633	495058	364232	548740	366184	511399	0.766779		0.564147	DOWN	0.849926		0.567171	DOWN	0.792089
P21300	Aldose reductase-related protein 1	Akr1b7	sp|P21300|ALD1_MOUSE Aldose reductase-related protein 1 OS=Mus musculus OX=10090 GN=Akr1b7 PE=1 SV=4	58190	37779	22304	33964	28711	30526	33755	32420.6	32025.2	33964	33312.8	34989.6	0.960466		0.948752		1.00619		0.986897		1.03657
P21460	Cystatin-C	Cst3	sp|P21460|CYTC_MOUSE Cystatin-C OS=Mus musculus OX=10090 GN=Cst3 PE=1 SV=2	203980	184990	107860	143000	132830	124130	118325	158752	154871	143000	154120	142281	1.34165		1.30885		1.20853		1.30251		1.20245
P21550	Beta-enolase	Eno3	sp|P21550|ENOB_MOUSE Beta-enolase OS=Mus musculus OX=10090 GN=Eno3 PE=1 SV=3	2236400	456020	276150	369890	345580	327770	1.2973e+06	391340	396510	369890	400969	375697	0.301658	DOWN	0.305643	DOWN	0.285123	DOWN	0.30908	DOWN	0.2896	DOWN
P21614	Vitamin D-binding protein	Gc	sp|P21614|VTDB_MOUSE Vitamin D-binding protein OS=Mus musculus OX=10090 GN=Gc PE=1 SV=2	821320	927420	494130	641640	575970	550930	476434	795879	709496	641640	668286	631488	1.67049	UP	1.48918		1.34676		1.40268		1.32545
P21619	Lamin-B2	Lmnb2	sp|P21619|LMNB2_MOUSE Lamin-B2 OS=Mus musculus OX=10090 GN=Lmnb2 PE=1 SV=2	1372700	1130200	728370	1115100	887480	903580	796280	969897	1.04583e+06	1115100	1.02972e+06	1.0357e+06	1.21803		1.31339		1.40039		1.29317		1.30068
P21812;P11034	Mast cell protease 4	Mcpt4	sp|P21812|MCPT4_MOUSE Mast cell protease 4 OS=Mus musculus OX=10090 GN=Mcpt4 PE=1 SV=1	68441	59243	42878	58093	49517	57074	39701.5	50840.2	61566.3	58093	57453.5	65419.5	1.28056		1.55073	UP	1.46325		1.44714		1.64779	UP
P21844	Chymase	Cma1	sp|P21844|CMA1_MOUSE Chymase OS=Mus musculus OX=10090 GN=Cma1 PE=1 SV=2	123550	127110	68623	106580	74622	100450	71669.3	109081	98532.2	106580	86582.3	115138	1.52201	UP	1.37482		1.48711		1.20808		1.60652	UP
P21956	Lactadherin	Mfge8	sp|P21956|MFGM_MOUSE Lactadherin OS=Mus musculus OX=10090 GN=Mfge8 PE=1 SV=3	214160	170470	114710	171990	140650	160990	124231	146291	164706	171990	163193	184530	1.17758		1.32581		1.38444		1.31363		1.48539
P21958	Antigen peptide transporter 1	Tap1	sp|P21958|TAP1_MOUSE Antigen peptide transporter 1 OS=Mus musculus OX=10090 GN=Tap1 PE=1 SV=3	102100	52162	27850	57181	40886	40206	59226.5	44763.6	39988.4	57181	47439.2	46085	0.755803		0.675177		0.965463		0.800978		0.778115
P21981;P21980	Protein-glutamine gamma-glutamyltransferase 2	Tgm2	sp|P21981|TGM2_MOUSE Protein-glutamine gamma-glutamyltransferase 2 OS=Mus musculus OX=10090 GN=Tgm2 PE=1 SV=4	638000	426020	207370	413960	286520	305350	370093	365595	297752	413960	332443	349999	0.987846		0.804532		1.11853		0.898269		0.945705
P22272	Interleukin-6 receptor subunit alpha	Il6ra	sp|P22272|IL6RA_MOUSE Interleukin-6 receptor subunit alpha OS=Mus musculus OX=10090 GN=Il6ra PE=2 SV=2	55265	46833	38986	31706	33277	32254	32058.3	40190.4	55978	31706	38610.6	36970.3	1.25367		1.74613	UP	0.989011		1.20439		1.15322
P22599;P26595;Q63969	Alpha-1-antitrypsin 1-2	Serpina1b	sp|P22599|A1AT2_MOUSE Alpha-1-antitrypsin 1-2 OS=Mus musculus OX=10090 GN=Serpina1b PE=1 SV=2	368460	412260	224970	296390	273980	292410	213737	353787	323023	296390	317893	335167	1.65524	UP	1.51131	UP	1.3867		1.48731		1.56812	UP
P22682;P22681	E3 ubiquitin-protein ligase CBL	Cbl	sp|P22682|CBL_MOUSE E3 ubiquitin-protein ligase CBL OS=Mus musculus OX=10090 GN=Cbl PE=1 SV=3	131520	107240	60019	90161	76872	80905	76292.6	92029.5	86178.2	90161	89192.9	92735.1	1.20627		1.12958		1.18178		1.16909		1.21552
P23116	Eukaryotic translation initiation factor 3 subunit A	Eif3a	sp|P23116|EIF3A_MOUSE Eukaryotic translation initiation factor 3 subunit A OS=Mus musculus OX=10090 GN=Eif3a PE=1 SV=5	591750	380940	181130	289600	216920	235170	343264	326909	260075	289600	251688	269557	0.952354		0.757653		0.843665		0.733218		0.785276
P23198	Chromobox protein homolog 3	Cbx3	sp|P23198|CBX3_MOUSE Chromobox protein homolog 3 OS=Mus musculus OX=10090 GN=Cbx3 PE=1 SV=2	1085800	950610	556660	823130	655160	650060	629854	815779	799280	823130	760168	745114	1.29519		1.26899		1.30686		1.20689		1.18299
P23492	Purine nucleoside phosphorylase	Pnp	sp|P23492|PNPH_MOUSE Purine nucleoside phosphorylase OS=Mus musculus OX=10090 GN=Pnp PE=1 SV=2	1204700	1137500	522750	608990	630420	582050	698826	976162	750590	608990	731463	667159	1.39686		1.07407		0.871447		1.0467		0.954685
P23506	Protein-L-isoaspartate(D-aspartate) O-methyltransferase	Pcmt1	sp|P23506|PIMT_MOUSE Protein-L-isoaspartate(D-aspartate) O-methyltransferase OS=Mus musculus OX=10090 GN=Pcmt1 PE=1 SV=3	365150	277870	190080	287430	238270	221940	211817	238458	272926	287430	276460	254393	1.12577		1.2885		1.35697		1.30518		1.201
P23591	GDP-L-fucose synthase	Tsta3	sp|P23591|FCL_MOUSE GDP-L-fucose synthase OS=Mus musculus OX=10090 GN=Tsta3 PE=1 SV=3	222890	147320	105860	100630	126640	107250	129295	126425	151999	100630	146938	122932	0.977802		1.1756		0.778299		1.13645		0.950792
P23611	Interferon regulatory factor 8	Irf8	sp|P23611|IRF8_MOUSE Interferon regulatory factor 8 OS=Mus musculus OX=10090 GN=Irf8 PE=1 SV=1	118680	92874	51803	83273	62773	66972	68844.3	79701.1	74381.3	83273	72834.2	76764.8	1.1577		1.08043		1.20958		1.05796		1.11505
P23780	Beta-galactosidase	Glb1	sp|P23780|BGAL_MOUSE Beta-galactosidase OS=Mus musculus OX=10090 GN=Glb1 PE=1 SV=1	371680	345240	199080	265590	238530	222070	215605	296273	285849	265590	276761	254542	1.37414		1.3258		1.23183		1.28365		1.18059
P23927	Alpha-crystallin B chain	Cryab	sp|P23927|CRYAB_MOUSE Alpha-crystallin B chain OS=Mus musculus OX=10090 GN=Cryab PE=1 SV=2	186050	38618	18443	29092	26302	27367	107924	33140.6	26481.4	29092	30517.6	31368.7	0.307072	DOWN	0.245369	DOWN	0.269559	DOWN	0.282768	DOWN	0.290654	DOWN
P23953;Q8VCC2	Carboxylesterase 1C	Ces1c	sp|P23953|EST1C_MOUSE Carboxylesterase 1C OS=Mus musculus OX=10090 GN=Ces1c PE=1 SV=4	325470	312910	191030	212380	244540	211640	188800	268528	274290	212380	283735	242587	1.42229		1.45281		1.1249		1.50283	UP	1.28489
P24063	Integrin alpha-L	Itgal	sp|P24063|ITAL_MOUSE Integrin alpha-L OS=Mus musculus OX=10090 GN=Itgal PE=1 SV=2	92804	55263	32241	52696	43459	47881	53834	47424.7	46293.2	52696	50424.5	54882.3	0.880943		0.859924		0.97886		0.936666		1.01947
P24270	Catalase	Cat	sp|P24270|CATA_MOUSE Catalase OS=Mus musculus OX=10090 GN=Cat PE=1 SV=4	668280	493300	345880	526810	455570	486910	387658	423332	496631	526810	528588	558107	1.09203		1.28111		1.35896		1.36354		1.43969
P24369	Peptidyl-prolyl cis-trans isomerase B	Ppib	sp|P24369|PPIB_MOUSE Peptidyl-prolyl cis-trans isomerase B OS=Mus musculus OX=10090 GN=Ppib PE=1 SV=2	514590	306200	211340	351800	286800	340810	298505	262770	303452	351800	332768	390644	0.880286		1.01657		1.17854		1.11478		1.30867
P24452	Macrophage-capping protein	Capg	sp|P24452|CAPG_MOUSE Macrophage-capping protein OS=Mus musculus OX=10090 GN=Capg PE=1 SV=2	741670	572830	365480	509790	455740	499690	430230	491582	524774	509790	528785	572756	1.1426		1.21975		1.18492		1.22907		1.33128
P24527	Leukotriene A-4 hydrolase	Lta4h	sp|P24527|LKHA4_MOUSE Leukotriene A-4 hydrolase OS=Mus musculus OX=10090 GN=Lta4h PE=1 SV=4	562880	320990	192620	330600	269360	253080	326517	275462	276573	330600	312533	290086	0.843637		0.84704		1.0125		0.95717		0.888425
P24547	Inosine-5-monophosphate dehydrogenase 2	Impdh2	sp|P24547|IMDH2_MOUSE Inosine-5-monophosphate dehydrogenase 2 OS=Mus musculus OX=10090 GN=Impdh2 PE=1 SV=2	333110	204500	138510	177080	166420	188070	193232	175495	198879	177080	193094	215570	0.908209		1.02923		0.916414		0.999286		1.11561
P24638	Lysosomal acid phosphatase	Acp2	sp|P24638|PPAL_MOUSE Lysosomal acid phosphatase OS=Mus musculus OX=10090 GN=Acp2 PE=1 SV=2	125870	85073	49346	80654	68941	67827	73015.1	73006.6	70853.4	80654	79990.8	77744.8	0.999884		0.970394		1.10462		1.09554		1.06478
P24668	Cation-dependent mannose-6-phosphate receptor	M6pr	sp|P24668|MPRD_MOUSE Cation-dependent mannose-6-phosphate receptor OS=Mus musculus OX=10090 GN=M6pr PE=1 SV=1	148370	99851	63537	129080	101290	109440	86067	85688.5	91229.5	129080	117525	125443	0.995603		1.05998		1.49976		1.3655		1.4575
P24788	Cyclin-dependent kinase 11B	Cdk11b	sp|P24788|CD11B_MOUSE Cyclin-dependent kinase 11B OS=Mus musculus OX=10090 GN=Cdk11b PE=1 SV=2	116500	98399	54090	64610	57257	60610	67579.7	84442.5	77665.1	64610	66434.1	69472.6	1.24952		1.14924		0.956056		0.983048		1.02801
P25206	DNA replication licensing factor MCM3	Mcm3	sp|P25206|MCM3_MOUSE DNA replication licensing factor MCM3 OS=Mus musculus OX=10090 GN=Mcm3 PE=1 SV=2	198980	138620	74469	118320	96973	101280	115425	118959	106926	118320	112516	116089	1.03061		0.92637		1.02508		0.974795		1.00576
P25444;P15880;Q9SCM3;Q93VB8;Q8L8Y0;P49688	40S ribosomal protein S2	Rps2;RPS2	sp|P25444|RS2_MOUSE 40S ribosomal protein S2 OS=Mus musculus OX=10090 GN=Rps2 PE=1 SV=3;sp|P15880|RS2_HUMAN 40S ribosomal protein S2 OS=Homo sapiens OX=9606 GN=RPS2 PE=1 SV=2	405820	174930	111770	298150	171540	177690	235409	150119	160485	298150	199034	203672	0.637692	DOWN	0.681726		1.26652		0.845481		0.865183
P25785	Metalloproteinase inhibitor 2	Timp2	sp|P25785|TIMP2_MOUSE Metalloproteinase inhibitor 2 OS=Mus musculus OX=10090 GN=Timp2 PE=1 SV=2	22907	21164	11474	16453	14089	13843	13288	18162.2	16474.9	16453	16347.2	15867.2	1.36681		1.23984		1.23819		1.23022		1.1941
P25799	Nuclear factor NF-kappa-B p105 subunit;Nuclear factor NF-kappa-B p50 subunit	Nfkb1	sp|P25799|NFKB1_MOUSE Nuclear factor NF-kappa-B p105 subunit OS=Mus musculus OX=10090 GN=Nfkb1 PE=1 SV=2	64954	44307	32772	37006	32488	36539	37678.7	38022.7	47055.6	37006	37695.1	41881.8	1.00913		1.24886		0.982146		1.00044		1.11155
P25976	Nucleolar transcription factor 1	Ubtf	sp|P25976|UBF1_MOUSE Nucleolar transcription factor 1 OS=Mus musculus OX=10090 GN=Ubtf PE=1 SV=1	264200	216160	133520	213740	155140	163070	153258	185501	191715	213740	180006	186915	1.21038		1.25093		1.39464		1.17453		1.21961
P26011	Integrin beta-7	Itgb7	sp|P26011|ITB7_MOUSE Integrin beta-7 OS=Mus musculus OX=10090 GN=Itgb7 PE=1 SV=2	26110	18164	11585	15107	15151	18489	15146	15587.7	16634.3	15107	17579.4	21192.5	1.02916		1.09827		0.997427		1.16066		1.39922
P26039;Q71LX4	Talin-1	Tln1	sp|P26039|TLN1_MOUSE Talin-1 OS=Mus musculus OX=10090 GN=Tln1 PE=1 SV=2	2159400	1615000	693270	1310500	978800	998570	1.25263e+06	1.38594e+06	995431	1310500	1.13568e+06	1.14458e+06	1.10642		0.794671		1.0462		0.906636		0.913743
P26040;P31977	Ezrin	Ezr	sp|P26040|EZRI_MOUSE Ezrin OS=Mus musculus OX=10090 GN=Ezr PE=1 SV=3;sp|P31977|EZRI_RAT Ezrin OS=Rattus norvegicus OX=10116 GN=Ezr PE=1 SV=3	832360	530180	370410	444720	461790	544870	482838	454981	531853	444720	535805	624542	0.942306		1.10151		0.921054		1.1097		1.29348
P26041	Moesin	Msn	sp|P26041|MOES_MOUSE Moesin OS=Mus musculus OX=10090 GN=Msn PE=1 SV=3	2946800	1821700	1238500	2035300	1635100	1939800	1.70939e+06	1.56332e+06	1.7783e+06	2035300	1.89717e+06	2.22344e+06	0.914547		1.04031		1.19066		1.10985		1.30072
P26043	Radixin	Rdx	sp|P26043|RADI_MOUSE Radixin OS=Mus musculus OX=10090 GN=Rdx PE=1 SV=3	997070	743690	482030	578860	660170	604000	578384	638208	692122	578860	765981	692319	1.10343		1.19665		1.00082		1.32435		1.19699
P26262;P04187	Plasma kallikrein;Plasma kallikrein heavy chain;Plasma kallikrein light chain	Klkb1	sp|P26262|KLKB1_MOUSE Plasma kallikrein OS=Mus musculus OX=10090 GN=Klkb1 PE=1 SV=2	111060	92835	47897	61056	58935	65140	64424.1	79667.7	68772.8	61056	68381	74664.9	1.23661		1.0675		0.947721		1.06142		1.15896
P26323;Q01543	Friend leukemia integration 1 transcription factor	Fli1;FLI1	sp|P26323|FLI1_MOUSE Friend leukemia integration 1 transcription factor OS=Mus musculus OX=10090 GN=Fli1 PE=1 SV=1;sp|Q01543|FLI1_HUMAN Friend leukemia integration 1 transcription factor OS=Homo sapiens OX=9606 GN=FLI1 PE=1 SV=1	120190	91440	58210	71734	69690	72769	69720.2	78470.5	83580.8	71734	80859.8	83409.5	1.12551		1.1988		1.02888		1.15978		1.19635
P26350	Prothymosin alpha;Prothymosin alpha, N-terminally processed;Thymosin alpha	Ptma	sp|P26350|PTMA_MOUSE Prothymosin alpha OS=Mus musculus OX=10090 GN=Ptma PE=1 SV=2	839000	757790	321470	381320	339610	397200	486690	650308	461582	381320	394042	455280	1.33619		0.948411		0.783497		0.809637		0.935462
P26369	Splicing factor U2AF 65 kDa subunit	U2af2	sp|P26369|U2AF2_MOUSE Splicing factor U2AF 65 kDa subunit OS=Mus musculus OX=10090 GN=U2af2 PE=1 SV=3	735660	586440	351680	403020	374620	385210	426744	503262	504959	403020	434664	441536	1.17931		1.18328		0.944407		1.01856		1.03466
P26443	Glutamate dehydrogenase 1, mitochondrial	Glud1	sp|P26443|DHE3_MOUSE Glutamate dehydrogenase 1, mitochondrial OS=Mus musculus OX=10090 GN=Glud1 PE=1 SV=1	756930	428340	294040	486760	399640	494060	439082	367586	422197	486760	463694	566303	0.837169		0.961544		1.10858		1.05605		1.28974
P26450;O08908;Q64143	Phosphatidylinositol 3-kinase regulatory subunit alpha	Pik3r1	sp|P26450|P85A_MOUSE Phosphatidylinositol 3-kinase regulatory subunit alpha OS=Mus musculus OX=10090 GN=Pik3r1 PE=1 SV=2	196840	147570	89238	130780	115530	111320	114184	126639	128132	130780	134047	127598	1.10908		1.12216		1.14535		1.17396		1.11748
P26516	26S proteasome non-ATPase regulatory subunit 7	Psmd7	sp|P26516|PSMD7_MOUSE 26S proteasome non-ATPase regulatory subunit 7 OS=Mus musculus OX=10090 GN=Psmd7 PE=1 SV=2	105870	64662	39733	61005	49972	56295	61413.4	55490.6	57050.6	61005	57981.4	64526.6	0.903558		0.928959		0.99335		0.944117		1.05069
P26638;Q39230	Serine--tRNA ligase, cytoplasmic	Sars	sp|P26638|SYSC_MOUSE Serine--tRNA ligase, cytoplasmic OS=Mus musculus OX=10090 GN=Sars PE=1 SV=3	135320	86756	57251	84474	75282	82712	78496.9	74450.9	82203.8	84474	87348.1	94806.4	0.948457		1.04722		1.07614		1.11276		1.20777
P26645	Myristoylated alanine-rich C-kinase substrate	Marcks	sp|P26645|MARCS_MOUSE Myristoylated alanine-rich C-kinase substrate OS=Mus musculus OX=10090 GN=Marcks PE=1 SV=2	133180	151190	146340	130990	140330	140680	77255.5	129746	210122	130990	162822	161251	1.67944	UP	2.71983	UP	1.69554	UP	2.10758	UP	2.08724	UP
P26883	Peptidyl-prolyl cis-trans isomerase FKBP1A	Fkbp1a	sp|P26883|FKB1A_MOUSE Peptidyl-prolyl cis-trans isomerase FKBP1A OS=Mus musculus OX=10090 GN=Fkbp1a PE=1 SV=2	445370	363030	211630	274950	272430	258140	258352	311539	303869	274950	316095	295886	1.20587		1.17618		1.06425		1.22351		1.14528
P27046	Alpha-mannosidase 2	Man2a1	sp|P27046|MA2A1_MOUSE Alpha-mannosidase 2 OS=Mus musculus OX=10090 GN=Man2a1 PE=1 SV=2	126140	102670	56273	72772	69428	71411	73171.7	88107.7	80799.5	72772	80555.8	81852.9	1.20412		1.10425		0.994537		1.10091		1.11864
P27048;P63163	Small nuclear ribonucleoprotein-associated protein B;Small nuclear ribonucleoprotein-associated protein N	Snrpb;Snrpn	sp|P27048|RSMB_MOUSE Small nuclear ribonucleoprotein-associated protein B OS=Mus musculus OX=10090 GN=Snrpb PE=1 SV=1;sp|P63163|RSMN_MOUSE Small nuclear ribonucleoprotein-associated protein N OS=Mus musculus OX=10090 GN=Snrpn PE=1 SV=1	442910	356250	295220	365600	326410	304520	256925	305721	423891	365600	378727	349048	1.18992		1.64987	UP	1.42299		1.47408		1.35856
P27512	Tumor necrosis factor receptor superfamily member 5	Cd40	sp|P27512|TNR5_MOUSE Tumor necrosis factor receptor superfamily member 5 OS=Mus musculus OX=10090 GN=Cd40 PE=1 SV=3	38067	25941	17102	30309	20471	21147	22082	22261.6	24555.9	30309	23752.1	24239.2	1.00813		1.11203		1.37256		1.07563		1.09769
P27546;P27816	Microtubule-associated protein 4	Map4	sp|P27546|MAP4_MOUSE Microtubule-associated protein 4 OS=Mus musculus OX=10090 GN=Map4 PE=1 SV=3	967570	728580	425070	678870	538970	581440	561271	625241	610336	678870	625355	666460	1.11397		1.08742		1.20952		1.11418		1.18741
P27612;P54319	Phospholipase A-2-activating protein	Plaa	sp|P27612|PLAP_MOUSE Phospholipase A-2-activating protein OS=Mus musculus OX=10090 GN=Plaa PE=1 SV=4;sp|P54319|PLAP_RAT Phospholipase A-2-activating protein OS=Rattus norvegicus OX=10116 GN=Plaa PE=1 SV=3	147530	100320	53981	67400	66293	65372	85579.7	86091	77508.5	67400	76918.3	74930.9	1.00597		0.905689		0.78757		0.898792		0.875568
P27659	60S ribosomal protein L3	Rpl3	sp|P27659|RL3_MOUSE 60S ribosomal protein L3 OS=Mus musculus OX=10090 GN=Rpl3 PE=1 SV=3	205750	107450	63708	152310	78395	96970	119352	92209.7	91475	152310	90960	111149	0.772586		0.76643		1.27614		0.762115		0.931271
P27661;Q96QV6;Q8IUE6;Q64522;Q9C944;Q9T0H7;Q9LD28;O81826;Q9LHQ5;Q9C681;Q9SII0;O23628;Q9S9K7;O04848;Q9FJE8;Q94F49	Histone H2AX;Histone H2A type 1-A	H2afx;HIST1H2AA	sp|P27661|H2AX_MOUSE Histone H2AX OS=Mus musculus OX=10090 GN=H2afx PE=1 SV=2;sp|Q96QV6|H2A1A_HUMAN Histone H2A type 1-A OS=Homo sapiens OX=9606 GN=HIST1H2AA PE=1 SV=3	104970	85803	72604	199910	140860	106280	60891.3	73633.1	104248	199910	163437	121821	1.20925		1.71204	UP	3.28306	UP	2.68407	UP	2.00062	UP
P27773	Protein disulfide-isomerase A3	Pdia3	sp|P27773|PDIA3_MOUSE Protein disulfide-isomerase A3 OS=Mus musculus OX=10090 GN=Pdia3 PE=1 SV=2	4383500	2992500	2116400	2838000	2886200	2985700	2.5428e+06	2.56806e+06	3.03883e+06	2838000	3.3488e+06	3.42228e+06	1.00993		1.19507		1.11609		1.31697		1.34587
P27782;Q9UJU2;Q924A0;Q9Z1J1	Lymphoid enhancer-binding factor 1;Transcription factor 7-like 2;Transcription factor 7-like 1	Lef1;LEF1;Tcf7l2;Tcf7l1	sp|P27782|LEF1_MOUSE Lymphoid enhancer-binding factor 1 OS=Mus musculus OX=10090 GN=Lef1 PE=1 SV=1;sp|Q9UJU2|LEF1_HUMAN Lymphoid enhancer-binding factor 1	62030	47128	27449	38928	35680	38008	35982.6	40443.6	39412.6	38928	41398.7	43565.6	1.12398		1.09533		1.08186		1.15052		1.21074
P28063;P28062	Proteasome subunit beta type-8	Psmb8	sp|P28063|PSB8_MOUSE Proteasome subunit beta type-8 OS=Mus musculus OX=10090 GN=Psmb8 PE=1 SV=2	787710	666040	388640	505350	446020	429200	456937	571572	558028	505350	517507	491959	1.25088		1.22124		1.10595		1.13256		1.07664
P28184	Metallothionein-3	Mt3	sp|P28184|MT3_MOUSE Metallothionein-3 OS=Mus musculus OX=10090 GN=Mt3 PE=1 SV=1	18383	17483	9920	17453	14029	15108	10663.7	15003.3	14243.6	17453	16277.5	17317.1	1.40695		1.33571		1.63668	UP	1.52645	UP	1.62394	UP
P28271	Cytoplasmic aconitate hydratase	Aco1	sp|P28271|ACOC_MOUSE Cytoplasmic aconitate hydratase OS=Mus musculus OX=10090 GN=Aco1 PE=1 SV=3	131800	111010	61418	95134	89075	84268	76455	95264.8	88187	95134	103352	96589.9	1.24602		1.15345		1.24431		1.3518		1.26336
P28352	DNA-(apurinic or apyrimidinic site) lyase;DNA-(apurinic or apyrimidinic site) lyase, mitochondrial	Apex1	sp|P28352|APEX1_MOUSE DNA-(apurinic or apyrimidinic site) lyase OS=Mus musculus OX=10090 GN=Apex1 PE=1 SV=2	825660	750470	482990	769080	688030	622720	478952	644026	693501	769080	798306	713776	1.34466		1.44796		1.60576	UP	1.66678	UP	1.49029
P28474	Alcohol dehydrogenase class-3	Adh5	sp|P28474|ADHX_MOUSE Alcohol dehydrogenase class-3 OS=Mus musculus OX=10090 GN=Adh5 PE=1 SV=3	125200	80433	59494	79316	87586	69335	72626.4	69024.7	85424.4	79316	101624	79473.4	0.950408		1.17622		1.09211		1.39927		1.09428
P28574	Protein max	Max	sp|P28574|MAX_MOUSE Protein max OS=Mus musculus OX=10090 GN=Max PE=1 SV=2	164220	121050	58907	91025	75977	77253	95261.3	103881	84581.5	91025	88154.5	88549.1	1.09048		0.88789		0.95553		0.925397		0.92954
P28650	Adenylosuccinate synthetase isozyme 1	Adssl1	sp|P28650|PURA1_MOUSE Adenylosuccinate synthetase isozyme 1 OS=Mus musculus OX=10090 GN=Adssl1 PE=1 SV=2	180630	87829	53593	76110	77853	78705	104780	75371.7	76951.4	76110	90331.2	90213.5	0.71933		0.734406		0.726376		0.8621		0.860976
P28653;P21810	Biglycan	Bgn;BGN	sp|P28653|PGS1_MOUSE Biglycan OS=Mus musculus OX=10090 GN=Bgn PE=1 SV=1;sp|P21810|PGS1_HUMAN Biglycan OS=Homo sapiens OX=9606 GN=BGN PE=1 SV=2	321780	258000	175250	248190	209220	225450	186659	221406	251632	248190	242753	258416	1.18615		1.34809		1.32964		1.30052		1.38443
P28654	Decorin	Dcn	sp|P28654|PGS2_MOUSE Decorin OS=Mus musculus OX=10090 GN=Dcn PE=1 SV=1	712590	589680	378210	591970	446470	466630	413362	506042	543052	591970	518030	534862	1.22421		1.31375		1.43209		1.25321		1.29393
P28656	Nucleosome assembly protein 1-like 1	Nap1l1	sp|P28656|NP1L1_MOUSE Nucleosome assembly protein 1-like 1 OS=Mus musculus OX=10090 GN=Nap1l1 PE=1 SV=2	494860	351870	226170	255440	231280	244780	287060	301962	324746	255440	268349	280572	1.05191		1.13128		0.889849		0.934819		0.9774
P28659	CUGBP Elav-like family member 1	Celf1	sp|P28659|CELF1_MOUSE CUGBP Elav-like family member 1 OS=Mus musculus OX=10090 GN=Celf1 PE=1 SV=2	77471	52697	27456	39377	33383	36264	44939.6	45222.7	39422.7	39377	38733.6	41566.6	1.0063		0.877236		0.87622		0.861902		0.924943
P28661	Septin-4	Sept4	sp|P28661|SEPT4_MOUSE Septin-4 OS=Mus musculus OX=10090 GN=Sept4 PE=1 SV=1	27735	17083	10596	12386	12833	13228	16088.6	14660	15214.3	12386	14889.9	15162.2	0.911205		0.945654		0.769861		0.92549		0.94242
P28665;P28666	Murinoglobulin-1;Murinoglobulin-2	Mug1;Mug2	sp|P28665|MUG1_MOUSE Murinoglobulin-1 OS=Mus musculus OX=10090 GN=Mug1 PE=1 SV=3;sp|P28666|MUG2_MOUSE Murinoglobulin-2 OS=Mus musculus OX=10090 GN=Mug2 PE=1 SV=2	923670	814520	421190	593630	556870	723230	535806	698992	604765	593630	646124	828983	1.30456		1.1287		1.10792		1.20589		1.54717	UP
P28667	MARCKS-related protein	Marcksl1	sp|P28667|MRP_MOUSE MARCKS-related protein OS=Mus musculus OX=10090 GN=Marcksl1 PE=1 SV=2	101520	85429	45821	72646	54233	65526	58890.1	73312.1	65792	72646	62925.4	75107.4	1.2449		1.1172		1.23359		1.06852		1.27538
P28798	Granulins;Acrogranin;Granulin-1;Granulin-2;Granulin-3;Granulin-4;Granulin-5;Granulin-6;Granulin-7	Grn	sp|P28798|GRN_MOUSE Granulins OS=Mus musculus OX=10090 GN=Grn PE=1 SV=2	211620	188350	76069	137450	106480	110360	122757	161635	109224	137450	123546	126497	1.31671		0.889753		1.11969		1.00643		1.03047
P28843;P81425	Dipeptidyl peptidase 4;Dipeptidyl peptidase 4 membrane form;Dipeptidyl peptidase 4 soluble form	Dpp4	sp|P28843|DPP4_MOUSE Dipeptidyl peptidase 4 OS=Mus musculus OX=10090 GN=Dpp4 PE=1 SV=3	410230	293650	175490	247990	214130	215930	237968	252000	251977	247990	248450	247504	1.05897		1.05887		1.04212		1.04405		1.04007
P29341;Q9FXA2;O22173;Q05196	Polyadenylate-binding protein 1	Pabpc1	sp|P29341|PABP1_MOUSE Polyadenylate-binding protein 1 OS=Mus musculus OX=10090 GN=Pabpc1 PE=1 SV=2	1528900	1091300	652280	820660	731910	786630	886889	936514	936575	820660	849220	901653	1.05595		1.05602		0.925324		0.957526		1.01665
P29351	Tyrosine-protein phosphatase non-receptor type 6	Ptpn6	sp|P29351|PTN6_MOUSE Tyrosine-protein phosphatase non-receptor type 6 OS=Mus musculus OX=10090 GN=Ptpn6 PE=1 SV=2	908850	622820	288590	485330	361310	374260	527209	534482	414372	485330	419220	428985	1.0138		0.785973		0.920565		0.795169		0.813692
P29391;P49945	Ferritin light chain 1;Ferritin light chain 2	Ftl1;Ftl2	sp|P29391|FRIL1_MOUSE Ferritin light chain 1 OS=Mus musculus OX=10090 GN=Ftl1 PE=1 SV=2;sp|P49945|FRIL2_MOUSE Ferritin light chain 2 OS=Mus musculus OX=10090 GN=Ftl2 PE=3 SV=2	595890	579330	353490	496880	288780	415200	345666	497160	507558	496880	335065	475912	1.43827		1.46835		1.43746		0.969333		1.3768
P29416;Q9SYK0	Beta-hexosaminidase subunit alpha	Hexa	sp|P29416|HEXA_MOUSE Beta-hexosaminidase subunit alpha OS=Mus musculus OX=10090 GN=Hexa PE=1 SV=2	568750	505920	290890	427560	376630	356790	329922	434162	417674	427560	436996	408961	1.31595		1.26598		1.29594		1.32454		1.23957
P29452	Caspase-1;Caspase-1 subunit p20;Caspase-1 subunit p10	Casp1	sp|P29452|CASP1_MOUSE Caspase-1 OS=Mus musculus OX=10090 GN=Casp1 PE=1 SV=1	102280	72292	50613	66410	59302	56145	59330.9	62038.4	72672.6	66410	68806.8	64354.7	1.04563		1.22487		1.11932		1.15971		1.08467
P29533	Vascular cell adhesion protein 1	Vcam1	sp|P29533|VCAM1_MOUSE Vascular cell adhesion protein 1 OS=Mus musculus OX=10090 GN=Vcam1 PE=1 SV=1	445630	353860	201460	278980	242130	244350	258503	303670	289266	278980	280938	280080	1.17473		1.11901		1.07922		1.08679		1.08347
P29595	NEDD8	Nedd8	sp|P29595|NEDD8_MOUSE NEDD8 OS=Mus musculus OX=10090 GN=Nedd8 PE=1 SV=2	143410	120860	59336	80576	72543	73783	83189.7	103718	85197.5	80576	84170.1	84571.8	1.24676		1.02413		0.968581		1.01178		1.01661
P29699;CON__P12763	Alpha-2-HS-glycoprotein	Ahsg	sp|P29699|FETUA_MOUSE Alpha-2-HS-glycoprotein OS=Mus musculus OX=10090 GN=Ahsg PE=1 SV=1	376100	399670	221180	277330	260370	268090	218169	342982	317581	277330	302102	307291	1.57209	UP	1.45566		1.27117		1.38471		1.4085
P29758	Ornithine aminotransferase, mitochondrial	Oat	sp|P29758|OAT_MOUSE Ornithine aminotransferase, mitochondrial OS=Mus musculus OX=10090 GN=Oat PE=1 SV=1	517840	415410	276890	393150	376950	393210	300390	356490	397572	393150	437367	450706	1.18676		1.32352		1.3088		1.456		1.5004	UP
P29788	Vitronectin	Vtn	sp|P29788|VTNC_MOUSE Vitronectin OS=Mus musculus OX=10090 GN=Vtn PE=1 SV=2	202180	199560	94680	142490	110840	122300	117281	171255	135946	142490	128605	140183	1.46021		1.15915		1.21494		1.09655		1.19527
P30204	Macrophage scavenger receptor types I and II	Msr1	sp|P30204|MSRE_MOUSE Macrophage scavenger receptor types I and II OS=Mus musculus OX=10090 GN=Msr1 PE=1 SV=3	43175	30119	14525	36712	24136	28154	25045.1	25847	20855.7	36712	28004.5	32270.8	1.03202		0.832726		1.46584		1.11816		1.28851
P30416	Peptidyl-prolyl cis-trans isomerase FKBP4;Peptidyl-prolyl cis-trans isomerase FKBP4, N-terminally processed	Fkbp4	sp|P30416|FKBP4_MOUSE Peptidyl-prolyl cis-trans isomerase FKBP4 OS=Mus musculus OX=10090 GN=Fkbp4 PE=1 SV=5	344440	232950	144980	187400	178240	189650	199804	199909	208169	187400	206808	217381	1.00053		1.04187		0.93792		1.03506		1.08797
P30681;Q05153	High mobility group protein B2	Hmgb2	sp|P30681|HMGB2_MOUSE High mobility group protein B2 OS=Mus musculus OX=10090 GN=Hmgb2 PE=1 SV=3	977330	625890	289080	620730	483280	482740	566933	537116	415075	620730	560739	553328	0.947407		0.732142		1.09489		0.989076		0.976002
P31001	Desmin	Des	sp|P31001|DESM_MOUSE Desmin OS=Mus musculus OX=10090 GN=Des PE=1 SV=3	2177400	1312500	736950	990250	856740	914360	1.26307e+06	1.12634e+06	1.05815e+06	990250	994057	1.04806e+06	0.891746		0.837757		0.784		0.787015		0.82977
P31230	Aminoacyl tRNA synthase complex-interacting multifunctional protein 1;Endothelial monocyte-activating polypeptide 2	Aimp1	sp|P31230|AIMP1_MOUSE Aminoacyl tRNA synthase complex-interacting multifunctional protein 1 OS=Mus musculus OX=10090 GN=Aimp1 PE=1 SV=2	776020	582050	349240	512200	425370	423860	450156	499494	501456	512200	493548	485838	1.1096		1.11396		1.13783		1.09639		1.07927
Q06330;P31266	Recombining binding protein suppressor of hairless	RBPJ;Rbpj	sp|P31266|SUH_MOUSE Recombining binding protein suppressor of hairless OS=Mus musculus OX=10090 GN=Rbpj PE=1 SV=1	32659	26545	16624	22496	21774	21647	18944.9	22780	23869.5	22496	25263.9	24812.3	1.20243		1.25994		1.18744		1.33354		1.30971
P31428	Dipeptidase 1	Dpep1	sp|P31428|DPEP1_MOUSE Dipeptidase 1 OS=Mus musculus OX=10090 GN=Dpep1 PE=1 SV=2	97662	69220	45886	69232	60848	59546	56652.1	59402.1	65885.4	69232	70600.6	68253	1.04854		1.16298		1.22206		1.24621		1.20477
P31725	Protein S100-A9	S100a9	sp|P31725|S10A9_MOUSE Protein S100-A9 OS=Mus musculus OX=10090 GN=S100a9 PE=1 SV=3	452080	410660	233640	374370	350510	300820	262244	352414	335472	374370	406689	344807	1.34384		1.27923		1.42756		1.5508	UP	1.31483
P31786	Acyl-CoA-binding protein	Dbi	sp|P31786|ACBP_MOUSE Acyl-CoA-binding protein OS=Mus musculus OX=10090 GN=Dbi PE=1 SV=2	177770	187070	71408	153910	112790	99194	103121	160537	102531	153910	130868	113698	1.55677	UP	0.994275		1.49251		1.26907		1.10257
P31996	Macrosialin	Cd68	sp|P31996|CD68_MOUSE Macrosialin OS=Mus musculus OX=10090 GN=Cd68 PE=1 SV=1	78092	55242	37529	50818	43573	43144	45299.9	47406.7	53886	50818	50556.8	49452.6	1.04651		1.18954		1.12181		1.11605		1.09167
P32020	Non-specific lipid-transfer protein	Scp2	sp|P32020|NLTP_MOUSE Non-specific lipid-transfer protein OS=Mus musculus OX=10090 GN=Scp2 PE=1 SV=3	583530	445190	263040	406740	367330	386890	338496	382046	377686	406740	426205	443462	1.12866		1.11578		1.20161		1.25911		1.3101
P32067	Lupus La protein homolog	Ssb	sp|P32067|LA_MOUSE Lupus La protein homolog OS=Mus musculus OX=10090 GN=Ssb PE=1 SV=1	1030200	575770	393460	603530	563570	652970	597602	494105	564949	603530	653898	748449	0.826813		0.94536		1.00992		1.0942		1.25242
P32261;CON__P41361	Antithrombin-III	Serpinc1	sp|P32261|ANT3_MOUSE Antithrombin-III OS=Mus musculus OX=10090 GN=Serpinc1 PE=1 SV=1	150890	142970	52314	112450	62603	94099	87528.8	122692	75115	112450	72636.9	107858	1.40173		0.858175		1.28472		0.829863		1.23226
P32507	Nectin-2	Pvrl2	sp|P32507|NECT2_MOUSE Nectin-2 OS=Mus musculus OX=10090 GN=Nectin2 PE=1 SV=2	112130	102690	56490	70690	65873	60452	65044.7	88124.9	81111.1	70690	76431	69291.5	1.35483		1.247		1.08679		1.17505		1.06529
P32848	Parvalbumin alpha	Pvalb	sp|P32848|PRVA_MOUSE Parvalbumin alpha OS=Mus musculus OX=10090 GN=Pvalb PE=1 SV=3	2807700	374410	196570	285860	257790	281670	1.6287e+06	321305	282245	285860	299108	322857	0.197277	DOWN	0.173295	DOWN	0.175514	DOWN	0.183648	DOWN	0.19823	DOWN
P32883;P01117	GTPase KRas;GTPase KRas, N-terminally processed	Kras	sp|P32883|RASK_MOUSE GTPase KRas OS=Mus musculus OX=10090 GN=Kras PE=1 SV=1	71056	53002	32774	37034	35674	36495	41218.4	45484.4	47058.5	37034	41391.8	41831.4	1.1035		1.14169		0.898482		1.00421		1.01487
P32921	Tryptophan--tRNA ligase, cytoplasmic;T1-TrpRS;T2-TrpRS	Wars	sp|P32921|SYWC_MOUSE Tryptophan--tRNA ligase, cytoplasmic OS=Mus musculus OX=10090 GN=Wars PE=1 SV=2	57816	37810	19063	36434	27656	29434	33538.1	32447.2	27371.6	36434	32088.7	33737.9	0.967472		0.816134		1.08635		0.956783		1.00596
P33215	Protein NEDD1	Nedd1	sp|P33215|NEDD1_MOUSE Protein NEDD1 OS=Mus musculus OX=10090 GN=Nedd1 PE=1 SV=2	14686	12833	5948.5	11408	7773.2	8338.1	8519.1	11012.8	8541.15	11408	9019.08	9557.32	1.29272		1.00259		1.33911		1.05869		1.12187
P34022	Ran-specific GTPase-activating protein	Ranbp1	sp|P34022|RANG_MOUSE Ran-specific GTPase-activating protein OS=Mus musculus OX=10090 GN=Ranbp1 PE=1 SV=2	568570	433260	288190	357090	327490	306590	329818	371808	413797	357090	379980	351420	1.12731		1.25462		1.08269		1.15209		1.0655
P34884;P14174	Macrophage migration inhibitory factor	Mif	sp|P34884|MIF_MOUSE Macrophage migration inhibitory factor OS=Mus musculus OX=10090 GN=Mif PE=1 SV=2	388690	335720	169830	219150	232610	211900	225473	288103	243850	219150	269892	242885	1.27777		1.08151		0.971959		1.19701		1.07722
P35173;P35175	Stefin-3;Stefin-1	Stfa3;Stfa1	sp|P35173|CYT3_MOUSE Stefin-3 OS=Mus musculus OX=10090 GN=Stfa3 PE=3 SV=1;sp|P35175|CYT1_MOUSE Stefin-1 OS=Mus musculus OX=10090 GN=Stfa1 PE=3 SV=1	35278	37703	16798	24358	22353	19971	20464.2	32355.4	24119.4	24358	25935.7	22891.2	1.58107	UP	1.17861		1.19028		1.26737		1.1186
P35235	Tyrosine-protein phosphatase non-receptor type 11	Ptpn11	sp|P35235|PTN11_MOUSE Tyrosine-protein phosphatase non-receptor type 11 OS=Mus musculus OX=10090 GN=Ptpn11 PE=1 SV=2	83833	63693	33916	50167	40938	44322	48630.1	54659	48698.2	50167	47499.5	50802.9	1.12398		1.0014		1.0316		0.97675		1.04468
P35278	Ras-related protein Rab-5C	Rab5c	sp|P35278|RAB5C_MOUSE Ras-related protein Rab-5C OS=Mus musculus OX=10090 GN=Rab5c PE=1 SV=2	333890	271450	133800	189480	163130	158750	193684	232949	192117	189480	189276	181963	1.20273		0.991907		0.978294		0.977243		0.939483
P61294;P35279;Q9LV79;Q9SID8;Q9LFT9;O80501;Q9SMR4;Q8BHD0	Ras-related protein Rab-6B;Ras-related protein Rab-6A;Ras-related protein RABH1a;Ras-related protein RABH1d;Ras-related protein RABH1e;Ras-related protein RABH1b;Ras-related protein RABH1c;Ras-related protein Rab-39A	Rab6b;Rab6a;RABH1A;RABH1D;RABH1E;RABH1B;RABH1C;Rab39a	sp|P61294|RAB6B_MOUSE Ras-related protein Rab-6B OS=Mus musculus OX=10090 GN=Rab6b PE=1 SV=1;sp|P35279|RAB6A_MOUSE Ras-related protein Rab-6A OS=Mus musculus OX=10090 GN=Rab6a PE=1 SV=4;sp|Q9LV79|RAH1A_ARATH Ras-related protein RABH1a OS=Arabidopsis thalia	80378	45817	28959	42154	35115	37761	46625.9	39318.5	41580.7	42154	40743.2	43282.5	0.843275		0.891794		0.904089		0.873831		0.928293
P35282	Ras-related protein Rab-21	Rab21	sp|P35282|RAB21_MOUSE Ras-related protein Rab-21 OS=Mus musculus OX=10090 GN=Rab21 PE=1 SV=4	65690	73460	34076	42579	36276	36669	38105.7	63040.7	48928	42579	42090.3	42030.8	1.65437	UP	1.28401		1.11739		1.10457		1.10301
P35293	Ras-related protein Rab-18	Rab18	sp|P35293|RAB18_MOUSE Ras-related protein Rab-18 OS=Mus musculus OX=10090 GN=Rab18 PE=1 SV=2	93165	81887	43706	63449	58414	56173	54043.5	70272.5	62755.2	63449	67776.5	64386.8	1.3003		1.1612		1.17404		1.25411		1.19139
P35329	B-cell receptor CD22	Cd22	sp|P35329|CD22_MOUSE B-cell receptor CD22 OS=Mus musculus OX=10090 GN=Cd22 PE=1 SV=1	175510	103200	69769	96772	79723	89981	101810	88562.5	100178	96772	92500.9	103138	0.869877		0.983963		0.950512		0.90856		1.01304
P35330	Intercellular adhesion molecule 2	Icam2	sp|P35330|ICAM2_MOUSE Intercellular adhesion molecule 2 OS=Mus musculus OX=10090 GN=Icam2 PE=1 SV=1	61612	45912	27163	40977	33590	35840	35740.1	39400	39002	40977	38973.8	41080.6	1.1024		1.09127		1.14653		1.09048		1.14943
P35441	Thrombospondin-1	Thbs1	sp|P35441|TSP1_MOUSE Thrombospondin-1 OS=Mus musculus OX=10090 GN=Thbs1 PE=1 SV=1	54373	50378	23990	29560	33078	31469	31540.9	43232.6	34446	29560	38379.7	36070.5	1.37068		1.09211		0.937197		1.21682		1.14361
P35486	Pyruvate dehydrogenase E1 component subunit alpha, somatic form, mitochondrial	Pdha1	sp|P35486|ODPA_MOUSE Pyruvate dehydrogenase E1 component subunit alpha, somatic form, mitochondrial OS=Mus musculus OX=10090 GN=Pdha1 PE=1 SV=1	788930	493080	313210	430290	383360	360050	457645	423144	449722	430290	444804	412697	0.924611		0.982688		0.940226		0.971942		0.901785
P35492	Histidine ammonia-lyase	Hal	sp|P35492|HUTH_MOUSE Histidine ammonia-lyase OS=Mus musculus OX=10090 GN=Hal PE=1 SV=1	32974	28215	13759	22543	23807	21653	19127.7	24213.1	19755.8	22543	27622.8	24819.2	1.26587		1.03284		1.17855		1.44413		1.29755
P35505	Fumarylacetoacetase	Fah	sp|P35505|FAAA_MOUSE Fumarylacetoacetase OS=Mus musculus OX=10090 GN=Fah PE=1 SV=2	262380	256260	147080	191560	177380	162940	152202	219913	211185	191560	205810	186766	1.44487		1.38753		1.25859		1.35222		1.22709
P35550;Q9FEF8;Q80WS3;Q94AH9	rRNA 2-O-methyltransferase fibrillarin	Fbl	sp|P35550|FBRL_MOUSE rRNA 2-O-methyltransferase fibrillarin OS=Mus musculus OX=10090 GN=Fbl PE=1 SV=2	213450	115390	76073	195760	112280	126240	123819	99023.6	109229	195760	130276	144699	0.799746		0.882171		1.58102	UP	1.05215		1.16864
P35564;P35565;P27824	Calnexin	Canx	sp|P35564|CALX_MOUSE Calnexin OS=Mus musculus OX=10090 GN=Canx PE=1 SV=1;sp|P35565|CALX_RAT Calnexin OS=Rattus norvegicus OX=10116 GN=Canx PE=1 SV=1	1229600	903210	468730	751220	632190	632140	713270	775102	673025	751220	733517	724573	1.08669		0.943577		1.05321		1.02838		1.01585
P35585	AP-1 complex subunit mu-1	Ap1m1	sp|P35585|AP1M1_MOUSE AP-1 complex subunit mu-1 OS=Mus musculus OX=10090 GN=Ap1m1 PE=1 SV=3	76592	47600	28772	51942	39400	41155	44429.7	40848.6	41312.2	51942	45715	47172.8	0.919398		0.929833		1.16908		1.02893		1.06174
P35700	Peroxiredoxin-1	Prdx1	sp|P35700|PRDX1_MOUSE Peroxiredoxin-1 OS=Mus musculus OX=10090 GN=Prdx1 PE=1 SV=1	1480300	1138000	615130	848610	759040	791160	858697	976591	883234	848610	880698	906846	1.13729		1.02857		0.988253		1.02562		1.05607
P35737	Class II histocompatibility antigen, M beta 1 chain	H2-DMb1	sp|P35737|DMB_MOUSE Class II histocompatibility antigen, M beta 1 chain OS=Mus musculus OX=10090 GN=H2-DMb1 PE=2 SV=1	126940	86898	55951	70253	62031	71357	73635.8	74572.7	80337.2	70253	71973.2	81791	1.01272		1.09101		0.954061		0.977422		1.11075
P35831	Tyrosine-protein phosphatase non-receptor type 12	Ptpn12	sp|P35831|PTN12_MOUSE Tyrosine-protein phosphatase non-receptor type 12 OS=Mus musculus OX=10090 GN=Ptpn12 PE=1 SV=3	103010	81047	43736	66710	52027	55063	59754.4	69551.6	62798.3	66710	60365.8	63114.5	1.16396		1.05094		1.1164		1.01023		1.05623
P35979	60S ribosomal protein L12	Rpl12	sp|P35979|RL12_MOUSE 60S ribosomal protein L12 OS=Mus musculus OX=10090 GN=Rpl12 PE=1 SV=2	295850	158320	126400	185680	141350	153920	171618	135865	181491	185680	164005	176427	0.79167		1.05753		1.08194		0.955644		1.02802
P35980	60S ribosomal protein L18	Rpl18	sp|P35980|RL18_MOUSE 60S ribosomal protein L18 OS=Mus musculus OX=10090 GN=Rpl18 PE=1 SV=3	134710	55852	34111	163720	60142	55315	78143	47930.2	48978.2	163720	69781.5	63403.3	0.613365	DOWN	0.626777	DOWN	2.09513	UP	0.892997		0.811375
P36371	Antigen peptide transporter 2	Tap2	sp|P36371|TAP2_MOUSE Antigen peptide transporter 2 OS=Mus musculus OX=10090 GN=Tap2 PE=1 SV=1	185120	103930	64500	117140	86677	90569	107385	89189	92612.2	117140	100569	103812	0.830553		0.862432		1.09084		0.936532		0.966729
P36552	Oxygen-dependent coproporphyrinogen-III oxidase, mitochondrial	Cpox	sp|P36552|HEM6_MOUSE Oxygen-dependent coproporphyrinogen-III oxidase, mitochondrial OS=Mus musculus OX=10090 GN=Cpox PE=1 SV=2	400660	388720	216890	276010	269210	249340	232416	333586	311421	276010	312359	285799	1.43529		1.33993		1.18757		1.34396		1.22969
P36993	Protein phosphatase 1B	Ppm1b	sp|P36993|PPM1B_MOUSE Protein phosphatase 1B OS=Mus musculus OX=10090 GN=Ppm1b PE=1 SV=1	65855	53278	36998	34340	39947	36714	38201.4	45721.3	53123.5	34340	46349.6	42082.4	1.19685		1.39062		0.89892		1.2133		1.10159
P37040;P37039	NADPH--cytochrome P450 reductase	Por	sp|P37040|NCPR_MOUSE NADPH--cytochrome P450 reductase OS=Mus musculus OX=10090 GN=Por PE=1 SV=2;sp|P37039|NCPR_CAVPO NADPH--cytochrome P450 reductase OS=Cavia porcellus OX=10141 GN=Por PE=2 SV=2	33933	27575	14193	21893	18776	21680	19684	23663.9	20379	21893	21785.4	24850.1	1.20219		1.03531		1.11223		1.10676		1.26245
P37804	Transgelin	Tagln	sp|P37804|TAGL_MOUSE Transgelin OS=Mus musculus OX=10090 GN=Tagln PE=1 SV=3	682610	635910	392110	459840	436240	475920	395971	545715	563011	459840	506160	545510	1.37817		1.42185		1.1613		1.27828		1.37765
P37913	DNA ligase 1	Lig1	sp|P37913|DNLI1_MOUSE DNA ligase 1 OS=Mus musculus OX=10090 GN=Lig1 PE=1 SV=2	65526	34482	19699	36906	31668	31796	38010.5	29591.2	28284.8	36906	36743.7	36445.3	0.7785		0.74413		0.970941		0.966671		0.958821
P38060;P35914;Q8JZS7;O81027	Hydroxymethylglutaryl-CoA lyase, mitochondrial	Hmgcl	sp|P38060|HMGCL_MOUSE Hydroxymethylglutaryl-CoA lyase, mitochondrial OS=Mus musculus OX=10090 GN=Hmgcl PE=1 SV=2	166090	117570	75737	130050	109230	147650	96346	100894	108747	130050	126737	169240	1.04721		1.12871		1.34982		1.31544		1.75658	UP
P38532	Heat shock factor protein 1	Hsf1	sp|P38532|HSF1_MOUSE Heat shock factor protein 1 OS=Mus musculus OX=10090 GN=Hsf1 PE=1 SV=2	56785	34907	18445	27137	23909	24162	32940	29955.9	26484.2	27137	27741.1	27695	0.909408		0.804014		0.82383		0.84217		0.840771
P38647	Stress-70 protein, mitochondrial	Hspa9	sp|P38647|GRP75_MOUSE Stress-70 protein, mitochondrial OS=Mus musculus OX=10090 GN=Hspa9 PE=1 SV=3	1660400	1131000	687130	895340	795250	843330	963170	970584	986615	895340	922712	966644	1.0077		1.02434		0.929576		0.957994		1.00361
P39054;Q8BZ98	Dynamin-2	Dnm2	sp|P39054|DYN2_MOUSE Dynamin-2 OS=Mus musculus OX=10090 GN=Dnm2 PE=1 SV=2	95142	68099	40814	49224	46279	46147	55190.3	58440.1	58602.7	49224	53696.5	52894.7	1.05888		1.06183		0.891896		0.972935		0.958407
P39061;P39060	Collagen alpha-1(XVIII) chain;Endostatin	Col18a1	sp|P39061|COIA1_MOUSE Collagen alpha-1(XVIII) chain OS=Mus musculus OX=10090 GN=Col18a1 PE=1 SV=4	263870	215760	114980	186610	157110	160650	153067	185157	165094	186610	182291	184141	1.20965		1.07858		1.21914		1.19093		1.20301
P39447;Q07157	Tight junction protein ZO-1	Tjp1;TJP1	sp|P39447|ZO1_MOUSE Tight junction protein ZO-1 OS=Mus musculus OX=10090 GN=Tjp1 PE=1 SV=2;sp|Q07157|ZO1_HUMAN Tight junction protein ZO-1 OS=Homo sapiens OX=9606 GN=TJP1 PE=1 SV=3	387740	336810	182790	310850	250990	235320	224921	289038	262459	310850	291218	269729	1.28506		1.16689		1.38204		1.29476		1.19921
P39749	Flap endonuclease 1	Fen1	sp|P39749|FEN1_MOUSE Flap endonuclease 1 OS=Mus musculus OX=10090 GN=Fen1 PE=1 SV=1	143770	87758	58197	85015	73861	74831	83398.6	75310.8	83562.1	85015	85699.3	85773	0.903022		1.00196		1.01938		1.02759		1.02847
P40124;Q9CYT6	Adenylyl cyclase-associated protein 1	Cap1	sp|P40124|CAP1_MOUSE Adenylyl cyclase-associated protein 1 OS=Mus musculus OX=10090 GN=Cap1 PE=1 SV=4	1044900	673520	409570	734290	587350	628000	606129	577991	588081	734290	681490	719828	0.953577		0.970223		1.21144		1.12433		1.18758
P40142	Transketolase	Tkt	sp|P40142|TKT_MOUSE Transketolase OS=Mus musculus OX=10090 GN=Tkt PE=1 SV=1	3023600	2667600	1629500	2117200	2013000	1785800	1.75394e+06	2.28924e+06	2.33972e+06	2117200	2.33564e+06	2.04692e+06	1.3052		1.33398		1.20711		1.33165		1.16704
P40237	CD82 antigen	Cd82	sp|P40237|CD82_MOUSE CD82 antigen OS=Mus musculus OX=10090 GN=Cd82 PE=1 SV=1	102360	50004	36450	51066	44562	54751	59377.3	42911.6	52336.7	51066	51704.3	62756.8	0.722694		0.881425		0.860025		0.870776		1.05692
P40336	Vacuolar protein sorting-associated protein 26A	Vps26a	sp|P40336|VP26A_MOUSE Vacuolar protein sorting-associated protein 26A OS=Mus musculus OX=10090 GN=Vps26a PE=1 SV=1	236960	166210	103730	152820	144210	129510	137457	142635	148941	152820	167324	148447	1.03768		1.08355		1.11177		1.21728		1.07996
P40630	Transcription factor A, mitochondrial	Tfam	sp|P40630|TFAM_MOUSE Transcription factor A, mitochondrial OS=Mus musculus OX=10090 GN=Tfam PE=1 SV=2	142620	93541	68936	142970	109490	98902	82731.5	80273.5	98981.7	142970	127039	113364	0.97029		1.19642		1.72812	UP	1.53556	UP	1.37026
P40936	Indolethylamine N-methyltransferase	Inmt	sp|P40936|INMT_MOUSE Indolethylamine N-methyltransferase OS=Mus musculus OX=10090 GN=Inmt PE=1 SV=1	120670	90740	54281	69722	72694	66415	69998.7	77869.8	77939.3	69722	84345.3	76126.4	1.11245		1.11344		0.996048		1.20496		1.08754
P41105	60S ribosomal protein L28	Rpl28	sp|P41105|RL28_MOUSE 60S ribosomal protein L28 OS=Mus musculus OX=10090 GN=Rpl28 PE=1 SV=2	155040	98787	72823	156290	99592	98997	89936.1	84775.5	104563	156290	115554	113473	0.942619		1.16263		1.73779	UP	1.28485		1.2617
P41216	Long-chain-fatty-acid--CoA ligase 1	Acsl1	sp|P41216|ACSL1_MOUSE Long-chain-fatty-acid--CoA ligase 1 OS=Mus musculus OX=10090 GN=Acsl1 PE=1 SV=2	62731	21903	11708	28986	17488	16930	36389.2	18796.4	16810.9	28986	20291	19405.6	0.516537	DOWN	0.461975	DOWN	0.796555		0.557609	DOWN	0.533278	DOWN
P41241	Tyrosine-protein kinase CSK	Csk	sp|P41241|CSK_MOUSE Tyrosine-protein kinase CSK OS=Mus musculus OX=10090 GN=Csk PE=1 SV=2	222360	170500	112300	154350	128780	141030	128987	146317	161246	154350	149421	161652	1.13435		1.25009		1.19663		1.15841		1.25324
P41272	CD27 antigen	Cd27	sp|P41272|CD27_MOUSE CD27 antigen OS=Mus musculus OX=10090 GN=Cd27 PE=2 SV=1	48554	43933	23817	25738	25305	25610	28165.4	37701.7	34197.6	25738	29360.8	29354.8	1.33858		1.21417		0.913817		1.04245		1.04223
P41317	Mannose-binding protein C	Mbl2	sp|P41317|MBL2_MOUSE Mannose-binding protein C OS=Mus musculus OX=10090 GN=Mbl2 PE=1 SV=2	72895	56501	31949	46254	42925	45141	42285.2	48487.1	45873.9	46254	49805	51741.6	1.14667		1.08487		1.09386		1.17784		1.22364
P41731	CD63 antigen	Cd63	sp|P41731|CD63_MOUSE CD63 antigen OS=Mus musculus OX=10090 GN=Cd63 PE=1 SV=2	68130	45298	31586	47701	36494	38385	39521.1	38873.1	45352.7	47701	42343.2	43997.8	0.983605		1.14756		1.20698		1.07141		1.11327
P42125	Enoyl-CoA delta isomerase 1, mitochondrial	Eci1	sp|P42125|ECI1_MOUSE Enoyl-CoA delta isomerase 1, mitochondrial OS=Mus musculus OX=10090 GN=Eci1 PE=1 SV=2	445800	272770	143480	168360	180010	163730	258601	234081	206016	168360	208862	187671	0.905183		0.796654		0.651041	DOWN	0.80766		0.725716
P42208;Q15019	Septin-2	Sept2;SEPT2	sp|P42208|SEPT2_MOUSE Septin-2 OS=Mus musculus OX=10090 GN=Sept2 PE=1 SV=2;sp|Q15019|SEPT2_HUMAN Septin-2 OS=Homo sapiens OX=9606 GN=SEPT2 PE=1 SV=1	489900	345920	212930	226840	227490	248370	284183	296856	305735	226840	263952	284687	1.0446		1.07584		0.798219		0.92881		1.00178
P42209	Septin-1	Sept1	sp|P42209|SEPT1_MOUSE Septin-1 OS=Mus musculus OX=10090 GN=Sept1 PE=1 SV=2	141700	93517	53563	83323	72355	76373	82197.8	80252.9	76908.4	83323	83952	87540.5	0.976339		0.93565		1.01369		1.02134		1.065
P42225;P42224;P42228	Signal transducer and activator of transcription 1	Stat1	sp|P42225|STAT1_MOUSE Signal transducer and activator of transcription 1 OS=Mus musculus OX=10090 GN=Stat1 PE=1 SV=1	616710	294010	130420	283000	195250	192260	357743	252309	187263	283000	226544	220373	0.705279		0.523458	DOWN	0.79107		0.63326	DOWN	0.616008	DOWN
P42567	Epidermal growth factor receptor substrate 15	Eps15	sp|P42567|EPS15_MOUSE Epidermal growth factor receptor substrate 15 OS=Mus musculus OX=10090 GN=Eps15 PE=1 SV=1	342850	266770	153260	247880	195270	193470	198882	228932	220058	247880	226568	221760	1.1511		1.10648		1.24637		1.13921		1.11503
P42669	Transcriptional activator protein Pur-alpha	Pura	sp|P42669|PURA_MOUSE Transcriptional activator protein Pur-alpha OS=Mus musculus OX=10090 GN=Pura PE=1 SV=1	247080	153850	129290	157450	159190	164650	143327	132029	185641	157450	184705	188726	0.92117		1.29523		1.09854		1.28869		1.31675
P42703	Leukemia inhibitory factor receptor	Lifr	sp|P42703|LIFR_MOUSE Leukemia inhibitory factor receptor OS=Mus musculus OX=10090 GN=Lifr PE=1 SV=1	109840	100180	52564	73462	65538	71929	63716.3	85970.9	75474	73462	76042.3	82446.7	1.34928		1.18453		1.15295		1.19345		1.29396
P42932	T-complex protein 1 subunit theta	Cct8	sp|P42932|TCPQ_MOUSE T-complex protein 1 subunit theta OS=Mus musculus OX=10090 GN=Cct8 PE=1 SV=3	670330	390490	239770	444670	338030	354050	388847	335104	344273	444670	392209	405820	0.86179		0.885369		1.14356		1.00865		1.04365
P43025	Tetranectin	Clec3b	sp|P43025|TETN_MOUSE Tetranectin OS=Mus musculus OX=10090 GN=Clec3b PE=1 SV=2	99528	87316	52113	73982	64610	61774	57734.5	74931.5	74826.4	73982	74965.6	70806.8	1.29786		1.29604		1.28142		1.29845		1.22642
P43274	Histone H1.4	Hist1h1e	sp|P43274|H14_MOUSE Histone H1.4 OS=Mus musculus OX=10090 GN=Hist1h1e PE=1 SV=2	239840	161840	115020	603780	179910	162910	139127	138885	165151	603780	208746	186731	0.998261		1.18705		4.33977	UP	1.5004	UP	1.34216
P43275	Histone H1.1	Hist1h1a	sp|P43275|H11_MOUSE Histone H1.1 OS=Mus musculus OX=10090 GN=Hist1h1a PE=1 SV=2	275000	195190	133650	543870	225080	191310	159523	167505	191901	543870	261156	219284	1.05004		1.20297		3.40935	UP	1.6371	UP	1.37462
P43276;P16401	Histone H1.5	Hist1h1b;HIST1H1B	sp|P43276|H15_MOUSE Histone H1.5 OS=Mus musculus OX=10090 GN=Hist1h1b PE=1 SV=2;sp|P16401|H15_HUMAN Histone H1.5 OS=Homo sapiens OX=9606 GN=HIST1H1B PE=1 SV=3	303310	239280	131140	564540	224060	189470	175945	205342	188297	564540	259972	217175	1.16708		1.0702		3.20862	UP	1.47757		1.23433
P43277	Histone H1.3	Hist1h1d	sp|P43277|H13_MOUSE Histone H1.3 OS=Mus musculus OX=10090 GN=Hist1h1d PE=1 SV=2	947340	655800	461150	2621000	770160	673870	549536	562784	662142	2621000	893600	772405	1.02411		1.20491		4.76948	UP	1.6261	UP	1.40556
P45376	Aldose reductase	Akr1b1	sp|P45376|ALDR_MOUSE Aldose reductase OS=Mus musculus OX=10090 GN=Akr1b1 PE=1 SV=3	864300	507480	391550	394550	450610	484090	501366	435501	562207	394550	522833	554875	0.868629		1.12135		0.78695		1.04282		1.10673
P45591	Cofilin-2	Cfl2	sp|P45591|COF2_MOUSE Cofilin-2 OS=Mus musculus OX=10090 GN=Cfl2 PE=1 SV=1	294210	124200	71041	103940	88521	87147	170666	106584	102004	103940	102709	99889.9	0.624517	DOWN	0.597682	DOWN	0.609025	DOWN	0.601812	DOWN	0.585293	DOWN
P45878	Peptidyl-prolyl cis-trans isomerase FKBP2	Fkbp2	sp|P45878|FKBP2_MOUSE Peptidyl-prolyl cis-trans isomerase FKBP2 OS=Mus musculus OX=10090 GN=Fkbp2 PE=1 SV=1	307880	237310	130150	164040	175640	168430	178596	203651	186876	164040	203791	193058	1.14029		1.04636		0.918497		1.14107		1.08098
P45952	Medium-chain specific acyl-CoA dehydrogenase, mitochondrial	Acadm	sp|P45952|ACADM_MOUSE Medium-chain specific acyl-CoA dehydrogenase, mitochondrial OS=Mus musculus OX=10090 GN=Acadm PE=1 SV=1	450650	297370	169420	324420	244050	227990	261415	255192	243261	324420	283166	261327	0.976198		0.930558		1.24102		1.08321		0.999666
P46061	Ran GTPase-activating protein 1	Rangap1	sp|P46061|RAGP1_MOUSE Ran GTPase-activating protein 1 OS=Mus musculus OX=10090 GN=Rangap1 PE=1 SV=2	111890	73613	44172	75220	54848	53136	64905.5	63172	63424.3	75220	63639	60905.7	0.973292		0.977179		1.15892		0.980486		0.938375
P46062	Signal-induced proliferation-associated protein 1	Sipa1	sp|P46062|SIPA1_MOUSE Signal-induced proliferation-associated protein 1 OS=Mus musculus OX=10090 GN=Sipa1 PE=1 SV=2	41382	38110	18818	28464	25593	22785	24005	32704.6	27019.8	28464	29695	26116.7	1.36241		1.12559		1.18575		1.23703		1.08797
P46412;P21765	Glutathione peroxidase 3	Gpx3	sp|P46412|GPX3_MOUSE Glutathione peroxidase 3 OS=Mus musculus OX=10090 GN=Gpx3 PE=1 SV=2	182470	161800	86218	169710	127130	120100	105848	138851	123796	169710	147506	137661	1.3118		1.16957		1.60334	UP	1.39357		1.30056
P46414;Q60439	Cyclin-dependent kinase inhibitor 1B	Cdkn1b	sp|P46414|CDN1B_MOUSE Cyclin-dependent kinase inhibitor 1B OS=Mus musculus OX=10090 GN=Cdkn1b PE=1 SV=2	177220	130700	71702	92964	83350	86324	102802	112162	102953	92964	96709.2	98946.5	1.09105		1.00147		0.904298		0.94073		0.962493
P46460	Vesicle-fusing ATPase	Nsf	sp|P46460|NSF_MOUSE Vesicle-fusing ATPase OS=Mus musculus OX=10090 GN=Nsf PE=1 SV=2	383660	255930	135050	221260	189900	196440	222555	219630	193911	221260	220337	225164	0.986858		0.871297		0.994182		0.990035		1.01172
P46467	Vacuolar protein sorting-associated protein 4B	Vps4b	sp|P46467|VPS4B_MOUSE Vacuolar protein sorting-associated protein 4B OS=Mus musculus OX=10090 GN=Vps4b PE=1 SV=2	64078	43408	25827	40078	35121	41905	37170.6	37251.2	37083.7	40078	40750.1	48032.5	1.00217		0.997662		1.07822		1.0963		1.29222
P46471	26S protease regulatory subunit 7	Psmc2	sp|P46471|PRS7_MOUSE 26S proteasome regulatory subunit 7 OS=Mus musculus OX=10090 GN=Psmc2 PE=1 SV=5	375890	249390	110510	196630	145030	157250	218048	214018	158676	196630	168275	180244	0.981518		0.727711		0.901776		0.771736		0.826625
P46638;P62492;Q9SN35;Q9FK68;Q39222;Q9LK99;Q9FJH0;O04486	Ras-related protein Rab-11B;Ras-related protein Rab-11A	Rab11b;Rab11a	sp|P46638|RB11B_MOUSE Ras-related protein Rab-11B OS=Mus musculus OX=10090 GN=Rab11b PE=1 SV=3;sp|P62492|RB11A_MOUSE Ras-related protein Rab-11A OS=Mus musculus OX=10090 GN=Rab11a PE=1 SV=3	315420	226140	134110	186340	176550	178240	182970	194065	192562	186340	204847	204303	1.06064		1.05242		1.01842		1.11957		1.11659
P46656	Adrenodoxin, mitochondrial	Fdx1	sp|P46656|ADX_MOUSE Adrenodoxin, mitochondrial OS=Mus musculus OX=10090 GN=Fdx1 PE=1 SV=1	71574	56059	36397	48942	42259	42256	41518.9	48107.8	52260.6	48942	49032.2	48434.8	1.1587		1.25872		1.17879		1.18096		1.16657
P46664	Adenylosuccinate synthetase isozyme 2	Adss	sp|P46664|PURA2_MOUSE Adenylosuccinate synthetase isozyme 2 OS=Mus musculus OX=10090 GN=Adss PE=1 SV=2	67931	38629	24316	31189	32617	36486	39405.6	33150	34914.1	31189	37844.8	41821.1	0.841251		0.886018		0.791486		0.960391		1.0613
P46718	Programmed cell death protein 2	Pdcd2	sp|P46718|PDCD2_MOUSE Programmed cell death protein 2 OS=Mus musculus OX=10090 GN=Pdcd2 PE=2 SV=2	32304	23870	14030	18791	17036	17394	18739	20484.4	20145	18791	19766.5	19937.4	1.09314		1.07503		1.00277		1.05483		1.06395
P46737	Lys-63-specific deubiquitinase BRCC36	Brcc3	sp|P46737|BRCC3_MOUSE Lys-63-specific deubiquitinase BRCC36 OS=Mus musculus OX=10090 GN=Brcc3 PE=1 SV=1	31298	20999	14025	20609	17538	17165	18155.4	18020.6	20137.8	20609	20349	19674.9	0.992572		1.10919		1.13514		1.12082		1.08369
P46935	E3 ubiquitin-protein ligase NEDD4	Nedd4	sp|P46935|NEDD4_MOUSE E3 ubiquitin-protein ligase NEDD4 OS=Mus musculus OX=10090 GN=Nedd4 PE=1 SV=3	59464	43326	25556	33394	28835	29016	34494.1	37180.8	36694.5	33394	33456.6	33258.8	1.07789		1.06379		0.968108		0.969924		0.964189
P46978;P46977	Dolichyl-diphosphooligosaccharide--protein glycosyltransferase subunit STT3A	Stt3a;STT3A	sp|P46978|STT3A_MOUSE Dolichyl-diphosphooligosaccharide--protein glycosyltransferase subunit STT3A OS=Mus musculus OX=10090 GN=Stt3a PE=1 SV=1;sp|P46977|STT3A_HUMAN Dolichyl-diphosphooligosaccharide--protein glycosyltransferase subunit STT3A OS=Homo sapien	74521	38257	19001	41840	26384	29060	43228.4	32830.8	27282.6	41840	30612.8	33309.2	0.759473		0.631126	DOWN	0.967883		0.708164		0.770541
P47199	Quinone oxidoreductase	Cryz	sp|P47199|QOR_MOUSE Quinone oxidoreductase OS=Mus musculus OX=10090 GN=Cryz PE=1 SV=1	182320	127720	87070	102250	95879	100400	105761	109605	125019	102250	111246	115081	1.03635		1.1821		0.966804		1.05187		1.08812
P47226	Testin	Tes	sp|P47226|TES_MOUSE Testin OS=Mus musculus OX=10090 GN=Tes PE=1 SV=1	67306	46201	26532	43176	32072	33466	39043.1	39648	38095.9	43176	37212.5	38359.5	1.01549		0.975741		1.10586		0.953113		0.982491
P47738;P24549;O35945;Q9JHW9;Q62148	Aldehyde dehydrogenase, mitochondrial	Aldh2	sp|P47738|ALDH2_MOUSE Aldehyde dehydrogenase, mitochondrial OS=Mus musculus OX=10090 GN=Aldh2 PE=1 SV=1	983350	714290	471340	744430	615940	641880	570425	612978	676773	744430	714662	735737	1.0746		1.18644		1.30504		1.25286		1.28981
P47739;Q80VQ0	Aldehyde dehydrogenase, dimeric NADP-preferring	Aldh3a1	sp|P47739|AL3A1_MOUSE Aldehyde dehydrogenase, dimeric NADP-preferring OS=Mus musculus OX=10090 GN=Aldh3a1 PE=1 SV=2	359590	280790	187870	284060	219940	232260	208592	240964	269753	284060	255192	266222	1.15519		1.29321		1.3618		1.2234		1.27628
P47753	F-actin-capping protein subunit alpha-1	Capza1	sp|P47753|CAZA1_MOUSE F-actin-capping protein subunit alpha-1 OS=Mus musculus OX=10090 GN=Capza1 PE=1 SV=4	508160	361770	239510	302330	301820	345830	294775	310458	343900	302330	350195	396398	1.0532		1.16665		1.02563		1.18801		1.34475
P47754;Q2QL88	F-actin-capping protein subunit alpha-2	Capza2	sp|P47754|CAZA2_MOUSE F-actin-capping protein subunit alpha-2 OS=Mus musculus OX=10090 GN=Capza2 PE=1 SV=3;sp|Q2QL88|CAZA2_MICMU F-actin-capping protein subunit alpha-2 OS=Microcebus murinus OX=30608 GN=CAPZA2 PE=3 SV=3	675520	416570	279900	346230	343660	393250	391858	357485	401894	346230	398741	450752	0.912283		1.02561		0.88356		1.01757		1.15029
P47757	F-actin-capping protein subunit beta	Capzb	sp|P47757|CAPZB_MOUSE F-actin-capping protein subunit beta OS=Mus musculus OX=10090 GN=Capzb PE=1 SV=3	739450	430410	269020	342280	320020	363570	428943	369362	386272	342280	371312	416732	0.8611		0.900521		0.797962		0.865646		0.971534
P47758	Signal recognition particle receptor subunit beta	Srprb	sp|P47758|SRPRB_MOUSE Signal recognition particle receptor subunit beta OS=Mus musculus OX=10090 GN=Srprb PE=1 SV=1	22109	12680	6241.1	13729	10391	8766.7	12825.1	10881.5	8961.28	13729	12056.5	10048.6	0.848458		0.698732		1.07048		0.94007		0.783512
P47791	Glutathione reductase, mitochondrial	Gsr	sp|P47791|GSHR_MOUSE Glutathione reductase, mitochondrial OS=Mus musculus OX=10090 GN=Gsr PE=1 SV=3	797700	787140	434080	557660	506520	488060	462732	675495	623273	557660	587704	559425	1.4598		1.34694		1.20515		1.27007		1.20896
P47811	Mitogen-activated protein kinase 14	MAPK14;Mapk14	sp|P47811|MK14_MOUSE Mitogen-activated protein kinase 14 OS=Mus musculus OX=10090 GN=Mapk14 PE=1 SV=3	97546	48690	29060	50715	36859	40501	56584.8	41784	41725.8	50715	42766.7	46423.2	0.738432		0.737402		0.896265		0.755798		0.820418
P47911	60S ribosomal protein L6	Rpl6	sp|P47911|RL6_MOUSE 60S ribosomal protein L6 OS=Mus musculus OX=10090 GN=Rpl6 PE=1 SV=3	320820	205200	146600	436150	205970	214310	186102	176095	210495	436150	238983	245647	0.946228		1.13107		2.3436	UP	1.28415		1.31996
P47915	60S ribosomal protein L29	Rpl29	sp|P47915|RL29_MOUSE 60S ribosomal protein L29 OS=Mus musculus OX=10090 GN=Rpl29 PE=1 SV=2	83678	56224	36138	112360	57376	53200	48540.2	48249.4	51888.7	112360	66572.1	60979	0.994009		1.06898		2.31478	UP	1.37148		1.25626
P47941	Crk-like protein	Crkl	sp|P47941|CRKL_MOUSE Crk-like protein OS=Mus musculus OX=10090 GN=Crkl PE=1 SV=2	577870	486020	298570	380590	323760	321770	335213	417085	428701	380590	375652	368820	1.24424		1.27889		1.13537		1.12064		1.10026
P47955	60S acidic ribosomal protein P1	Rplp1	sp|P47955|RLA1_MOUSE 60S acidic ribosomal protein P1 OS=Mus musculus OX=10090 GN=Rplp1 PE=1 SV=1	298890	314900	156390	276370	235910	235150	173381	270236	224552	276370	273721	269534	1.55862	UP	1.29514		1.594	UP	1.57873	UP	1.55458	UP
P47962	60S ribosomal protein L5	Rpl5	sp|P47962|RL5_MOUSE 60S ribosomal protein L5 OS=Mus musculus OX=10090 GN=Rpl5 PE=1 SV=3	184450	105700	62203	126700	80910	83829	106996	90707.9	89314.1	126700	93878.1	96086.7	0.847767		0.83474		1.18415		0.877396		0.898037
P47963	60S ribosomal protein L13	Rpl13	sp|P47963|RL13_MOUSE 60S ribosomal protein L13 OS=Mus musculus OX=10090 GN=Rpl13 PE=1 SV=3	244360	177030	122140	262780	151640	141110	141749	151921	175375	262780	175945	161743	1.07176		1.23722		1.85384	UP	1.24124		1.14105
P47964	60S ribosomal protein L36	Rpl36	sp|P47964|RL36_MOUSE 60S ribosomal protein L36 OS=Mus musculus OX=10090 GN=Rpl36 PE=1 SV=2	76310	60809	38868	72568	55975	49484	44266.2	52184.1	55808.6	72568	64946.6	56719.7	1.17887		1.26075		1.63936	UP	1.46718		1.28133
P47968	Ribose-5-phosphate isomerase	Rpia	sp|P47968|RPIA_MOUSE Ribose-5-phosphate isomerase OS=Mus musculus OX=10090 GN=Rpia PE=1 SV=2	550960	533590	277210	386490	316880	318020	319603	457908	398032	386490	367669	364522	1.43274		1.2454		1.20928		1.15039		1.14055
P48024	Eukaryotic translation initiation factor 1	Eif1	sp|P48024|EIF1_MOUSE Eukaryotic translation initiation factor 1 OS=Mus musculus OX=10090 GN=Eif1 PE=1 SV=2	368600	246680	145000	211390	179890	178660	213819	211692	208198	211390	208723	204784	0.990053		0.973713		0.988641		0.976166		0.957747
P48025	Tyrosine-protein kinase SYK	Syk	sp|P48025|KSYK_MOUSE Tyrosine-protein kinase SYK OS=Mus musculus OX=10090 GN=Syk PE=1 SV=2	155760	112420	65068	100410	80989	84410	90353.8	96474.8	93427.8	100410	93969.8	96752.7	1.06775		1.03402		1.1113		1.04002		1.07082
P48036	Annexin A5	Anxa5	sp|P48036|ANXA5_MOUSE Annexin A5 OS=Mus musculus OX=10090 GN=Anxa5 PE=1 SV=1	1189400	642100	458710	764570	852810	1031400	689951	551027	658638	764570	989497	1.18221e+06	0.798647		0.954616		1.10815		1.43416		1.71348	UP
P48193	Protein 4.1	Epb41	sp|P48193|41_MOUSE Protein 4.1 OS=Mus musculus OX=10090 GN=Epb41 PE=1 SV=2	132050	84214	45414	75830	53014	53143	76600	72269.4	65207.6	75830	61511	60913.7	0.943465		0.851275		0.989948		0.803016		0.795218
P48428	Tubulin-specific chaperone A	Tbca	sp|P48428|TBCA_MOUSE Tubulin-specific chaperone A OS=Mus musculus OX=10090 GN=Tbca PE=1 SV=3	464470	359970	179730	300560	237830	236050	269431	308913	258065	300560	275949	270566	1.14654		0.957814		1.11553		1.02419		1.00421
P48453;P48455	Serine/threonine-protein phosphatase 2B catalytic subunit beta isoform	Ppp3cb	sp|P48453|PP2BB_MOUSE Serine/threonine-protein phosphatase 2B catalytic subunit beta isoform OS=Mus musculus OX=10090 GN=Ppp3cb PE=1 SV=2	69565	55623	37104	44942	43893	38016	40353.5	47733.7	53275.7	44942	50928.1	43574.8	1.18289		1.32023		1.11371		1.26205		1.07983
P48678;P02545	Prelamin-A/C;Lamin-A/C	Lmna;LMNA	sp|P48678|LMNA_MOUSE Prelamin-A/C OS=Mus musculus OX=10090 GN=Lmna PE=1 SV=2;sp|P02545|LMNA_HUMAN Prelamin-A/C OS=Homo sapiens OX=9606 GN=LMNA PE=1 SV=1	2937200	2420100	1607200	2365000	1983400	2020200	1.70382e+06	2.07684e+06	2.3077e+06	2365000	2.3013e+06	2.3156e+06	1.21893		1.35442		1.38806		1.35067		1.35906
P48758	Carbonyl reductase [NADPH] 1	Cbr1	sp|P48758|CBR1_MOUSE Carbonyl reductase [NADPH] 1 OS=Mus musculus OX=10090 GN=Cbr1 PE=1 SV=3	92312	52082	31152	50169	42606	47374	53548.6	44694.9	44729.6	50169	49434.8	54301.2	0.83466		0.835307		0.936886		0.923176		1.01405
P48962;Q3V132;O49447;P40941	ADP/ATP translocase 1	Slc25a4	sp|P48962|ADT1_MOUSE ADP/ATP translocase 1 OS=Mus musculus OX=10090 GN=Slc25a4 PE=1 SV=4	464480	91681	62594	126030	88350	94553	269437	78677.3	89875.5	126030	102511	108379	0.292006	DOWN	0.333568	DOWN	0.467753	DOWN	0.380462	DOWN	0.402242	DOWN
P49300	C-type lectin domain family 10 member A	Clec10a	sp|P49300|CLC10_MOUSE C-type lectin domain family 10 member A OS=Mus musculus OX=10090 GN=Clec10a PE=1 SV=1	109010	74582	45667	73725	54560	58167	63234.9	64003.6	65570.9	73725	63304.8	66672.3	1.01216		1.03694		1.16589		1.00111		1.05436
P49443	Protein phosphatase 1A	Ppm1a	sp|P49443|PPM1A_MOUSE Protein phosphatase 1A OS=Mus musculus OX=10090 GN=Ppm1a PE=1 SV=1	46614	42943	21921	25532	24435	24642	27040	36852.1	31475.2	25532	28351.4	28245.2	1.36287		1.16403		0.944231		1.0485		1.04457
P49586;Q811Q9	Choline-phosphate cytidylyltransferase A;Choline-phosphate cytidylyltransferase B	Pcyt1a;Pcyt1b	sp|P49586|PCY1A_MOUSE Choline-phosphate cytidylyltransferase A OS=Mus musculus OX=10090 GN=Pcyt1a PE=1 SV=1;sp|Q811Q9|PCY1B_MOUSE Choline-phosphate cytidylyltransferase B OS=Mus musculus OX=10090 GN=Pcyt1b PE=1 SV=2	98970	65308	40608	53913	53493	59803	57410.8	56045	58306.9	53913	62066.8	68547.6	0.976209		1.01561		0.939073		1.0811		1.19398
P49710	Hematopoietic lineage cell-specific protein	Hcls1	sp|P49710|HCLS1_MOUSE Hematopoietic lineage cell-specific protein OS=Mus musculus OX=10090 GN=Hcls1 PE=1 SV=2	1360600	1176200	711080	828850	777080	768390	789261	1.00937e+06	1.021e+06	828850	901629	880746	1.27888		1.29362		1.05016		1.14237		1.11591
P49717	DNA replication licensing factor MCM4	Mcm4	sp|P49717|MCM4_MOUSE DNA replication licensing factor MCM4 OS=Mus musculus OX=10090 GN=Mcm4 PE=1 SV=1	197150	147750	37230	72537	54145	57587	114363	126794	53456.6	72537	62823.3	66007.5	1.10869		0.467428	DOWN	0.634267	DOWN	0.54933	DOWN	0.577173	DOWN
P49718;O80786	DNA replication licensing factor MCM5	Mcm5;MCM5	sp|P49718|MCM5_MOUSE DNA replication licensing factor MCM5 OS=Mus musculus OX=10090 GN=Mcm5 PE=1 SV=1;sp|O80786|MCM5_ARATH DNA replication licensing factor MCM5 OS=Arabidopsis thaliana OX=3702 GN=MCM5 PE=1 SV=1	147030	96870	47299	77426	64281	63667	85289.6	83130.4	67914.2	77426	74583.9	72976.6	0.974683		0.796277		0.907801		0.874477		0.855632
P49722	Proteasome subunit alpha type-2	Psma2	sp|P49722|PSA2_MOUSE Proteasome subunit alpha type-2 OS=Mus musculus OX=10090 GN=Psma2 PE=1 SV=3	805710	715770	385760	525450	458860	435850	467379	614248	553893	525450	532405	499581	1.31424		1.1851		1.12425		1.13913		1.0689
P49817;Q2QL90;P51637	Caveolin-1	Cav1	sp|P49817|CAV1_MOUSE Caveolin-1 OS=Mus musculus OX=10090 GN=Cav1 PE=1 SV=1;sp|Q2QL90|CAV1_MICMU Caveolin-1 OS=Microcebus murinus OX=30608 GN=CAV1 PE=3 SV=1	156100	91446	55170	144780	74988	77684	90551	78475.7	79215.8	144780	87007	89043.2	0.866646		0.874819		1.59888	UP	0.960861		0.983348
P49935	Pro-cathepsin H;Cathepsin H mini chain;Cathepsin H;Cathepsin H heavy chain;Cathepsin H light chain	Ctsh	sp|P49935|CATH_MOUSE Pro-cathepsin H OS=Mus musculus OX=10090 GN=Ctsh PE=1 SV=2	733260	623780	288880	419860	379720	348730	425352	535306	414788	419860	440581	399722	1.2585		0.975164		0.987089		1.0358		0.939745
P49962	Signal recognition particle 9 kDa protein	Srp9	sp|P49962|SRP09_MOUSE Signal recognition particle 9 kDa protein OS=Mus musculus OX=10090 GN=Srp9 PE=1 SV=2	150920	117490	84999	101940	85535	85359	87546.2	100826	122046	101940	99244.4	97840.4	1.15169		1.39407		1.16441		1.13362		1.11759
P50096	Inosine-5-monophosphate dehydrogenase 1	Impdh1	sp|P50096|IMDH1_MOUSE Inosine-5-monophosphate dehydrogenase 1 OS=Mus musculus OX=10090 GN=Impdh1 PE=1 SV=2	81669	54306	37558	51148	47683	63888	47374.8	46603.5	53927.6	51148	55325.6	73229.9	0.983718		1.13832		1.07965		1.16783		1.54576	UP
P50136	2-oxoisovalerate dehydrogenase subunit alpha, mitochondrial	Bckdha	sp|P50136|ODBA_MOUSE 2-oxoisovalerate dehydrogenase subunit alpha, mitochondrial OS=Mus musculus OX=10090 GN=Bckdha PE=1 SV=1	184900	140560	85981	117380	107190	108680	107257	120624	123456	117380	124370	124571	1.12462		1.15102		1.09438		1.15955		1.16143
P50247;Q9LK36;O23255	Adenosylhomocysteinase	Ahcy	sp|P50247|SAHH_MOUSE Adenosylhomocysteinase OS=Mus musculus OX=10090 GN=Ahcy PE=1 SV=3	1094000	841650	509250	580640	593830	523210	634611	722274	731206	580640	689008	599715	1.13814		1.15221		0.914954		1.08572		0.945012
P50396	Rab GDP dissociation inhibitor alpha	Gdi1	sp|P50396|GDIA_MOUSE Rab GDP dissociation inhibitor alpha OS=Mus musculus OX=10090 GN=Gdi1 PE=1 SV=3	539990	449820	274440	250380	328770	304930	313239	386019	394054	250380	381465	349518	1.23235		1.258		0.799325		1.21781		1.11582
P50428	Arylsulfatase A	Arsa	sp|P50428|ARSA_MOUSE Arylsulfatase A OS=Mus musculus OX=10090 GN=Arsa PE=1 SV=2	47666	39341	19108	27990	24897	23581	27650.3	33761	27436.2	27990	28887.5	27029.1	1.221		0.992259		1.01229		1.04474		0.977535
P50429	Arylsulfatase B	Arsb	sp|P50429|ARSB_MOUSE Arylsulfatase B OS=Mus musculus OX=10090 GN=Arsb PE=1 SV=3	183550	171160	92241	140220	119620	114410	106474	146883	132444	140220	138793	131139	1.37952		1.24391		1.31694		1.30353		1.23165
Q9D964;P50440	Glycine amidinotransferase, mitochondrial	Gatm;GATM	sp|Q9D964|GATM_MOUSE Glycine amidinotransferase, mitochondrial OS=Mus musculus OX=10090 GN=Gatm PE=1 SV=1;sp|P50440|GATM_HUMAN Glycine amidinotransferase, mitochondrial OS=Homo sapiens OX=9606 GN=GATM PE=1 SV=1	43616	30016	17953	25163	23516	25652	25300.9	25758.7	25777.8	25163	27285.1	29402.9	1.01809		1.01885		0.994549		1.07842		1.16213
P50516	V-type proton ATPase catalytic subunit A	Atp6v1a	sp|P50516|VATA_MOUSE V-type proton ATPase catalytic subunit A OS=Mus musculus OX=10090 GN=Atp6v1a PE=1 SV=2	176730	130880	70349	109850	94261	108430	102518	112317	101011	109850	109369	124285	1.09558		0.985294		1.07152		1.06683		1.21232
P50518;Q9D593	V-type proton ATPase subunit E 1	Atp6v1e1	sp|P50518|VATE1_MOUSE V-type proton ATPase subunit E 1 OS=Mus musculus OX=10090 GN=Atp6v1e1 PE=1 SV=2	298140	188140	126820	200710	187540	212450	172946	161455	182094	200710	217599	243515	0.933557		1.0529		1.16054		1.25819		1.40804
P50543	Protein S100-A11	S100a11	sp|P50543|S10AB_MOUSE Protein S100-A11 OS=Mus musculus OX=10090 GN=S100a11 PE=1 SV=1	409110	304950	178520	271360	210400	226490	237318	261697	256328	271360	244123	259608	1.10273		1.0801		1.14345		1.02867		1.09393
P50544	Very long-chain specific acyl-CoA dehydrogenase, mitochondrial	Acadvl	sp|P50544|ACADV_MOUSE Very long-chain specific acyl-CoA dehydrogenase, mitochondrial OS=Mus musculus OX=10090 GN=Acadvl PE=1 SV=3	531620	269930	147010	314210	207650	212350	308384	231644	211084	314210	240932	243400	0.751155		0.684485		1.01889		0.781273		0.789277
P50580	Proliferation-associated protein 2G4	PA2G4;Pa2g4	sp|P50580|PA2G4_MOUSE Proliferation-associated protein 2G4 OS=Mus musculus OX=10090 GN=Pa2g4 PE=1 SV=3	475060	222100	165420	208280	195590	247320	275574	190598	237518	208280	226939	283484	0.69164		0.861902		0.755803		0.823512		1.0287
P50608	Fibromodulin	Fmod	sp|P50608|FMOD_MOUSE Fibromodulin OS=Mus musculus OX=10090 GN=Fmod PE=2 SV=1	43418	30565	22010	26731	27485	29751	25186.1	26229.8	31603	26731	31890.3	34101.3	1.04144		1.25478		1.06134		1.26619		1.35397
P51125	Calpastatin	Cast	sp|P51125|ICAL_MOUSE Calpastatin OS=Mus musculus OX=10090 GN=Cast PE=1 SV=2	742700	658230	350680	500770	407710	429290	430828	564869	503523	500770	473057	492062	1.31113		1.16873		1.16234		1.09802		1.14213
P51150;Q9XI98;Q9LS94;Q9LW76;Q9C820	Ras-related protein Rab-7a	Rab7a	sp|P51150|RAB7A_MOUSE Ras-related protein Rab-7a OS=Mus musculus OX=10090 GN=Rab7a PE=1 SV=2	736690	697760	418390	468420	469940	413720	427342	598793	600745	468420	545261	474215	1.4012		1.40577		1.09613		1.27594		1.10969
P51174	Long-chain specific acyl-CoA dehydrogenase, mitochondrial	Acadl	sp|P51174|ACADL_MOUSE Long-chain specific acyl-CoA dehydrogenase, mitochondrial OS=Mus musculus OX=10090 GN=Acadl PE=1 SV=2	1212000	868910	579880	911350	744070	671170	703061	745667	832620	911350	863328	769310	1.0606		1.18428		1.29626		1.22796		1.09423
P51410;Q9SZX9;P49209	60S ribosomal protein L9	Rpl9	sp|P51410|RL9_MOUSE 60S ribosomal protein L9 OS=Mus musculus OX=10090 GN=Rpl9 PE=2 SV=2	74964	36684	27129	52423	36256	41013	43485.4	31480.9	38953.1	52423	42067.1	47010	0.723942		0.895776		1.20553		0.967384		1.08105
P51437	Cathelin-related antimicrobial peptide	Camp	sp|P51437|CAMP_MOUSE Cathelicidin antimicrobial peptide OS=Mus musculus OX=10090 GN=Camp PE=1 SV=2	71451	64120	35608	45890	52535	43014	41447.5	55025.5	51127.7	45890	60955.2	49303.6	1.32759		1.23355		1.10718		1.47066		1.18954
P51569	Alpha-galactosidase A	Gla	sp|P51569|AGAL_MOUSE Alpha-galactosidase A OS=Mus musculus OX=10090 GN=Gla PE=1 SV=1	180120	163220	85701	120680	100370	142750	104485	140070	123054	120680	116457	163623	1.34058		1.17772		1.155		1.11459		1.566	UP
P51660	Peroxisomal multifunctional enzyme type 2;(3R)-hydroxyacyl-CoA dehydrogenase;Enoyl-CoA hydratase 2	Hsd17b4	sp|P51660|DHB4_MOUSE Peroxisomal multifunctional enzyme type 2 OS=Mus musculus OX=10090 GN=Hsd17b4 PE=1 SV=3	213580	144120	93674	155110	115970	126360	123894	123679	134502	155110	134558	144837	0.99826		1.08562		1.25196		1.08607		1.16904
P51667;Q62082	Myosin regulatory light chain 2, ventricular/cardiac muscle isoform	Myl2	sp|P51667|MLRV_MOUSE Myosin regulatory light chain 2, ventricular/cardiac muscle isoform OS=Mus musculus OX=10090 GN=Myl2 PE=1 SV=3	669640	132370	72009	90425	90063	86661	388447	113595	103394	90425	104498	99332.8	0.292434	DOWN	0.266173	DOWN	0.232786	DOWN	0.269015	DOWN	0.255718	DOWN
P51855	Glutathione synthetase	Gss	sp|P51855|GSHB_MOUSE Glutathione synthetase OS=Mus musculus OX=10090 GN=Gss PE=1 SV=1	73531	59191	34655	42648	46787	44520	42654.1	50795.6	49759.3	42648	54286	51029.8	1.19087		1.16658		0.999857		1.2727		1.19636
P51859	Hepatoma-derived growth factor	Hdgf	sp|P51859|HDGF_MOUSE Hepatoma-derived growth factor OS=Mus musculus OX=10090 GN=Hdgf PE=1 SV=2	1266000	1133500	717980	927590	813070	784480	734385	972729	1.03091e+06	927590	943388	899189	1.32455		1.40377		1.26308		1.28459		1.22441
P51863	V-type proton ATPase subunit d 1	Atp6v0d1	sp|P51863|VA0D1_MOUSE V-type proton ATPase subunit d 1 OS=Mus musculus OX=10090 GN=Atp6v0d1 PE=1 SV=2	183600	93514	59518	109060	85728	103750	106503	80250.4	85458.8	109060	99468.4	118921	0.753501		0.802406		1.02401		0.933946		1.11659
P51881	ADP/ATP translocase 2;ADP/ATP translocase 2, N-terminally processed	Slc25a5	sp|P51881|ADT2_MOUSE ADP/ATP translocase 2 OS=Mus musculus OX=10090 GN=Slc25a5 PE=1 SV=3	585750	213750	149700	422930	249950	297370	339784	183433	214947	422930	290012	340852	0.539851	DOWN	0.632598	DOWN	1.2447		0.853518		1.00314
P51885;CON__Q05443	Lumican	Lum	sp|P51885|LUM_MOUSE Lumican OS=Mus musculus OX=10090 GN=Lum PE=1 SV=2	1029000	903540	538660	745240	639090	664030	596906	775386	773434	745240	741522	761126	1.29901		1.29574		1.24851		1.24228		1.27512
P51910	Apolipoprotein D	Apod	sp|P51910|APOD_MOUSE Apolipoprotein D OS=Mus musculus OX=10090 GN=Apod PE=1 SV=1	43527	39625	24144	52477	38483	35069	25249.3	34004.8	34667.1	52477	44651	40196.9	1.34676		1.37299		2.07836	UP	1.76841	UP	1.592	UP
P51949	CDK-activating kinase assembly factor MAT1	Mnat1	sp|P51949|MAT1_MOUSE CDK-activating kinase assembly factor MAT1 OS=Mus musculus OX=10090 GN=Mnat1 PE=1 SV=2	33691	24939	16425	21950	18999	18770	19543.6	21401.8	23583.8	21950	22044.1	21514.6	1.09508		1.20673		1.12313		1.12795		1.10085
P52432	DNA-directed RNA polymerases I and III subunit RPAC1	Polr1c	sp|P52432|RPAC1_MOUSE DNA-directed RNA polymerases I and III subunit RPAC1 OS=Mus musculus OX=10090 GN=Polr1c PE=1 SV=3	57864	38030	28444	38596	34093	35826	33565.9	32636	40841.3	38596	39557.4	41064.6	0.972295		1.21675		1.14986		1.1785		1.2234
P52480;P14618;P53657	Pyruvate kinase PKM	Pkm;PKM	sp|P52480|KPYM_MOUSE Pyruvate kinase PKM OS=Mus musculus OX=10090 GN=Pkm PE=1 SV=4;sp|P14618|KPYM_HUMAN Pyruvate kinase PKM OS=Homo sapiens OX=9606 GN=PKM PE=1 SV=4	3013700	1979900	1276900	1645800	1502100	1640500	1.7482e+06	1.69908e+06	1.83344e+06	1645800	1.74285e+06	1.88038e+06	0.971904		1.04876		0.941427		0.996944		1.07561
P52503	NADH dehydrogenase [ubiquinone] iron-sulfur protein 6, mitochondrial	Ndufs6	sp|P52503|NDUS6_MOUSE NADH dehydrogenase [ubiquinone] iron-sulfur protein 6, mitochondrial OS=Mus musculus OX=10090 GN=Ndufs6 PE=1 SV=2	362370	218930	129390	214900	157180	157010	210205	187878	185784	214900	182373	179968	0.893785		0.883826		1.02234		0.867595		0.856158
P52624	Uridine phosphorylase 1	Upp1	sp|P52624|UPP1_MOUSE Uridine phosphorylase 1 OS=Mus musculus OX=10090 GN=Upp1 PE=1 SV=2	69784	53300	30873	43724	41474	42427	40480.5	45740.1	44329	43724	48121.4	48630.8	1.12993		1.09507		1.08012		1.18875		1.20134
P52760	Ribonuclease UK114	Hrsp12	sp|P52760|RIDA_MOUSE 2-iminobutanoate/2-iminopropanoate deaminase OS=Mus musculus OX=10090 GN=Rida PE=1 SV=3	191240	167960	100780	131510	123100	112690	110935	144137	144705	131510	142830	129168	1.29929		1.30441		1.18547		1.28751		1.16435
P53026	60S ribosomal protein L10a	Rpl10a	sp|P53026|RL10A_MOUSE 60S ribosomal protein L10a OS=Mus musculus OX=10090 GN=Rpl10a PE=1 SV=3	75277	39619	25001	52467	37599	38151	43666.9	33999.6	35897.7	52467	43625.3	43729.5	0.778612		0.822079		1.20153		0.999047		1.00143
P53395	Lipoamide acyltransferase component of branched-chain alpha-keto acid dehydrogenase complex, mitochondrial	Dbt	sp|P53395|ODB2_MOUSE Lipoamide acyltransferase component of branched-chain alpha-keto acid dehydrogenase complex, mitochondrial OS=Mus musculus OX=10090 GN=Dbt PE=1 SV=2	47173	31079	19162	29877	26756	30140	27364.3	26670.9	27513.7	29877	31044.4	34547.2	0.974661		1.00546		1.09183		1.13449		1.26249
P53810	Phosphatidylinositol transfer protein alpha isoform	Pitpna	sp|P53810|PIPNA_MOUSE Phosphatidylinositol transfer protein alpha isoform OS=Mus musculus OX=10090 GN=Pitpna PE=1 SV=2	126570	81806	50397	77022	65856	72874	73421.1	70203	72362.5	77022	76411.3	83529.8	0.956168		0.985581		1.04904		1.04073		1.13768
P53994;P59279;Q38922;P92963;O23561	Ras-related protein Rab-2A;Ras-related protein Rab-2B	Rab2a;Rab2b	sp|P53994|RAB2A_MOUSE Ras-related protein Rab-2A OS=Mus musculus OX=10090 GN=Rab2a PE=1 SV=1;sp|P59279|RAB2B_MOUSE Ras-related protein Rab-2B OS=Mus musculus OX=10090 GN=Rab2b PE=1 SV=1	140110	108090	62447	86076	69791	74722	81275.5	92759	89664.4	86076	80977	85648.1	1.14129		1.10322		1.05906		0.996328		1.0538
P53996	Cellular nucleic acid-binding protein	Cnbp	sp|P53996|CNBP_MOUSE Cellular nucleic acid-binding protein OS=Mus musculus OX=10090 GN=Cnbp PE=1 SV=2	588130	456430	328760	427240	352420	326400	341164	391692	472050	427240	408905	374127	1.1481		1.38364		1.2523		1.19856		1.09662
P54071;Q9SRZ6;Q9SLK0	Isocitrate dehydrogenase [NADP], mitochondrial	Idh2	sp|P54071|IDHP_MOUSE Isocitrate dehydrogenase [NADP], mitochondrial OS=Mus musculus OX=10090 GN=Idh2 PE=1 SV=3	270080	123230	77769	113820	102860	108660	156669	105752	111665	113820	119346	124549	0.675		0.712742		0.7265		0.761774		0.79498
P54103	DnaJ homolog subfamily C member 2;DnaJ homolog subfamily C member 2, N-terminally processed	Dnajc2	sp|P54103|DNJC2_MOUSE DnaJ homolog subfamily C member 2 OS=Mus musculus OX=10090 GN=Dnajc2 PE=1 SV=2	38147	28516	16306	24261	20943	21337	22128.4	24471.4	23412.9	24261	24299.7	24457	1.10588		1.05805		1.09637		1.09812		1.10523
P54227	Stathmin	Stmn1	sp|P54227|STMN1_MOUSE Stathmin OS=Mus musculus OX=10090 GN=Stmn1 PE=1 SV=2	318640	246450	103290	199430	159780	155900	184838	211495	148309	199430	185389	178696	1.14422		0.802373		1.07895		1.00298		0.966773
P54276	DNA mismatch repair protein Msh6	Msh6	sp|P54276|MSH6_MOUSE DNA mismatch repair protein Msh6 OS=Mus musculus OX=10090 GN=Msh6 PE=1 SV=3	82269	64929	34505	49410	45669	44850	47722.9	55719.7	49544	49410	52988.8	51408.1	1.16757		1.03816		1.03535		1.11034		1.07722
P54310	Hormone-sensitive lipase	Lipe	sp|P54310|LIPS_MOUSE Hormone-sensitive lipase OS=Mus musculus OX=10090 GN=Lipe PE=1 SV=2	90028	67121	36601	66848	48879	52472	52223.7	57600.8	52553.5	66848	56713.3	60144.6	1.10296		1.00631		1.28003		1.08597		1.15167
P54726	UV excision repair protein RAD23 homolog A	Rad23a	sp|P54726|RD23A_MOUSE UV excision repair protein RAD23 homolog A OS=Mus musculus OX=10090 GN=Rad23a PE=1 SV=2	268290	248230	135950	187500	148370	152660	155631	213022	195204	187500	172151	174982	1.36877		1.25428		1.20478		1.10615		1.12434
P54728	UV excision repair protein RAD23 homolog B	Rad23b	sp|P54728|RD23B_MOUSE UV excision repair protein RAD23 homolog B OS=Mus musculus OX=10090 GN=Rad23b PE=1 SV=2	435330	354550	243790	291300	241090	248080	252528	304262	350046	291300	279732	284355	1.20487		1.38617		1.15354		1.10773		1.12603
P54729	NEDD8 ultimate buster 1	Nub1	sp|P54729|NUB1_MOUSE NEDD8 ultimate buster 1 OS=Mus musculus OX=10090 GN=Nub1 PE=1 SV=2	53092	44003	23679	41983	30730	33488	30797.8	37761.8	33999.5	41983	35655.4	38384.7	1.22612		1.10396		1.36318		1.15772		1.24635
P54731	FAS-associated factor 1	Faf1	sp|P54731|FAF1_MOUSE FAS-associated factor 1 OS=Mus musculus OX=10090 GN=Faf1 PE=1 SV=2	78966	56924	33409	41532	39715	38663	45806.9	48850.1	47970.3	41532	46080.5	44316.4	1.06644		1.04723		0.906676		1.00597		0.967462
P54775;P43686	26S protease regulatory subunit 6B	Psmc4;PSMC4	sp|P54775|PRS6B_MOUSE 26S proteasome regulatory subunit 6B OS=Mus musculus OX=10090 GN=Psmc4 PE=1 SV=2;sp|P43686|PRS6B_HUMAN 26S proteasome regulatory	715970	500870	315870	412850	362740	387900	415322	429829	453542	412850	420879	444620	1.03493		1.09202		0.994047		1.01338		1.07054
P54822	Adenylosuccinate lyase	Adsl	sp|P54822|PUR8_MOUSE Adenylosuccinate lyase OS=Mus musculus OX=10090 GN=Adsl PE=1 SV=2	84554	61253	34245	56849	46817	45488	49048.4	52565.1	49170.6	56849	54320.8	52139.4	1.0717		1.00249		1.15904		1.10749		1.06302
P54869;Q8JZK9	Hydroxymethylglutaryl-CoA synthase, mitochondrial	Hmgcs2	sp|P54869|HMCS2_MOUSE Hydroxymethylglutaryl-CoA synthase, mitochondrial OS=Mus musculus OX=10090 GN=Hmgcs2 PE=1 SV=2	110360	87067	37093	69948	45350	51365	64018	74717.8	53259.9	69948	52618.6	58875.7	1.16714		0.831953		1.09263		0.821935		0.919675
Q01853;P55072	Transitional endoplasmic reticulum ATPase	Vcp;VCP	sp|Q01853|TERA_MOUSE Transitional endoplasmic reticulum ATPase OS=Mus musculus OX=10090 GN=Vcp PE=1 SV=4;sp|P55072|TERA_HUMAN Transitional endoplasmic reticulum ATPase OS=Homo sapiens OX=9606 GN=VCP PE=1 SV=4	4116800	2646900	1890800	1536800	2135900	2400000	2.38809e+06	2.27147e+06	2.7149e+06	1536800	2.47824e+06	2.75093e+06	0.951169		1.13685		0.643528	DOWN	1.03775		1.15194
P55194	SH3 domain-binding protein 1	Sh3bp1	sp|P55194|3BP1_MOUSE SH3 domain-binding protein 1 OS=Mus musculus OX=10090 GN=Sh3bp1 PE=1 SV=3	380250	253520	148120	253690	214950	218440	220577	217562	212678	253690	249402	250381	0.986332		0.96419		1.15012		1.13068		1.13512
P55200;Q03164	Histone-lysine N-methyltransferase 2A;MLL cleavage product N320;MLL cleavage product C180	Kmt2a;KMT2A	sp|P55200|KMT2A_MOUSE Histone-lysine N-methyltransferase 2A OS=Mus musculus OX=10090 GN=Kmt2a PE=1 SV=3;sp|Q03164|KMT2A_HUMAN Histone-lysine N-methyltransferase 2A OS=Homo sapiens OX=9606 GN=KMT2A PE=1 SV=5	66869	51466	29472	37943	35219	36467	38789.6	44166.3	42317.3	37943	40863.9	41799.3	1.13861		1.09095		0.978175		1.05347		1.07759
P55264;Q64640;P55263;P55262	Adenosine kinase	Adk	sp|P55264|ADK_MOUSE Adenosine kinase OS=Mus musculus OX=10090 GN=Adk PE=1 SV=2;sp|Q64640|ADK_RAT Adenosine kinase OS=Rattus norvegicus OX=10116 GN=Adk PE=1 SV=3	369890	242020	146100	206870	206270	208130	214567	207693	209777	206870	239331	238563	0.967963		0.977678		0.964128		1.11541		1.11184
P55284	Cadherin-5	Cdh5	sp|P55284|CADH5_MOUSE Cadherin-5 OS=Mus musculus OX=10090 GN=Cdh5 PE=1 SV=2	249320	212220	118310	169080	149490	140980	144626	182120	169875	169080	173450	161594	1.25924		1.17458		1.16908		1.1993		1.11732
P55288	Cadherin-11	Cdh11	sp|P55288|CAD11_MOUSE Cadherin-11 OS=Mus musculus OX=10090 GN=Cdh11 PE=1 SV=1	123910	78165	47948	60075	55200	57043	71878.1	67078.4	68846.1	60075	64047.4	65384	0.933224		0.957817		0.83579		0.891055		0.909651
P55302	Alpha-2-macroglobulin receptor-associated protein	Lrpap1	sp|P55302|AMRP_MOUSE Alpha-2-macroglobulin receptor-associated protein OS=Mus musculus OX=10090 GN=Lrpap1 PE=1 SV=1	498340	331410	170110	278640	229170	214280	289079	284404	244252	278640	265901	245613	0.98383		0.844933		0.96389		0.919822		0.849639
P55772	Ectonucleoside triphosphate diphosphohydrolase 1	Entpd1	sp|P55772|ENTP1_MOUSE Ectonucleoside triphosphate diphosphohydrolase 1 OS=Mus musculus OX=10090 GN=Entpd1 PE=1 SV=1	65687	34062	21334	35568	30214	32287	38103.9	29230.8	30632.4	35568	35056.7	37008.1	0.767133		0.803917		0.933447		0.920027		0.971241
P55937	Golgin subfamily A member 3	Golga3	sp|P55937|GOGA3_MOUSE Golgin subfamily A member 3 OS=Mus musculus OX=10090 GN=Golga3 PE=1 SV=3	521690	389360	238640	302250	268490	272590	302624	334135	342651	302250	311523	312449	1.10413		1.13227		0.998765		1.02941		1.03247
P56183	Ribosomal RNA processing protein 1 homolog A	Rrp1	sp|P56183|RRP1_MOUSE Ribosomal RNA processing protein 1 homolog A OS=Mus musculus OX=10090 GN=Rrp1 PE=1 SV=2	60585	36035	24795	48596	41699	53490	35144.3	30923.9	35601.9	48596	48382.5	61311.5	0.879912		1.01302		1.38275		1.37668		1.74456	UP
P56203	Cathepsin W	Ctsw	sp|P56203|CATW_MOUSE Cathepsin W OS=Mus musculus OX=10090 GN=Ctsw PE=2 SV=2	96529	82548	51768	84242	68471	66567	55994.9	70839.7	74331	84242	79445.4	76300.6	1.26511		1.32746		1.50446	UP	1.4188		1.36264
P56212	cAMP-regulated phosphoprotein 19	Arpp19	sp|P56212|ARP19_MOUSE cAMP-regulated phosphoprotein 19 OS=Mus musculus OX=10090 GN=Arpp19 PE=1 SV=2	19833	17005	7374	11971	11267	9895.1	11504.8	14593.1	10587.9	11971	13072.9	11342	1.26843		0.920308		1.04052		1.1363		0.985849
P56213	FAD-linked sulfhydryl oxidase ALR	Gfer	sp|P56213|ALR_MOUSE FAD-linked sulfhydryl oxidase ALR OS=Mus musculus OX=10090 GN=Gfer PE=1 SV=2	102480	76461	44339	60270	49118	50556	59446.9	65616.1	63664.1	60270	56990.6	57948.4	1.10378		1.07094		1.01385		0.95868		0.974793
P56375	Acylphosphatase-2	Acyp2	sp|P56375|ACYP2_MOUSE Acylphosphatase-2 OS=Mus musculus OX=10090 GN=Acyp2 PE=1 SV=2	190710	89223	52768	64113	58461	59391	110628	76568	75766.9	64113	67831	68075.3	0.692123		0.684882		0.579538	DOWN	0.613147	DOWN	0.615355	DOWN
P56376	Acylphosphatase-1	Acyp1	sp|P56376|ACYP1_MOUSE Acylphosphatase-1 OS=Mus musculus OX=10090 GN=Acyp1 PE=1 SV=2	391990	352930	215360	252140	258510	239050	227387	302872	309224	252140	299944	274005	1.33197		1.3599		1.10886		1.31909		1.20501
P56380	Bis(5-nucleosyl)-tetraphosphatase [asymmetrical]	Nudt2	sp|P56380|AP4A_MOUSE Bis(5-nucleosyl)-tetraphosphatase [asymmetrical] OS=Mus musculus OX=10090 GN=Nudt2 PE=1 SV=3	81571	48932	28195	40900	35180	36648	47318	41991.7	40483.8	40900	40818.6	42006.8	0.887436		0.855568		0.864365		0.862645		0.887755
P56387	Dynein light chain Tctex-type 3	Dynlt3	sp|P56387|DYLT3_MOUSE Dynein light chain Tctex-type 3 OS=Mus musculus OX=10090 GN=Dynlt3 PE=1 SV=1	11012	12534	7414.8	8370.1	6737.5	6882.2	6387.88	10756.2	10646.5	8370.1	7817.38	7888.53	1.68385	UP	1.66668	UP	1.31031		1.22378		1.23492
P56391	Cytochrome c oxidase subunit 6B1	Cox6b1	sp|P56391|CX6B1_MOUSE Cytochrome c oxidase subunit 6B1 OS=Mus musculus OX=10090 GN=Cox6b1 PE=1 SV=2	504660	325570	187170	315760	257690	241680	292745	279392	268748	315760	298992	277019	0.954389		0.918027		1.07862		1.02134		0.946282
P56393	Cytochrome c oxidase subunit 7B, mitochondrial	Cox7b	sp|P56393|COX7B_MOUSE Cytochrome c oxidase subunit 7B, mitochondrial OS=Mus musculus OX=10090 GN=Cox7b PE=3 SV=1	41957	23182	13192	34740	28228	30798	24338.6	19894	18941.7	34740	32752.3	35301.4	0.817385		0.77826		1.42736		1.3457		1.45043
P56395	Cytochrome b5	Cyb5a	sp|P56395|CYB5_MOUSE Cytochrome b5 OS=Mus musculus OX=10090 GN=Cyb5a PE=1 SV=2	149270	115120	56624	135890	93766	100880	86589	98791.9	81303.5	135890	108795	115631	1.14093		0.938958		1.56937	UP	1.25645		1.3354
P56399	Ubiquitin carboxyl-terminal hydrolase 5	Usp5	sp|P56399|UBP5_MOUSE Ubiquitin carboxyl-terminal hydrolase 5 OS=Mus musculus OX=10090 GN=Usp5 PE=1 SV=1	236090	155760	75095	109620	92781	99859	136952	133668	107825	109620	107652	114461	0.976019		0.787321		0.800427		0.786056		0.835773
P56480;P19366	ATP synthase subunit beta, mitochondrial	Atp5b	sp|P56480|ATPB_MOUSE ATP synthase subunit beta, mitochondrial OS=Mus musculus OX=10090 GN=Atp5f1b PE=1 SV=2	2615400	1564400	1121500	1642700	1495900	1671800	1.51715e+06	1.34251e+06	1.6103e+06	1642700	1.73566e+06	1.91626e+06	0.884891		1.0614		1.08275		1.14403		1.26306
P56542	Deoxyribonuclease-2-alpha	Dnase2	sp|P56542|DNS2A_MOUSE Deoxyribonuclease-2-alpha OS=Mus musculus OX=10090 GN=Dnase2 PE=1 SV=1	44753	43093	22388	36115	30677	30561	25960.5	36980.9	32145.8	36115	35593.9	35029.7	1.42451		1.23826		1.39115		1.37108		1.34935
P56565	Protein S100-A1	S100a1	sp|P56565|S10A1_MOUSE Protein S100-A1 OS=Mus musculus OX=10090 GN=S100a1 PE=1 SV=2	79143	48896	25013	46796	39891	35740	45909.5	41960.8	35914.9	46796	46284.7	40966	0.913989		0.782297		1.01931		1.00817		0.89232
P56812	Programmed cell death protein 5	Pdcd5	sp|P56812|PDCD5_MOUSE Programmed cell death protein 5 OS=Mus musculus OX=10090 GN=Pdcd5 PE=1 SV=3	184900	147230	80768	120480	93871	104480	107257	126347	115971	120480	108917	119757	1.17798		1.08124		1.12328		1.01547		1.11654
P56959	RNA-binding protein FUS	Fus	sp|P56959|FUS_MOUSE RNA-binding protein FUS OS=Mus musculus OX=10090 GN=Fus PE=1 SV=1	803580	593620	359900	505970	400490	427560	466143	509423	516762	505970	464680	490079	1.09285		1.10859		1.08544		0.996861		1.05135
P56960	Exosome component 10	Exosc10	sp|P56960|EXOSX_MOUSE Exosome component 10 OS=Mus musculus OX=10090 GN=Exosc10 PE=1 SV=2	44013	27940	15782	22906	20514	20265	25531.2	23977.1	22660.6	22906	23802	23228.2	0.939129		0.887563		0.897177		0.932269		0.909797
P57016	Ladinin-1	Lad1	sp|P57016|LAD1_MOUSE Ladinin-1 OS=Mus musculus OX=10090 GN=Lad1 PE=1 SV=1	63128	54369	29366	35200	33923	34883	36619.5	46657.5	42165.1	35200	39360.1	39983.7	1.27412		1.15144		0.961237		1.07484		1.09187
P57716	Nicastrin	Ncstn	sp|P57716|NICA_MOUSE Nicastrin OS=Mus musculus OX=10090 GN=Ncstn PE=1 SV=3	79576	72773	39468	58644	53100	51940	46160.7	62451.2	56670.1	58644	61610.8	59534.8	1.35291		1.22767		1.27043		1.3347		1.28973
P57725;P59808	SAM domain-containing protein SAMSN-1	Samsn1	sp|P57725|SAMN1_MOUSE SAM domain-containing protein SAMSN-1 OS=Mus musculus OX=10090 GN=Samsn1 PE=1 SV=2	296630	211640	128010	154950	142520	148490	172070	181622	183803	154950	165363	170203	1.05551		1.06819		0.900505		0.961021		0.989147
P57746	V-type proton ATPase subunit D	Atp6v1d	sp|P57746|VATD_MOUSE V-type proton ATPase subunit D OS=Mus musculus OX=10090 GN=Atp6v1d PE=1 SV=1	59680	40693	26428	56818	43186	52665	34619.4	34921.3	37946.6	56818	50107.8	60365.8	1.00872		1.09611		1.64122	UP	1.44739		1.7437	UP
P57759	Endoplasmic reticulum resident protein 29	Erp29	sp|P57759|ERP29_MOUSE Endoplasmic reticulum resident protein 29 OS=Mus musculus OX=10090 GN=Erp29 PE=1 SV=2	491420	361440	232110	350580	298150	286920	285065	310175	333275	350580	345937	328874	1.08809		1.16912		1.22983		1.21354		1.15368
P57776	Elongation factor 1-delta	Eef1d	sp|P57776|EF1D_MOUSE Elongation factor 1-delta OS=Mus musculus OX=10090 GN=Eef1d PE=1 SV=3	1198100	1131000	651980	794790	718520	702130	694998	970584	936145	794790	833683	804797	1.39653		1.34697		1.14359		1.19955		1.15799
P57780	Alpha-actinin-4	Actn4	sp|P57780|ACTN4_MOUSE Alpha-actinin-4 OS=Mus musculus OX=10090 GN=Actn4 PE=1 SV=1	2822500	1629500	968570	1265600	1239200	1420700	1.63729e+06	1.39838e+06	1.39072e+06	1265600	1.43782e+06	1.62844e+06	0.854084		0.849406		0.772987		0.878172		0.994597
P57784	U2 small nuclear ribonucleoprotein A	Snrpa1	sp|P57784|RU2A_MOUSE U2 small nuclear ribonucleoprotein A OS=Mus musculus OX=10090 GN=Snrpa1 PE=1 SV=2	62861	41744	29278	43727	40026	40322	36464.6	35823.2	42038.8	43727	46441.3	46218	0.98241		1.15286		1.19916		1.2736		1.26748
P58021	Transmembrane 9 superfamily member 2	Tm9sf2	sp|P58021|TM9S2_MOUSE Transmembrane 9 superfamily member 2 OS=Mus musculus OX=10090 GN=Tm9sf2 PE=1 SV=1	54949	28351	15043	31091	25355	28268	31875	24329.8	21599.5	31091	29418.9	32401.4	0.763288		0.677631		0.975404		0.922945		1.01652
P58044	Isopentenyl-diphosphate Delta-isomerase 1	Idi1	sp|P58044|IDI1_MOUSE Isopentenyl-diphosphate Delta-isomerase 1 OS=Mus musculus OX=10090 GN=Idi1 PE=1 SV=1	142780	129990	79478	103590	95563	87147	82824.3	111553	114118	103590	110880	99889.9	1.34686		1.37784		1.25072		1.33873		1.20605
P58252;P13639;Q9ASR1	Elongation factor 2	Eef2;EEF2	sp|P58252|EF2_MOUSE Elongation factor 2 OS=Mus musculus OX=10090 GN=Eef2 PE=1 SV=2;sp|P13639|EF2_HUMAN Elongation factor 2 OS=Homo sapiens OX=9606 GN=EEF2 PE=1 SV=4	1312100	764050	427970	758510	527650	549300	761127	655680	614500	758510	612221	629620	0.861459		0.807355		0.996561		0.804361		0.827221
P58281	Dynamin-like 120 kDa protein, mitochondrial;Dynamin-like 120 kDa protein, form S1	Opa1	sp|P58281|OPA1_MOUSE Dynamin-like 120 kDa protein, mitochondrial OS=Mus musculus OX=10090 GN=Opa1 PE=1 SV=1	90864	63941	44390	58575	49928	48719	52708.7	54871.9	63737.3	58575	57930.4	55842.8	1.04104		1.20924		1.1113		1.09907		1.05946
P58404	Striatin-4	Strn4	sp|P58404|STRN4_MOUSE Striatin-4 OS=Mus musculus OX=10090 GN=Strn4 PE=1 SV=2	78678	69504	39328	50842	48526	47977	45639.8	59645.8	56469.1	50842	56303.7	54992.3	1.30688		1.23728		1.11398		1.23365		1.20492
P58771	Tropomyosin alpha-1 chain	Tpm1	sp|P58771|TPM1_MOUSE Tropomyosin alpha-1 chain OS=Mus musculus OX=10090 GN=Tpm1 PE=1 SV=1	11418000	1663000	830140	1435000	1092600	1198100	6.62339e+06	1.42713e+06	1.19196e+06	1435000	1.26772e+06	1.37329e+06	0.215468	DOWN	0.179962	DOWN	0.216656	DOWN	0.191401	DOWN	0.207339	DOWN
P58774;CON__Q3SX28	Tropomyosin beta chain	Tpm2	sp|P58774|TPM2_MOUSE Tropomyosin beta chain OS=Mus musculus OX=10090 GN=Tpm2 PE=1 SV=1;	4773700	636620	325690	500780	434000	449720	2.76914e+06	546324	467642	500780	503561	515479	0.19729	DOWN	0.168876	DOWN	0.180843	DOWN	0.181847	DOWN	0.186151	DOWN
P58871	182 kDa tankyrase-1-binding protein	Tnks1bp1	sp|P58871|TB182_MOUSE 182 kDa tankyrase-1-binding protein OS=Mus musculus OX=10090 GN=Tnks1bp1 PE=1 SV=2	284500	236080	133200	177150	148980	170390	165034	202595	191255	177150	172858	195305	1.2276		1.15888		1.07342		1.04741		1.18342
P59235	Nucleoporin Nup43	Nup43	sp|P59235|NUP43_MOUSE Nucleoporin Nup43 OS=Mus musculus OX=10090 GN=Nup43 PE=1 SV=2	314210	249680	158230	213320	183100	197710	182268	214266	227194	213320	212447	226620	1.17556		1.24649		1.17036		1.16558		1.24333
P59325	Eukaryotic translation initiation factor 5	Eif5	sp|P59325|IF5_MOUSE Eukaryotic translation initiation factor 5 OS=Mus musculus OX=10090 GN=Eif5 PE=1 SV=1	218100	124990	75151	105610	101740	105660	126516	107262	107905	105610	118047	121110	0.847812		0.852899		0.834755		0.933057		0.957268
P59326;Q8BYK6;Q7Z739	YTH domain-containing family protein 1;YTH domain-containing family protein 3	Ythdf1;Ythdf3;YTHDF3	sp|P59326|YTHD1_MOUSE YTH domain-containing family protein 1 OS=Mus musculus OX=10090 GN=Ythdf1 PE=1 SV=1;sp|Q8BYK6|YTHD3_MOUSE YTH domain-containing family protein 3 OS=Mus musculus OX=10090 GN=Ythdf3 PE=1 SV=2;sp|Q7Z739|YTHD3_HUMAN YTH domain-containing	45326	31640	17205	32680	22540	25367	26292.9	27152.3	24703.8	32680	26152.7	29076.2	1.03269		0.939562		1.24292		0.994669		1.10586
P59708;Q9FMP4	Splicing factor 3B subunit 6	Sf3b6	sp|P59708|SF3B6_MOUSE Splicing factor 3B subunit 6 OS=Mus musculus OX=10090 GN=Sf3b6 PE=1 SV=1	205410	177820	94084	180800	129160	144220	119155	152599	135090	180800	149862	165308	1.28068		1.13374		1.51735	UP	1.2577		1.38734
P59729	Ras and Rab interactor 3	Rin3	sp|P59729|RIN3_MOUSE Ras and Rab interactor 3 OS=Mus musculus OX=10090 GN=Rin3 PE=1 SV=2	59286	49828	26126	39775	31497	34336	34390.8	42760.6	37513	39775	36545.3	39356.7	1.24337		1.09078		1.15656		1.06265		1.1444
P59759	MKL/myocardin-like protein 2	Mkl2	sp|P59759|MKL2_MOUSE MKL/myocardin-like protein 2 OS=Mus musculus OX=10090 GN=Mkl2 PE=1 SV=1	41526	34895	18486	26056	23277	23785	24088.5	29945.6	26543.1	26056	27007.8	27262.9	1.24315		1.1019		1.08168		1.12119		1.13178
P59999	Actin-related protein 2/3 complex subunit 4	Arpc4	sp|P59999|ARPC4_MOUSE Actin-related protein 2/3 complex subunit 4 OS=Mus musculus OX=10090 GN=Arpc4 PE=1 SV=3	203860	86999	64143	104650	89925	88255	118256	74659.4	92099.6	104650	104338	101160	0.631338	DOWN	0.778817		0.884946		0.882308		0.855433
P60122;Q9FMR9	RuvB-like 1	Ruvbl1	sp|P60122|RUVB1_MOUSE RuvB-like 1 OS=Mus musculus OX=10090 GN=Ruvbl1 PE=1 SV=1	596800	414050	307350	431780	395400	428520	346194	355323	441308	431780	458774	491179	1.02637		1.27474		1.24722		1.32519		1.4188
P60335;P57724	Poly(rC)-binding protein 1	Pcbp1	sp|P60335|PCBP1_MOUSE Poly(rC)-binding protein 1 OS=Mus musculus OX=10090 GN=Pcbp1 PE=1 SV=1	391040	258560	149270	229760	194100	197470	226836	221887	214329	229760	225210	226345	0.978183		0.944865		1.01289		0.992833		0.997835
P60521;P60520	Gamma-aminobutyric acid receptor-associated protein-like 2	Gabarapl2;GABARAPL2	sp|P60521|GBRL2_MOUSE Gamma-aminobutyric acid receptor-associated protein-like 2 OS=Mus musculus OX=10090 GN=Gabarapl2 PE=1 SV=1;sp|P60520|GBRL2_HUMAN Gamma-aminobutyric acid receptor-associated protein-like 2 OS=Homo sapiens OX=9606 GN=GABARAPL2 PE=1 SV=1	94625	75537	47050	70030	63617	65425	54890.4	64823.1	67556.7	70030	73813.4	74991.6	1.18096		1.23076		1.27582		1.34474		1.36621
P60670	Nuclear protein localization protein 4 homolog	Nploc4	sp|P60670|NPL4_MOUSE Nuclear protein localization protein 4 homolog OS=Mus musculus OX=10090 GN=Nploc4 PE=1 SV=3	167500	121500	72265	121020	96230	102040	97164	104267	103762	121020	111654	116961	1.0731		1.0679		1.24552		1.14913		1.20374
P60710;P60709;P53496;P53497;P53494;P53492;P0CJ47;P0CJ46;Q96293;Q96292;Q8RYC2	Actin, cytoplasmic 1;Actin, cytoplasmic 1, N-terminally processed	Actb;ACTB	sp|P60710|ACTB_MOUSE Actin, cytoplasmic 1 OS=Mus musculus OX=10090 GN=Actb PE=1 SV=1;sp|P60709|ACTB_HUMAN Actin, cytoplasmic 1 OS=Homo sapiens OX=9606 GN=ACTB PE=1 SV=1	7857600	2913700	1880400	3586600	2658500	2926200	4.55806e+06	2.50043e+06	2.69997e+06	3586600	3.0846e+06	3.35408e+06	0.548574	DOWN	0.59235	DOWN	0.786869		0.676735		0.735856
P60762	Mortality factor 4-like protein 1	Morf4l1	sp|P60762|MO4L1_MOUSE Mortality factor 4-like protein 1 OS=Mus musculus OX=10090 GN=Morf4l1 PE=1 SV=2	85634	62529	34479	58991	45237	47429	49674.9	53660.1	49506.6	58991	52487.5	54364.2	1.08023		0.996613		1.18754		1.05662		1.0944
P60824	Cold-inducible RNA-binding protein	Cirbp	sp|P60824|CIRBP_MOUSE Cold-inducible RNA-binding protein OS=Mus musculus OX=10090 GN=Cirbp PE=1 SV=1	272380	268240	165590	217110	190730	191220	158003	230194	237762	217110	221300	219181	1.4569		1.50479	UP	1.37409		1.40061		1.38719
P60843	Eukaryotic initiation factor 4A-I	Eif4a1	sp|P60843|IF4A1_MOUSE Eukaryotic initiation factor 4A-I OS=Mus musculus OX=10090 GN=Eif4a1 PE=1 SV=1	192190	96691	57923	132860	85936	89983	111486	82976.7	83168.7	132860	99709.7	103141	0.744278		0.746		1.19172		0.894368		0.925142
P60867	40S ribosomal protein S20	Rps20	sp|P60867|RS20_MOUSE 40S ribosomal protein S20 OS=Mus musculus OX=10090 GN=Rps20 PE=1 SV=1	216210	107950	72962	139640	101240	106010	125420	92638.8	104762	139640	117467	121511	0.73863		0.835294		1.11338		0.936587		0.968835
P60898;Q6NLH0	DNA-directed RNA polymerase II subunit RPB9	Polr2i	sp|P60898|RPB9_MOUSE DNA-directed RNA polymerase II subunit RPB9 OS=Mus musculus OX=10090 GN=Polr2i PE=1 SV=1	129130	103030	67863	90274	92301	79763	74906.2	88416.6	97441	90274	107095	91426.2	1.18037		1.30084		1.20516		1.42972		1.22054
P61021	Ras-related protein Rab-5B	Rab5b	sp|P61021|RAB5B_MOUSE Ras-related protein Rab-5B OS=Mus musculus OX=10090 GN=Rab5b PE=1 SV=1	63700	56549	32883	51599	40989	39401	36951.3	48528.3	47215	51599	47558.7	45162.3	1.3133		1.27776		1.39641		1.28706		1.22221
P61022	Calcineurin B homologous protein 1	Chp1	sp|P61022|CHP1_MOUSE Calcineurin B homologous protein 1 OS=Mus musculus OX=10090 GN=Chp1 PE=1 SV=2	225740	209570	128900	171840	159100	151030	130948	179845	185081	171840	184600	173114	1.37341		1.41339		1.31228		1.40972		1.32201
P61028;P28186;O24466;Q9DD03;Q8K386;Q9LZD4;Q9SF91	Ras-related protein Rab-8B	Rab8b	sp|P61028|RAB8B_MOUSE Ras-related protein Rab-8B OS=Mus musculus OX=10090 GN=Rab8b PE=1 SV=1	92003	74799	38081	52955	48492	50120	53369.4	64189.8	54678.6	52955	56264.2	57448.7	1.20275		1.02453		0.992235		1.05424		1.07643
P61082	NEDD8-conjugating enzyme Ubc12	Ube2m	sp|P61082|UBC12_MOUSE NEDD8-conjugating enzyme Ubc12 OS=Mus musculus OX=10090 GN=Ube2m PE=1 SV=1	40708	26131	15890	24615	22800	24393	23614	22424.7	22815.6	24615	26454.4	27959.8	0.949634		0.96619		1.04239		1.12028		1.18403
P61089;Q9FZ48;Q94A97;Q9CQ37	Ubiquitin-conjugating enzyme E2 N	Ube2n	sp|P61089|UBE2N_MOUSE Ubiquitin-conjugating enzyme E2 N OS=Mus musculus OX=10090 GN=Ube2n PE=1 SV=1	309530	217370	136390	267950	221600	233880	179553	186539	195835	267950	257118	268079	1.03891		1.09068		1.49232		1.43199		1.49303
P61161	Actin-related protein 2	Actr2	sp|P61161|ARP2_MOUSE Actin-related protein 2 OS=Mus musculus OX=10090 GN=Actr2 PE=1 SV=1	699510	369780	244350	345300	316300	333920	405774	317332	350850	345300	366996	382747	0.782041		0.864643		0.850966		0.904435		0.943251
P61164	Alpha-centractin	Actr1a	sp|P61164|ACTZ_MOUSE Alpha-centractin OS=Mus musculus OX=10090 GN=Actr1a PE=1 SV=1	115890	65894	46214	57308	58681	65775	67225.9	56547.9	66356.3	57308	68086.3	75392.8	0.841162		0.987065		0.85247		1.0128		1.12149
P61226;Q80ZJ1	Ras-related protein Rap-2b;Ras-related protein Rap-2a	Rap2b;Rap2a	sp|P61226|RAP2B_MOUSE Ras-related protein Rap-2b OS=Mus musculus OX=10090 GN=Rap2b PE=1 SV=1;sp|Q80ZJ1|RAP2A_MOUSE Ras-related protein Rap-2a OS=Mus musculus OX=10090 GN=Rap2a PE=1 SV=2	55370	42047	26758	37688	33362	33977	32119.2	36083.2	38420.4	37688	38709.2	38945.2	1.12342		1.19618		1.17338		1.20517		1.21252
P61255;Q9FJX2	60S ribosomal protein L26	Rpl26	sp|P61255|RL26_MOUSE 60S ribosomal protein L26 OS=Mus musculus OX=10090 GN=Rpl26 PE=1 SV=1	219270	144370	114550	259890	148570	148880	127195	123893	164476	259890	172383	170650	0.974042		1.29311		2.04324	UP	1.35526		1.34164
P61290	Proteasome activator complex subunit 3	Psme3	sp|P61290|PSME3_MOUSE Proteasome activator complex subunit 3 OS=Mus musculus OX=10090 GN=Psme3 PE=1 SV=1	25419	20486	13694	20198	17119	20557	14745.1	17580.3	19662.5	20198	19862.8	23562.9	1.19228		1.33349		1.36981		1.34708		1.59801	UP
Q9CQL1;P61327;O23676	Protein mago nashi homolog 2;Protein mago nashi homolog	Magohb;Magoh	sp|Q9CQL1|MGN2_MOUSE Protein mago nashi homolog 2 OS=Mus musculus OX=10090 GN=Magohb PE=2 SV=1;sp|P61327|MGN_MOUSE Protein mago nashi homolog OS=Mus musculus OX=10090 GN=Magoh PE=2 SV=1	242840	134250	100270	157360	129400	157110	140867	115209	143973	157360	150140	180083	0.817851		1.02204		1.11708		1.06583		1.27839
P61358	60S ribosomal protein L27	Rpl27	sp|P61358|RL27_MOUSE 60S ribosomal protein L27 OS=Mus musculus OX=10090 GN=Rpl27 PE=1 SV=2	190650	132120	88644	192250	129650	125210	110593	113381	127279	192250	150430	143519	1.02521		1.15088		1.73836	UP	1.36022		1.29772
P83882	60S ribosomal protein L36a	Rpl36a	sp|P83882|RL36A_MOUSE 60S ribosomal protein L36a OS=Mus musculus OX=10090 GN=Rpl36a PE=3 SV=2	106970	82115	47776	112940	68352	66566	62051.5	70468.1	68599.1	112940	79307.4	76299.5	1.13564		1.10552		1.8201	UP	1.27809		1.22961
P61514	60S ribosomal protein L37a	Rpl37a	sp|P61514|RL37A_MOUSE 60S ribosomal protein L37a OS=Mus musculus OX=10090 GN=Rpl37a PE=1 SV=2	53770	28185	20975	24545	23201	22958	31191.1	24187.4	30116.9	24545	26919.6	26315	0.775457		0.965562		0.786924		0.863055		0.84367
P61620;Q9JLR1	Protein transport protein Sec61 subunit alpha isoform 1	Sec61a1	sp|P61620|S61A1_MOUSE Protein transport protein Sec61 subunit alpha isoform 1 OS=Mus musculus OX=10090 GN=Sec61a1 PE=1 SV=2	145930	58659	32707	91752	55756	50372	84651.6	50339	46962.3	91752	64692.5	57737.5	0.594662	DOWN	0.554772	DOWN	1.08388		0.764221		0.682061
P61759	Prefoldin subunit 3	Vbp1	sp|P61759|PFD3_MOUSE Prefoldin subunit 3 OS=Mus musculus OX=10090 GN=Vbp1 PE=1 SV=2	378330	268810	172720	250790	212680	219330	219463	230683	248000	250790	246768	251401	1.05113		1.13003		1.14274		1.12442		1.14553
P61924	Coatomer subunit zeta-1	Copz1	sp|P61924|COPZ1_MOUSE Coatomer subunit zeta-1 OS=Mus musculus OX=10090 GN=Copz1 PE=1 SV=1	91558	66270	41794	72229	62387	59470	53111.3	56870.5	60009.9	72229	72386.3	68165.9	1.07078		1.12989		1.35996		1.36292		1.28345
P61957	Small ubiquitin-related modifier 2	Sumo2	sp|P61957|SUMO2_MOUSE Small ubiquitin-related modifier 2 OS=Mus musculus OX=10090 GN=Sumo2 PE=1 SV=1	458380	396050	218330	330260	253920	264690	265899	339876	313489	330260	294618	303394	1.27822		1.17898		1.24205		1.10801		1.14101
P61961;Q9CA23	Ubiquitin-fold modifier 1	Ufm1	sp|P61961|UFM1_MOUSE Ubiquitin-fold modifier 1 OS=Mus musculus OX=10090 GN=Ufm1 PE=1 SV=1;sp|Q9CA23|UFM1_ARATH Ubiquitin-fold modifier 1 OS=Arabidopsis thaliana OX=3702 GN=At1g77710 PE=3 SV=1	71146	52881	35579	40597	38539	36934	41270.6	45380.6	51086.1	40597	44716	42334.6	1.09959		1.23783		0.983678		1.08348		1.02578
P61965	WD repeat-containing protein 5	Wdr5	sp|P61965|WDR5_MOUSE WD repeat-containing protein 5 OS=Mus musculus OX=10090 GN=Wdr5 PE=1 SV=1	285970	232990	145350	219590	182490	173040	165886	199944	208701	219590	211739	198342	1.2053		1.25809		1.32374		1.27641		1.19565
P61971	Nuclear transport factor 2	Nutf2	sp|P61971|NTF2_MOUSE Nuclear transport factor 2 OS=Mus musculus OX=10090 GN=Nutf2 PE=1 SV=1	266300	219200	136180	129340	150160	135870	154476	188110	195534	129340	174227	155737	1.21773		1.26579		0.837281		1.12786		1.00816
P61979	Heterogeneous nuclear ribonucleoprotein K	Hnrnpk	sp|P61979|HNRPK_MOUSE Heterogeneous nuclear ribonucleoprotein K OS=Mus musculus OX=10090 GN=Hnrnpk PE=1 SV=1	1644800	1299300	813290	1073800	928380	965680	954121	1.11501e+06	1.16776e+06	1073800	1.07718e+06	1.10688e+06	1.16863		1.22391		1.12543		1.12898		1.16011
P61982	14-3-3 protein gamma;14-3-3 protein gamma, N-terminally processed	Ywhag	sp|P61982|1433G_MOUSE 14-3-3 protein gamma OS=Mus musculus OX=10090 GN=Ywhag PE=1 SV=2	777940	520840	331480	384740	400600	405880	451270	446966	475955	384740	464808	465229	0.990463		1.0547		0.852572		1.03		1.03093
P62075	Mitochondrial import inner membrane translocase subunit Tim13	Timm13	sp|P62075|TIM13_MOUSE Mitochondrial import inner membrane translocase subunit Tim13 OS=Mus musculus OX=10090 GN=Timm13 PE=1 SV=1	266990	234250	108530	179500	160860	144540	154876	201025	155833	179500	186642	165675	1.29797		1.00617		1.15899		1.20511		1.06972
P62077	Mitochondrial import inner membrane translocase subunit Tim8 B	Timm8b	sp|P62077|TIM8B_MOUSE Mitochondrial import inner membrane translocase subunit Tim8 B OS=Mus musculus OX=10090 GN=Timm8b PE=1 SV=1	67712	51826	31240	42133	35361	30793	39278.6	44475.2	44855.9	42133	41028.6	35295.6	1.1323		1.14199		1.07267		1.04455		0.898597
P62082	40S ribosomal protein S7	Rps7	sp|P62082|RS7_MOUSE 40S ribosomal protein S7 OS=Mus musculus OX=10090 GN=Rps7 PE=2 SV=1	255520	174180	126340	215870	170420	183120	148223	149475	181405	215870	197735	209896	1.00845		1.22387		1.45639		1.33404		1.41609
P62137	Serine/threonine-protein phosphatase PP1-alpha catalytic subunit	Ppp1ca	sp|P62137|PP1A_MOUSE Serine/threonine-protein phosphatase PP1-alpha catalytic subunit OS=Mus musculus OX=10090 GN=Ppp1ca PE=1 SV=1	705620	674400	378430	412390	392970	382230	409318	578746	543368	412390	455955	438121	1.41393		1.3275		1.0075		1.11394		1.07037
P62141	Serine/threonine-protein phosphatase PP1-beta catalytic subunit	Ppp1cb	sp|P62141|PP1B_MOUSE Serine/threonine-protein phosphatase PP1-beta catalytic subunit OS=Mus musculus OX=10090 GN=Ppp1cb PE=1 SV=3	205540	167310	93560	104480	100250	92839	119230	143579	134338	104480	116318	106414	1.20422		1.12671		0.876287		0.975573		0.892509
P62192;P48601;Q9SZD4;Q9SL67	26S protease regulatory subunit 4	Psmc1;Rpt2	sp|P62192|PRS4_MOUSE 26S proteasome regulatory subunit 4 OS=Mus musculus OX=10090 GN=Psmc1 PE=1 SV=1;sp|P48601|PRS4_DROME 26S proteasome regulatory subunit 4 OS=Drosophila melanogaster OX=7227 GN=Rpt2 PE=1 SV=2	579670	354940	219050	301530	248690	268330	336257	304597	314523	301530	288550	307566	0.905845		0.935364		0.896725		0.858123		0.914676
P62196;Q9C5U3;Q94BQ2	26S protease regulatory subunit 8	Psmc5	sp|P62196|PRS8_MOUSE 26S proteasome regulatory subunit 8 OS=Mus musculus OX=10090 GN=Psmc5 PE=1 SV=1	750160	505730	300470	417470	356010	381980	435155	433999	431429	417470	413071	437834	0.997344		0.991438		0.959359		0.949249		1.00616
P62242	40S ribosomal protein S8	Rps8	sp|P62242|RS8_MOUSE 40S ribosomal protein S8 OS=Mus musculus OX=10090 GN=Rps8 PE=1 SV=2	197800	118580	73325	204540	105430	117720	114740	101761	105284	204540	122328	134933	0.886881		0.91758		1.78263	UP	1.06613		1.17599
P62245	40S ribosomal protein S15a	Rps15a	sp|P62245|RS15A_MOUSE 40S ribosomal protein S15a OS=Mus musculus OX=10090 GN=Rps15a PE=1 SV=2	28161	15679	9905.5	19985	11614	15157	16335.7	13455.2	14222.8	19985	13475.5	17373.3	0.823664		0.870656		1.22339		0.824908		1.06352
P62257	Ubiquitin-conjugating enzyme E2 H	Ube2h	sp|P62257|UBE2H_MOUSE Ubiquitin-conjugating enzyme E2 H OS=Mus musculus OX=10090 GN=Ube2h PE=1 SV=1	105730	82803	51289	69316	60948	60687	61332.2	71058.6	73643.2	69316	70716.7	69560.8	1.15858		1.20073		1.13017		1.15301		1.13416
P62259	14-3-3 protein epsilon	Ywhae	sp|P62259|1433E_MOUSE 14-3-3 protein epsilon OS=Mus musculus OX=10090 GN=Ywhae PE=1 SV=1	2481500	1914800	1034600	1540100	1405700	1332700	1.43948e+06	1.64321e+06	1.48553e+06	1540100	1.631e+06	1.52757e+06	1.14153		1.03199		1.0699		1.13305		1.0612
P62264;Q9SIH0;Q9CAX6;P42036	40S ribosomal protein S14;40S ribosomal protein S14-1;40S ribosomal protein S14-2;40S ribosomal protein S14-3	Rps14;RPS14A;RPS14B;RPS14C	sp|P62264|RS14_MOUSE 40S ribosomal protein S14 OS=Mus musculus OX=10090 GN=Rps14 PE=1 SV=3;sp|Q9SIH0|RS141_ARATH 40S ribosomal protein S14-1 OS=Arabidopsis thaliana OX=3702 GN=RPS14A PE=1 SV=1;sp|Q9CAX6|RS142_ARATH 40S ribosomal protein S14-2 OS=Arabidopsi	302100	212660	123950	208710	164000	158640	175243	182497	177973	208710	190286	181837	1.04139		1.01558		1.19097		1.08584		1.03763
P62267;Q9SF35;P49201	40S ribosomal protein S23	Rps23	sp|P62267|RS23_MOUSE 40S ribosomal protein S23 OS=Mus musculus OX=10090 GN=Rps23 PE=1 SV=3	111120	76642	48675	86945	61994	94858	64458.9	65771.4	69889.9	86945	71930.3	108728	1.02036		1.08426		1.34884		1.11591		1.68679	UP
P62270;P34788	40S ribosomal protein S18	Rps18	sp|P62270|RS18_MOUSE 40S ribosomal protein S18 OS=Mus musculus OX=10090 GN=Rps18 PE=1 SV=3	291440	126070	88676	195540	129150	154750	169059	108189	127325	195540	149850	177378	0.639945	DOWN	0.753139		1.15663		0.886374		1.0492
P62281;P62280	40S ribosomal protein S11	Rps11;RPS11	sp|P62281|RS11_MOUSE 40S ribosomal protein S11 OS=Mus musculus OX=10090 GN=Rps11 PE=1 SV=3;sp|P62280|RS11_HUMAN 40S ribosomal protein S11 OS=Homo sapiens OX=9606 GN=RPS11 PE=1 SV=3	302480	147340	107130	239780	145100	152470	175464	126442	153822	239780	168356	174765	0.720616		0.876663		1.36655		0.959495		0.996016
P62301;P59224;P59223	40S ribosomal protein S13	Rps13	sp|P62301|RS13_MOUSE 40S ribosomal protein S13 OS=Mus musculus OX=10090 GN=Rps13 PE=1 SV=2	333050	167980	128120	292120	219840	246990	193197	144154	183961	292120	255076	283106	0.746153		0.952195		1.51203	UP	1.32029		1.46537
P62305	Small nuclear ribonucleoprotein E	Snrpe	sp|P62305|RUXE_MOUSE Small nuclear ribonucleoprotein E OS=Mus musculus OX=10090 GN=Snrpe PE=1 SV=1	114740	90215	72727	81590	78687	71026	66558.8	77419.3	104425	81590	91298.8	81411.6	1.16317		1.56891	UP	1.22583		1.3717		1.22315
P62309	Small nuclear ribonucleoprotein G	Snrpg	sp|P62309|RUXG_MOUSE Small nuclear ribonucleoprotein G OS=Mus musculus OX=10090 GN=Snrpg PE=1 SV=1	161670	144400	92449	131110	109730	111140	93782.1	123919	132743	131110	127317	127391	1.32135		1.41544		1.39803		1.35759		1.35837
P62311	U6 snRNA-associated Sm-like protein LSm3	Lsm3	sp|P62311|LSM3_MOUSE U6 snRNA-associated Sm-like protein LSm3 OS=Mus musculus OX=10090 GN=Lsm3 PE=1 SV=2	119750	119520	58625	82529	73927	75579	69465	102568	84176.6	82529	85775.9	86630.4	1.47654		1.21179		1.18807		1.23481		1.24711
P62313	U6 snRNA-associated Sm-like protein LSm6	Lsm6	sp|P62313|LSM6_MOUSE U6 snRNA-associated Sm-like protein LSm6 OS=Mus musculus OX=10090 GN=Lsm6 PE=1 SV=1	174700	130120	82228	111950	105420	105180	101341	111664	118067	111950	122317	120560	1.10187		1.16505		1.10469		1.20699		1.18965
P62315	Small nuclear ribonucleoprotein Sm D1	Snrpd1	sp|P62315|SMD1_MOUSE Small nuclear ribonucleoprotein Sm D1 OS=Mus musculus OX=10090 GN=Snrpd1 PE=1 SV=1	217190	196820	116650	142930	129700	131480	125988	168904	167492	142930	150488	150705	1.34063		1.32942		1.13447		1.19446		1.19619
P62317	Small nuclear ribonucleoprotein Sm D2	Snrpd2	sp|P62317|SMD2_MOUSE Small nuclear ribonucleoprotein Sm D2 OS=Mus musculus OX=10090 GN=Snrpd2 PE=1 SV=1	707290	619240	431590	568210	486770	466000	410287	531410	619698	568210	564789	534140	1.29521		1.5104	UP	1.38491		1.37657		1.30187
P62320	Small nuclear ribonucleoprotein Sm D3	Snrpd3	sp|P62320|SMD3_MOUSE Small nuclear ribonucleoprotein Sm D3 OS=Mus musculus OX=10090 GN=Snrpd3 PE=1 SV=1	503740	415620	308080	401870	354700	341650	292211	356670	442356	401870	411551	391607	1.22059		1.51382	UP	1.37527		1.4084		1.34015
P20065	Thymosin beta-4;Hematopoietic system regulatory peptide	Tmsb4x	sp|P20065|TYB4_MOUSE Thymosin beta-4 OS=Mus musculus OX=10090 GN=Tmsb4x PE=1 SV=1	329150	336390	101720	194870	159850	136480	190934	288678	146055	194870	185471	156436	1.51192	UP	0.764946		1.02061		0.971383		0.81932
P62334	26S protease regulatory subunit 10B	Psmc6	sp|P62334|PRS10_MOUSE 26S proteasome regulatory subunit 10B OS=Mus musculus OX=10090 GN=Psmc6 PE=1 SV=1	240800	152610	99831	148020	126350	134220	139684	130964	143342	148020	146601	153846	0.937576		1.02619		1.05968		1.04952		1.10139
P62482	Voltage-gated potassium channel subunit beta-2	Kcnab2	sp|P62482|KCAB2_MOUSE Voltage-gated potassium channel subunit beta-2 OS=Mus musculus OX=10090 GN=Kcnab2 PE=1 SV=1	112000	76190	50495	69397	60446	62373	64969.3	65383.5	72503.2	69397	70134.2	71493.4	1.00638		1.11596		1.06815		1.0795		1.10042
P62627	Dynein light chain roadblock-type 1	Dynlrb1	sp|P62627|DLRB1_MOUSE Dynein light chain roadblock-type 1 OS=Mus musculus OX=10090 GN=Dynlrb1 PE=1 SV=3	154160	131970	74021	122480	100610	103200	89425.6	113252	106283	122480	116736	118290	1.26644		1.18851		1.36963		1.30539		1.32278
P62700	Protein yippee-like 5	Ypel5	sp|P62700|YPEL5_MOUSE Protein yippee-like 5 OS=Mus musculus OX=10090 GN=Ypel5 PE=1 SV=1	33656	28059	17207	23781	19501	20634	19523.3	24079.2	24706.6	23781	22626.6	23651.2	1.23336		1.2655		1.21808		1.15895		1.21143
P62702;P47836	40S ribosomal protein S4, X isoform	Rps4x	sp|P62702|RS4X_MOUSE 40S ribosomal protein S4, X isoform OS=Mus musculus OX=10090 GN=Rps4x PE=1 SV=2;sp|P47836|RS4_CHICK 40S ribosomal protein S4 OS=Gallus gallus OX=9031 GN=RPS4 PE=2 SV=2	296200	118670	80338	208600	121000	130120	171821	101838	115353	208600	140394	149147	0.592701	DOWN	0.671358		1.21406		0.817094		0.868036
P62715;Q07099;Q07098;O04951;Q07100;P48578	Serine/threonine-protein phosphatase 2A catalytic subunit beta isoform	Ppp2cb	sp|P62715|PP2AB_MOUSE Serine/threonine-protein phosphatase 2A catalytic subunit beta isoform OS=Mus musculus OX=10090 GN=Ppp2cb PE=1 SV=1	51132	29378	16634	21323	19033	17383	29660.8	25211.1	23883.9	21323	22083.6	19924.8	0.849981		0.805234		0.718895		0.744537		0.671755
P62717	60S ribosomal protein L18a	Rpl18a	sp|P62717|RL18A_MOUSE 60S ribosomal protein L18a OS=Mus musculus OX=10090 GN=Rpl18a PE=1 SV=1	45426	27975	20080	34060	24174	24644	26350.9	24007.1	28831.8	34060	28048.6	28247.5	0.911057		1.09415		1.29256		1.06443		1.07198
P62748	Hippocalcin-like protein 1	Hpcal1	sp|P62748|HPCL1_MOUSE Hippocalcin-like protein 1 OS=Mus musculus OX=10090 GN=Hpcal1 PE=1 SV=2	254980	182910	129330	214410	183320	177470	147910	156967	185698	214410	212702	203420	1.06123		1.25548		1.4496		1.43806		1.3753
P62751	60S ribosomal protein L23a	Rpl23a	sp|P62751|RL23A_MOUSE 60S ribosomal protein L23a OS=Mus musculus OX=10090 GN=Rpl23a PE=1 SV=1	566300	399960	203350	427970	337010	298930	328501	343231	291980	427970	391025	342640	1.04484		0.888824		1.3028		1.19033		1.04304
P62754	40S ribosomal protein S6	Rps6	sp|P62754|RS6_MOUSE 40S ribosomal protein S6 OS=Mus musculus OX=10090 GN=Rps6 PE=1 SV=1	431820	219730	146380	349470	201680	205280	250492	188564	210180	349470	234005	235297	0.752777		0.839068		1.39514		0.934183		0.939339
P62774	Myotrophin	Mtpn	sp|P62774|MTPN_MOUSE Myotrophin OS=Mus musculus OX=10090 GN=Mtpn PE=1 SV=2	262170	268410	101570	189830	159480	144330	152080	230340	145839	189830	185041	165434	1.51459	UP	0.958961		1.24822		1.21673		1.08781
P62806;P62805;P59259	Histone H4	Hist1h4a;HIST1H4A	sp|P62806|H4_MOUSE Histone H4 OS=Mus musculus OX=10090 GN=Hist1h4a PE=1 SV=2;sp|P62805|H4_HUMAN Histone H4 OS=Homo sapiens OX=9606 GN=HIST1H4A PE=1 SV=2;sp|P59259|H4_ARATH Histone H4 OS=Arabidopsis thaliana OX=3702 GN=At1g07660 PE=1 SV=2	910300	670580	829350	2307400	1515900	978280	528050	575468	1.19082e+06	2307400	1.75887e+06	1.12133e+06	1.0898		2.25513	UP	4.36966	UP	3.33087	UP	2.12352	UP
P62814;P11574;Q9SZN1;Q8W4E2	V-type proton ATPase subunit B, brain isoform	Atp6v1b2	sp|P62814|VATB2_MOUSE V-type proton ATPase subunit B, brain isoform OS=Mus musculus OX=10090 GN=Atp6v1b2 PE=1 SV=1	434090	369800	210520	283050	257190	280390	251808	317349	302275	283050	298412	321389	1.26028		1.20042		1.12407		1.18508		1.27633
P62821	Ras-related protein Rab-1A	Rab1A	sp|P62821|RAB1A_MOUSE Ras-related protein Rab-1A OS=Mus musculus OX=10090 GN=Rab1A PE=1 SV=3	621620	525540	313870	310720	307290	276480	360591	451000	450670	310720	356542	316908	1.25072		1.24981		0.861696		0.98877		0.878855
P62827;Q61820;Q8H156;P41917;P41916	GTP-binding nuclear protein Ran;GTP-binding nuclear protein Ran, testis-specific isoform	Ran;Rasl2-9	sp|P62827|RAN_MOUSE GTP-binding nuclear protein Ran OS=Mus musculus OX=10090 GN=Ran PE=1 SV=3;sp|Q61820|RANT_MOUSE GTP-binding nuclear protein Ran, testis-specific isoform OS=Mus musculus OX=10090 GN=Rasl2-9 PE=2 SV=1	418830	237570	145360	208450	166450	172910	242956	203874	208715	208450	193128	198193	0.839139		0.859064		0.857973		0.79491		0.815757
P62830	60S ribosomal protein L23	Rpl23	sp|P62830|RL23_MOUSE 60S ribosomal protein L23 OS=Mus musculus OX=10090 GN=Rpl23 PE=1 SV=1	235070	134910	101670	188470	139970	115560	136360	115775	145983	188470	162404	132457	0.849038		1.07057		1.38215		1.19099		0.97138
P62835	Ras-related protein Rap-1A	Rap1a	sp|P62835|RAP1A_MOUSE Ras-related protein Rap-1A OS=Mus musculus OX=10090 GN=Rap1a PE=1 SV=1	14796	11650	7636.4	9614.5	9016.4	8209.5	8582.91	9997.61	10964.7	9614.5	10461.5	9409.92	1.16483		1.27751		1.12019		1.21888		1.09635
P62843;P20342	40S ribosomal protein S15	Rps15	sp|P62843|RS15_MOUSE 40S ribosomal protein S15 OS=Mus musculus OX=10090 GN=Rps15 PE=1 SV=2	123570	96684	57241	123330	94695	86807	71680.9	82970.7	82189.4	123330	109873	99500.2	1.1575		1.1466		1.72054	UP	1.5328	UP	1.3881
P62849	40S ribosomal protein S24	Rps24	sp|P62849|RS24_MOUSE 40S ribosomal protein S24 OS=Mus musculus OX=10090 GN=Rps24 PE=1 SV=1	44503	32150	18905	33805	24637	23233	25815.4	27590	27144.7	33805	28585.8	26630.2	1.06874		1.05149		1.30949		1.10731		1.03156
P62852	40S ribosomal protein S25	Rps25	sp|P62852|RS25_MOUSE 40S ribosomal protein S25 OS=Mus musculus OX=10090 GN=Rps25 PE=1 SV=1	271710	160770	109270	301210	167140	173300	157614	137967	156895	301210	193929	198640	0.875345		0.995437		1.91106	UP	1.2304		1.26029
P62858;P34789	40S ribosomal protein S28	Rps28	sp|P62858|RS28_MOUSE 40S ribosomal protein S28 OS=Mus musculus OX=10090 GN=Rps28 PE=1 SV=1	151390	108740	54175	70298	65917	63511	87818.8	93316.8	77787.1	70298	76482.1	72797.8	1.06261		0.885768		0.800489		0.870908		0.828954
P62869	Transcription elongation factor B polypeptide 2	Tceb2	sp|P62869|ELOB_MOUSE Elongin-B OS=Mus musculus OX=10090 GN=Elob PE=1 SV=1	506680	446900	234880	327120	288610	275880	293917	383514	337252	327120	334868	316220	1.30484		1.14744		1.11297		1.13933		1.07588
P62874;Q61011;REV__Q9ZR37	Guanine nucleotide-binding protein G(I)/G(S)/G(T) subunit beta-1	Gnb1	sp|P62874|GBB1_MOUSE Guanine nucleotide-binding protein G(I)/G(S)/G(T) subunit beta-1 OS=Mus musculus OX=10090 GN=Gnb1 PE=1 SV=3	521520	414600	273100	340400	330560	378210	302525	355795	392130	340400	383542	433513	1.17608		1.29619		1.1252		1.2678		1.43298
P62878	E3 ubiquitin-protein ligase RBX1;E3 ubiquitin-protein ligase RBX1, N-terminally processed	Rbx1	sp|P62878|RBX1_MOUSE E3 ubiquitin-protein ligase RBX1 OS=Mus musculus OX=10090 GN=Rbx1 PE=1 SV=1	64944	57642	30906	38518	34570	35232	37672.9	49466.3	44376.3	38518	40110.8	40383.7	1.31305		1.17794		1.02243		1.06471		1.07196
P62880;P29387	Guanine nucleotide-binding protein G(I)/G(S)/G(T) subunit beta-2	Gnb2	sp|P62880|GBB2_MOUSE Guanine nucleotide-binding protein G(I)/G(S)/G(T) subunit beta-2 OS=Mus musculus OX=10090 GN=Gnb2 PE=1 SV=3	259330	186720	123460	153620	146260	164980	150433	160236	177270	153620	169702	189104	1.06517		1.1784		1.02119		1.12809		1.25706
P62889;Q9LSA3;Q9C8F7;Q8VZ19	60S ribosomal protein L30	Rpl30	sp|P62889|RL30_MOUSE 60S ribosomal protein L30 OS=Mus musculus OX=10090 GN=Rpl30 PE=1 SV=2	256540	164620	110050	153630	126710	139820	148815	141271	158015	153630	147019	160265	0.949309		1.06183		1.03236		0.987934		1.07694
P62897;CON__P62894;P00015;Q9T0G2;O23138;P29380	Cytochrome c, somatic	Cycs	sp|P62897|CYC_MOUSE Cytochrome c, somatic OS=Mus musculus OX=10090 GN=Cycs PE=1 SV=2	981920	668730	356000	733000	547360	508480	569595	573880	511162	733000	635090	582831	1.00752		0.897413		1.28688		1.11498		1.02324
P62900	60S ribosomal protein L31	Rpl31	sp|P62900|RL31_MOUSE 60S ribosomal protein L31 OS=Mus musculus OX=10090 GN=Rpl31 PE=1 SV=1	185240	112250	87101	167850	108880	105270	107455	96328.9	125064	167850	126331	120663	0.896461		1.16388		1.56205	UP	1.17567		1.12292
P62908;Q9FJA6;Q9M339;Q9SIP7	40S ribosomal protein S3;40S ribosomal protein S3-3;40S ribosomal protein S3-2;40S ribosomal protein S3-1	Rps3;RPS3C;RPS3B;RPS3A	sp|P62908|RS3_MOUSE 40S ribosomal protein S3 OS=Mus musculus OX=10090 GN=Rps3 PE=1 SV=1;sp|Q9FJA6|RS33_ARATH 40S ribosomal protein S3-3 OS=Arabidopsis thaliana OX=3702 GN=RPS3C PE=1 SV=1;sp|Q9M339|RS32_ARATH 40S ribosomal protein S3-2 OS=Arabidopsis thalia	365940	166940	106470	244700	154500	155630	212276	143262	152875	244700	179263	178387	0.674886		0.720171		1.15275		0.844482		0.840354
P62911;P17932	60S ribosomal protein L32	Rpl32	sp|P62911|RL32_MOUSE 60S ribosomal protein L32 OS=Mus musculus OX=10090 GN=Rpl32 PE=1 SV=2	88753	59153	41658	80780	54949	56734	51484.1	50763	59814.6	80780	63756.1	65029.8	0.985993		1.16181		1.56903	UP	1.23837		1.2631
P62915	Transcription initiation factor IIB	Gtf2b	sp|P62915|TF2B_MOUSE Transcription initiation factor IIB OS=Mus musculus OX=10090 GN=Gtf2b PE=1 SV=1	32444	25603	15586	20954	17907	19639	18820.2	21971.6	22379.1	20954	20777.1	22510.7	1.16745		1.1891		1.11338		1.10398		1.19609
P62918;Q42064;P46286	60S ribosomal protein L8	Rpl8	sp|P62918|RL8_MOUSE 60S ribosomal protein L8 OS=Mus musculus OX=10090 GN=Rpl8 PE=1 SV=2	140840	102350	72412	135930	89725	85684	81698.9	87833.1	103973	135930	104106	98212.9	1.07508		1.27263		1.66379	UP	1.27426		1.20213
P62960;Q9Z2C8	Nuclease-sensitive element-binding protein 1	Ybx1	sp|P62960|YBOX1_MOUSE Nuclease-sensitive element-binding protein 1 OS=Mus musculus OX=10090 GN=Ybx1 PE=1 SV=3	630110	473320	317240	470230	402560	363020	365516	406186	455509	470230	467082	416102	1.11127		1.24621		1.28648		1.27787		1.13839
P62962	Profilin-1	Pfn1	sp|P62962|PROF1_MOUSE Profilin-1 OS=Mus musculus OX=10090 GN=Pfn1 PE=1 SV=2	1425300	814680	538800	727670	677010	735700	826793	699129	773635	727670	785520	843276	0.845592		0.935706		0.880112		0.950081		1.01994
P62983;P62984;P0CG49;P0CG50;Q42202;B9DHA6;Q8RUC6;Q9SHE7;P59271;P59233;P59232;P0CH33;Q3E7K8;Q3E7T8;Q1EC66;Q9FHQ6;P0CH32;Q8H159;Q39256	Ubiquitin-40S ribosomal protein S27a;Ubiquitin;40S ribosomal protein S27a;Ubiquitin-60S ribosomal protein L40;Ubiquitin;60S ribosomal protein L40;Polyubiquitin-B;Ubiquitin;Polyubiquitin-C;Ubiquitin;Ubiquitin-related 1;Ubiquitin-related 2;Ubiquitin-60S ribosomal protein L40-2;Ubiquitin;60S ribosomal protein L40-2;Ubiquitin-60S ribosomal protein L40-1;Ubiquitin;60S ribosomal protein L40-1;Ubiquitin…	Rps27a;Uba52;Ubb;Ubc;RPL40B;RPL40A;RUB2;RUB1;RPS27AA;RPS27AC;RPS27AB;UBQ11;UBQ12;UBQ14;UBQ3;UBQ9;UBQ4;UBQ10	sp|P62983|RS27A_MOUSE Ubiquitin-40S ribosomal protein S27a OS=Mus musculus OX=10090 GN=Rps27a PE=1 SV=2;sp|P62984|RL40_MOUSE Ubiquitin-60S ribosomal protein L40 OS=Mus musculus OX=10090 GN=Uba52 PE=1 SV=2;sp|P0CG49|UBB_MOUSE Polyubiquitin-B OS=Mus musculus	952270	774360	430810	563020	471290	510330	552396	664528	618578	563020	546828	584952	1.20299		1.11981		1.01923		0.98992		1.05894
P62996	Transformer-2 protein homolog beta	Tra2b	sp|P62996|TRA2B_MOUSE Transformer-2 protein homolog beta OS=Mus musculus OX=10090 GN=Tra2b PE=1 SV=1	204580	189730	109880	123840	117790	102960	118673	162819	157771	123840	136669	118015	1.372		1.32946		1.04354		1.15164		0.994452
P63005	Platelet-activating factor acetylhydrolase IB subunit alpha	Pafah1b1	sp|P63005|LIS1_MOUSE Platelet-activating factor acetylhydrolase IB subunit alpha OS=Mus musculus OX=10090 GN=Pafah1b1 PE=1 SV=2	915380	721280	409180	502680	473210	432930	530997	618977	587521	502680	549055	496234	1.16569		1.10645		0.946673		1.03401		0.934534
P63017;P11142;P9WMJ9	Heat shock cognate 71 kDa protein	Hspa8;HSPA8	sp|P63017|HSP7C_MOUSE Heat shock cognate 71 kDa protein OS=Mus musculus OX=10090 GN=Hspa8 PE=1 SV=1;sp|P11142|HSP7C_HUMAN Heat shock cognate 71 kDa protein OS=Homo sapiens OX=9606 GN=HSPA8 PE=1 SV=1	5588200	4114500	2546800	3093000	3073300	3083000	3.24162e+06	3.53092e+06	3.65682e+06	3093000	3.56588e+06	3.5338e+06	1.08924		1.12808		0.954152		1.10003		1.09013
P63028;P43347	Translationally-controlled tumor protein	Tpt1	sp|P63028|TCTP_MOUSE Translationally-controlled tumor protein OS=Mus musculus OX=10090 GN=Tpt1 PE=1 SV=1	845020	723600	452620	462920	505850	507380	490182	620968	649894	462920	586927	581570	1.26681		1.32582		0.944384		1.19737		1.18644
P63037	DnaJ homolog subfamily A member 1	Dnaja1	sp|P63037|DNJA1_MOUSE DnaJ homolog subfamily A member 1 OS=Mus musculus OX=10090 GN=Dnaja1 PE=1 SV=1	170200	110900	71916	114880	92681	96274	98730.2	95170.4	103260	114880	107536	110351	0.963944		1.04589		1.16358		1.08919		1.11771
P63038;Q93ZM7	60 kDa heat shock protein, mitochondrial	Hspd1	sp|P63038|CH60_MOUSE 60 kDa heat shock protein, mitochondrial OS=Mus musculus OX=10090 GN=Hspd1 PE=1 SV=1	1877800	1381300	833720	1230300	994930	1021800	1.08928e+06	1.18538e+06	1.1971e+06	1230300	1.1544e+06	1.17121e+06	1.08822		1.09898		1.12946		1.05978		1.07521
P63073	Eukaryotic translation initiation factor 4E	Eif4e	sp|P63073|IF4E_MOUSE Eukaryotic translation initiation factor 4E OS=Mus musculus OX=10090 GN=Eif4e PE=1 SV=1	22504	15704	9922.5	16716	14393	14657	13054.2	13476.6	14247.2	16716	16699.9	16800.2	1.03236		1.09139		1.28051		1.27927		1.28696
P63085;P26696	Mitogen-activated protein kinase 1	Mapk1;mapk1	sp|P63085|MK01_MOUSE Mitogen-activated protein kinase 1 OS=Mus musculus OX=10090 GN=Mapk1 PE=1 SV=3;sp|P26696|MK01_XENLA Mitogen-activated protein kinase	136150	70836	46181	100500	70728	68164	78978.3	60788.9	66308.9	100500	82064.2	78131.1	0.769691		0.839584		1.2725		1.03907		0.989273
P63087;P48485;P48482;P30366;P48486;P48484;Q9M9W3;P48483;O82734;O82733	Serine/threonine-protein phosphatase PP1-gamma catalytic subunit	Ppp1cc	sp|P63087|PP1G_MOUSE Serine/threonine-protein phosphatase PP1-gamma catalytic subunit OS=Mus musculus OX=10090 GN=Ppp1cc PE=1 SV=1	106050	107790	50069	61445	59112	54799	61517.8	92501.5	71891.5	61445	68586.4	62811.9	1.50365	UP	1.16863		0.998816		1.1149		1.02103
P63094;Q6R0H7	Guanine nucleotide-binding protein G(s) subunit alpha isoforms short;Guanine nucleotide-binding protein G(s) subunit alpha isoforms XLas	Gnas	sp|P63094|GNAS2_MOUSE Guanine nucleotide-binding protein G(s) subunit alpha isoforms short OS=Mus musculus OX=10090 GN=Gnas PE=1 SV=1;sp|Q6R0H7|GNAS1_MOUSE Guanine nucleotide-binding protein G(s) subunit alpha isoforms XLas OS=Mus musculus OX=10090 GN=Gnas	18706	10353	5556.9	9832.5	7480.7	7664.3	10851	8884.57	7978.87	9832.5	8679.7	8784.99	0.818776		0.735309		0.906135		0.799895		0.809599
P63101	14-3-3 protein zeta/delta	Ywhaz	sp|P63101|1433Z_MOUSE 14-3-3 protein zeta/delta OS=Mus musculus OX=10090 GN=Ywhaz PE=1 SV=1	2936400	2446800	1396300	1647500	1784400	1525000	1.70336e+06	2.09976e+06	2.00488e+06	1647500	2.0704e+06	1.74799e+06	1.23272		1.17701		0.967208		1.21548		1.0262
P63139	Nuclear transcription factor Y subunit beta	Nfyb	sp|P63139|NFYB_MOUSE Nuclear transcription factor Y subunit beta OS=Mus musculus OX=10090 GN=Nfyb PE=1 SV=1	126170	91845	67101	90032	76408	82143	73189.1	78818.1	96346.9	90032	88654.6	94154.2	1.07691		1.31641		1.23013		1.21131		1.28645
P63166	Small ubiquitin-related modifier 1	Sumo1	sp|P63166|SUMO1_MOUSE Small ubiquitin-related modifier 1 OS=Mus musculus OX=10090 GN=Sumo1 PE=1 SV=1	173510	174850	83798	116960	104070	100950	100650	150050	120321	116960	120750	115711	1.49081		1.19544		1.16204		1.1997		1.14964
Q9WTX5;P63208	S-phase kinase-associated protein 1	Skp1;SKP1	sp|Q9WTX5|SKP1_MOUSE S-phase kinase-associated protein 1 OS=Mus musculus OX=10090 GN=Skp1 PE=1 SV=3;sp|P63208|SKP1_HUMAN S-phase kinase-associated protein 1 OS=Homo sapiens OX=9606 GN=SKP1 PE=1 SV=2	319360	251130	138900	272540	209010	226200	185255	215511	199439	272540	242510	259276	1.16332		1.07656		1.47116		1.30906		1.39956
P63242;Q8BGY2	Eukaryotic translation initiation factor 5A-1	Eif5a	sp|P63242|IF5A1_MOUSE Eukaryotic translation initiation factor 5A-1 OS=Mus musculus OX=10090 GN=Eif5a PE=1 SV=2	958910	824420	467220	717610	586140	571310	556248	707488	670857	717610	680086	654849	1.27189		1.20604		1.29009		1.22263		1.17726
P63254	Cysteine-rich protein 1	Crip1	sp|P63254|CRIP1_MOUSE Cysteine-rich protein 1 OS=Mus musculus OX=10090 GN=Crip1 PE=1 SV=2	163500	136410	72680	112840	91446	91660	94843.6	117062	104357	112840	106103	105063	1.23427		1.10031		1.18975		1.11871		1.10775
Q9Z199;P63272;P63271	Transcription elongation factor SPT4-B;Transcription elongation factor SPT4;Transcription elongation factor SPT4-A	Supt4h1b;SUPT4H1;Supt4h1a	sp|Q9Z199|SPT4B_MOUSE Transcription elongation factor SPT4-B OS=Mus musculus OX=10090 GN=Supt4h1b PE=2 SV=1;sp|P63272|SPT4H_HUMAN Transcription elongation factor SPT4 OS=Homo sapiens OX=9606 GN=SUPT4H1 PE=1 SV=1;sp|P63271|SPT4A_MOUSE Transcription elongati	150540	127550	77408	109470	90229	86684	87325.7	109459	111146	109470	104691	99359.2	1.25345		1.27278		1.25358		1.19885		1.1378
P63276	40S ribosomal protein S17	Rps17	sp|P63276|RS17_MOUSE 40S ribosomal protein S17 OS=Mus musculus OX=10090 GN=Rps17 PE=1 SV=2	232330	131870	112220	190490	159900	171820	134771	113166	161131	190490	185529	196944	0.839693		1.19559		1.41344		1.37662		1.46133
P63280	SUMO-conjugating enzyme UBC9	Ube2i	sp|P63280|UBC9_MOUSE SUMO-conjugating enzyme UBC9 OS=Mus musculus OX=10090 GN=Ube2i PE=1 SV=1	255810	179520	112650	189590	150390	160370	148391	154058	161748	189590	174494	183820	1.03819		1.09001		1.27764		1.17591		1.23875
P63300	Selenoprotein W	Sepw1	sp|P63300|SELW_MOUSE Selenoprotein W OS=Mus musculus OX=10090 GN=Selenow PE=1 SV=3	30339	28117	11047	16022	13982	13101	17599.1	24129	15861.8	16022	16223	15016.7	1.37103		0.901283		0.910385		0.921807		0.853261
P63321;Q9JIW9	Ras-related protein Ral-A	Rala	sp|P63321|RALA_MOUSE Ras-related protein Ral-A OS=Mus musculus OX=10090 GN=Rala PE=1 SV=1	115520	88574	55621	80148	67330	73726	67011.2	76011	79863.3	80148	78121.6	84506.4	1.1343		1.19179		1.19604		1.1658		1.26108
P63323	40S ribosomal protein S12	Rps12	sp|P63323|RS12_MOUSE 40S ribosomal protein S12 OS=Mus musculus OX=10090 GN=Rps12 PE=1 SV=2	515840	413420	258110	408120	338560	337250	299230	354782	370607	408120	392824	386564	1.18565		1.23853		1.3639		1.31278		1.29186
P63325	40S ribosomal protein S10	Rps10	sp|P63325|RS10_MOUSE 40S ribosomal protein S10 OS=Mus musculus OX=10090 GN=Rps10 PE=1 SV=1	280230	149250	106390	221880	159630	180220	162557	128081	152760	221880	185215	206572	0.787916		0.939733		1.36494		1.13939		1.27077
P63328	Serine/threonine-protein phosphatase 2B catalytic subunit alpha isoform	Ppp3ca	sp|P63328|PP2BA_MOUSE Serine/threonine-protein phosphatase 2B catalytic subunit alpha isoform OS=Mus musculus OX=10090 GN=Ppp3ca PE=1 SV=1	146180	106160	73234	104380	84753	77773	84796.6	91102.7	105153	104380	98337.1	89145.2	1.07437		1.24006		1.23095		1.15968		1.05128
P63330	Serine/threonine-protein phosphatase 2A catalytic subunit alpha isoform	Ppp2ca	sp|P63330|PP2AA_MOUSE Serine/threonine-protein phosphatase 2A catalytic subunit alpha isoform OS=Mus musculus OX=10090 GN=Ppp2ca PE=1 SV=1	614790	559400	306910	369120	332260	321960	356629	480057	440676	369120	385514	369038	1.34609		1.23567		1.03502		1.08099		1.03479
P67778;Q9LY99;O04331;Q9LK25	Prohibitin	Phb	sp|P67778|PHB_MOUSE Prohibitin OS=Mus musculus OX=10090 GN=Phb PE=1 SV=1	610420	388610	283190	490430	415950	468390	354094	333491	406618	490430	482618	536879	0.941814		1.14833		1.38503		1.36296		1.5162	UP
P67871;P67870	Casein kinase II subunit beta	Csnk2b;CSNK2B	sp|P67871|CSK2B_MOUSE Casein kinase II subunit beta OS=Mus musculus OX=10090 GN=Csnk2b PE=1 SV=1;sp|P67870|CSK2B_HUMAN Casein kinase II subunit beta OS=Homo sapiens OX=9606 GN=CSNK2B PE=1 SV=1	353480	312200	193050	243030	239320	237290	205048	267919	277191	243030	277678	271987	1.30662		1.35183		1.18524		1.35421		1.32646
P67984	60S ribosomal protein L22	Rpl22	sp|P67984|RL22_MOUSE 60S ribosomal protein L22 OS=Mus musculus OX=10090 GN=Rpl22 PE=1 SV=2	259040	152830	106790	154750	137020	142760	150265	131153	153334	154750	158981	163635	0.872814		1.02043		1.02985		1.05801		1.08898
P68033;P62737;P63268	Actin, alpha cardiac muscle 1;Actin, aortic smooth muscle;Actin, gamma-enteric smooth muscle	Actc1;Acta2;Actg2	sp|P68033|ACTC_MOUSE Actin, alpha cardiac muscle 1 OS=Mus musculus OX=10090 GN=Actc1 PE=1 SV=1;sp|P62737|ACTA_MOUSE Actin, aortic smooth muscle OS=Mus musculus OX=10090 GN=Acta2 PE=1 SV=1;sp|P63268|ACTH_MOUSE Actin, gamma-enteric smooth muscle OS=Mus muscu	54798	31768	19014	21194	22471	22619	31787.4	27262.2	27301.2	21194	26072.6	25926.4	0.85764		0.858869		0.666742		0.820219		0.815619
P68037	Ubiquitin-conjugating enzyme E2 L3	Ube2l3	sp|P68037|UB2L3_MOUSE Ubiquitin-conjugating enzyme E2 L3 OS=Mus musculus OX=10090 GN=Ube2l3 PE=1 SV=1	385450	295780	162400	210830	212460	224100	223593	253828	233182	210830	246513	256869	1.13522		1.04288		0.942918		1.10251		1.14882
P68040	Guanine nucleotide-binding protein subunit beta-2-like 1;Guanine nucleotide-binding protein subunit beta-2-like 1, N-terminally processed	Gnb2l1	sp|P68040|RACK1_MOUSE Receptor of activated protein C kinase 1 OS=Mus musculus OX=10090 GN=Rack1 PE=1 SV=3	713480	404610	290950	446800	359190	380960	413878	347222	417760	446800	416760	436665	0.838948		1.00938		1.07955		1.00696		1.05506
P68134	Actin, alpha skeletal muscle	Acta1	sp|P68134|ACTS_MOUSE Actin, alpha skeletal muscle OS=Mus musculus OX=10090 GN=Acta1 PE=1 SV=1	3836100	912260	492740	922880	687790	752480	2.22526e+06	782869	707500	922880	798028	862510	0.35181	DOWN	0.317941	DOWN	0.41473	DOWN	0.358623	DOWN	0.3876	DOWN
P68254	14-3-3 protein theta	Ywhaq	sp|P68254|1433T_MOUSE 14-3-3 protein theta OS=Mus musculus OX=10090 GN=Ywhaq PE=1 SV=1	592910	392480	249170	283400	295470	289390	343937	336812	357770	283400	342828	331705	0.979284		1.04022		0.823988		0.996774		0.964436
P68368	Tubulin alpha-4A chain	Tuba4a	sp|P68368|TBA4A_MOUSE Tubulin alpha-4A chain OS=Mus musculus OX=10090 GN=Tuba4a PE=1 SV=1	123280	60095	32833	65479	44250	48520	71512.7	51571.4	47143.2	65479	51342.3	55614.7	0.72115		0.659229	DOWN	0.915628		0.717947		0.777691
P68372;Q9D6F9;CON__ENSEMBL:ENSBTAP00000025008;A2AQ07;P29517;P24636;P29513;P29515;Q9ASR0;Q56YW9;P12411;P29516;P29514	Tubulin beta-4B chain;Tubulin beta-4A chain	Tubb4b;Tubb4a	sp|P68372|TBB4B_MOUSE Tubulin beta-4B chain OS=Mus musculus OX=10090 GN=Tubb4b PE=1 SV=1;sp|Q9D6F9|TBB4A_MOUSE Tubulin beta-4A chain OS=Mus musculus OX=10090 GN=Tubb4a PE=1 SV=3	1262000	733020	372490	694510	504470	540740	732065	629051	534839	694510	585326	619808	0.859283		0.73059		0.9487		0.799554		0.846658
P68510	14-3-3 protein eta	Ywhah	sp|P68510|1433F_MOUSE 14-3-3 protein eta OS=Mus musculus OX=10090 GN=Ywhah PE=1 SV=2	517340	341830	192320	244750	239270	242770	300100	293346	276142	244750	277620	278268	0.977494		0.920167		0.815561		0.92509		0.927252
P70122	Ribosome maturation protein SBDS	Sbds	sp|P70122|SBDS_MOUSE Ribosome maturation protein SBDS OS=Mus musculus OX=10090 GN=Sbds PE=1 SV=4	135660	82118	51490	89476	70750	80252	78694.1	70470.7	73931.8	89476	82089.7	91986.7	0.895502		0.939484		1.13701		1.04315		1.16891
P70168	Importin subunit beta-1	Kpnb1	sp|P70168|IMB1_MOUSE Importin subunit beta-1 OS=Mus musculus OX=10090 GN=Kpnb1 PE=1 SV=2	94328	49428	31228	63886	44140	46772	54718.1	42417.3	44838.7	63886	51214.7	53611.1	0.775198		0.819449		1.16755		0.935974		0.97977
P70195	Proteasome subunit beta type-7	Psmb7	sp|P70195|PSB7_MOUSE Proteasome subunit beta type-7 OS=Mus musculus OX=10090 GN=Psmb7 PE=1 SV=1	227670	220950	129780	164790	158490	144600	132068	189611	186344	164790	183893	165744	1.43571		1.41098		1.24777		1.39241		1.25499
P70202	Latexin	Lxn	sp|P70202|LXN_MOUSE Latexin OS=Mus musculus OX=10090 GN=Lxn PE=1 SV=2	111860	106520	64552	85518	69116	79162	64888.1	91411.6	92686.9	85518	80193.8	90737.3	1.40876		1.42841		1.31793		1.23588		1.39837
P70269	Cathepsin E	Ctse	sp|P70269|CATE_MOUSE Cathepsin E OS=Mus musculus OX=10090 GN=Ctse PE=1 SV=2	45248	30565	22225	25426	24716	21764	26247.6	26229.8	31911.7	25426	28677.4	24946.4	0.999321		1.2158		0.968698		1.09257		0.950425
P70271	PDZ and LIM domain protein 4	Pdlim4	sp|P70271|PDLI4_MOUSE PDZ and LIM domain protein 4 OS=Mus musculus OX=10090 GN=Pdlim4 PE=1 SV=3	172730	121500	82145	103890	95833	92507	100198	104267	117948	103890	111193	106034	1.04061		1.17715		1.03685		1.10973		1.05824
P70279;O75683	Surfeit locus protein 6	Surf6	sp|P70279|SURF6_MOUSE Surfeit locus protein 6 OS=Mus musculus OX=10090 GN=Surf6 PE=1 SV=1	146790	102580	59462	114740	86133	91084	85150.4	88030.5	85378.4	114740	99938.3	104403	1.03382		1.00268		1.3475		1.17367		1.2261
P70296;Q8VIN1	Phosphatidylethanolamine-binding protein 1;Hippocampal cholinergic neurostimulating peptide	Pebp1	sp|P70296|PEBP1_MOUSE Phosphatidylethanolamine-binding protein 1 OS=Mus musculus OX=10090 GN=Pebp1 PE=1 SV=3	1349000	1189200	673370	757490	727740	654520	782532	1.02053e+06	966857	757490	844381	750226	1.30414		1.23555		0.967998		1.07904		0.958715
P70297	Signal transducing adapter molecule 1	Stam	sp|P70297|STAM1_MOUSE Signal transducing adapter molecule 1 OS=Mus musculus OX=10090 GN=Stam PE=1 SV=3	70122	52484	30984	45141	38484	40401	40676.6	45039.9	44488.3	45141	44652.2	46308.5	1.10727		1.09371		1.10975		1.09774		1.13846
P70303	CTP synthase 2	Ctps2	sp|P70303|PYRG2_MOUSE CTP synthase 2 OS=Mus musculus OX=10090 GN=Ctps2 PE=1 SV=1	114580	80095	45407	53123	51409	52539	66465.9	68734.7	65197.6	53123	59648.8	60221.4	1.03413		0.980917		0.799251		0.897433		0.906049
P70315	Wiskott-Aldrich syndrome protein homolog	Was	sp|P70315|WASP_MOUSE Wiskott-Aldrich syndrome protein homolog OS=Mus musculus OX=10090 GN=Was PE=1 SV=1	235690	204960	111900	130900	127940	147170	136720	175889	160671	130900	148446	168690	1.28649		1.17519		0.957432		1.08577		1.23383
P70318	Nucleolysin TIAR	Tial1	sp|P70318|TIAR_MOUSE Nucleolysin TIAR OS=Mus musculus OX=10090 GN=Tial1 PE=1 SV=1	32184	20115	15156	18706	16758	17685	18669.4	17262	21761.7	18706	19443.9	20270.9	0.924613		1.16564		1.00196		1.04149		1.08578
P70333	Heterogeneous nuclear ribonucleoprotein H2	Hnrnph2	sp|P70333|HNRH2_MOUSE Heterogeneous nuclear ribonucleoprotein H2 OS=Mus musculus OX=10090 GN=Hnrnph2 PE=1 SV=1	354750	265960	158450	185280	193650	206240	205785	228237	227510	185280	224688	236397	1.10911		1.10557		0.900359		1.09186		1.14876
P70335;P70336	Rho-associated protein kinase 1;Rho-associated protein kinase 2	Rock1;Rock2	sp|P70335|ROCK1_MOUSE Rho-associated protein kinase 1 OS=Mus musculus OX=10090 GN=Rock1 PE=1 SV=1;sp|P70336|ROCK2_MOUSE Rho-associated protein kinase 2 OS=Mus musculus OX=10090 GN=Rock2 PE=1 SV=1	40965	25485	14465	26545	19469	20350	23763.1	21870.3	20769.6	26545	22589.5	23325.6	0.920347		0.874025		1.11707		0.950611		0.98159
P70349	Histidine triad nucleotide-binding protein 1	Hint1	sp|P70349|HINT1_MOUSE Histidine triad nucleotide-binding protein 1 OS=Mus musculus OX=10090 GN=Hint1 PE=1 SV=3	299850	257360	137900	160680	164200	162280	173938	220857	198004	160680	190518	186009	1.26975		1.13836		0.923778		1.09532		1.0694
P70353	Nuclear transcription factor Y subunit gamma	Nfyc	sp|P70353|NFYC_MOUSE Nuclear transcription factor Y subunit gamma OS=Mus musculus OX=10090 GN=Nfyc PE=1 SV=2	20853	13240	10725	16282	12394	14468	12096.5	11362.1	15399.5	16282	14380.5	16583.6	0.939289		1.27305		1.34601		1.18882		1.37094
P70362	Ubiquitin fusion degradation protein 1 homolog	Ufd1l	sp|P70362|UFD1_MOUSE Ubiquitin recognition factor in ER-associated degradation protein 1 OS=Mus musculus OX=10090 GN=Ufd1 PE=1 SV=2	256120	221940	137000	179420	169460	161160	148571	190461	196711	179420	196621	184725	1.28195		1.32402		1.20764		1.32341		1.24335
P70372	ELAV-like protein 1	Elavl1	sp|P70372|ELAV1_MOUSE ELAV-like protein 1 OS=Mus musculus OX=10090 GN=Elavl1 PE=1 SV=2	375600	273080	163110	227870	199560	181680	217879	234347	234201	227870	231545	208246	1.07558		1.07491		1.04585		1.06272		0.955785
P70399	Tumor suppressor p53-binding protein 1	Tp53bp1	sp|P70399|TP53B_MOUSE TP53-binding protein 1 OS=Mus musculus OX=10090 GN=Tp53bp1 PE=1 SV=3	281110	216110	114580	169650	139840	146170	163067	185458	164520	169650	162253	167543	1.13731		1.00891		1.04037		0.995009		1.02745
P70403;P53564	Protein CASP;Homeobox protein cut-like 1	Cux1	sp|P70403|CASP_MOUSE Protein CASP OS=Mus musculus OX=10090 GN=Cux1 PE=1 SV=2;sp|P53564|CUX1_MOUSE Homeobox protein cut-like 1 OS=Mus musculus OX=10090 GN=Cux1 PE=1 SV=3	93061	79634	44004	61717	55335	54301	53983.1	68339	63183.1	61717	64204	62241	1.26593		1.17042		1.14326		1.18933		1.15297
P70429	Ena/VASP-like protein	Evl	sp|P70429|EVL_MOUSE Ena/VASP-like protein OS=Mus musculus OX=10090 GN=Evl PE=1 SV=2	1064900	820960	481380	680460	563640	583510	617731	704518	691189	680460	653979	668832	1.14049		1.11892		1.10155		1.05868		1.08272
P70441	Na(+)/H(+) exchange regulatory cofactor NHE-RF1	Slc9a3r1	sp|P70441|NHRF1_MOUSE Na(+)/H(+) exchange regulatory cofactor NHE-RF1 OS=Mus musculus OX=10090 GN=Slc9a3r1 PE=1 SV=3	783850	660160	378860	549940	458120	458880	454698	566526	543986	549940	531547	525979	1.24594		1.19637		1.20946		1.16901		1.15676
P70444	BH3-interacting domain death agonist;BH3-interacting domain death agonist p15;BH3-interacting domain death agonist p13;BH3-interacting domain death agonist p11	Bid	sp|P70444|BID_MOUSE BH3-interacting domain death agonist OS=Mus musculus OX=10090 GN=Bid PE=1 SV=2	36097	25729	14589	20412	18630	19012	20939.3	22079.7	20947.6	20412	21616	21792	1.05446		1.0004		0.974819		1.03232		1.04072
P70452	Syntaxin-4	Stx4	sp|P70452|STX4_MOUSE Syntaxin-4 OS=Mus musculus OX=10090 GN=Stx4 PE=1 SV=1	71052	54124	29660	46938	38514	41228	41216.1	46447.3	42587.3	46938	44687	47256.5	1.12692		1.03327		1.13883		1.08421		1.14655
P70460;P50552	Vasodilator-stimulated phosphoprotein	Vasp	sp|P70460|VASP_MOUSE Vasodilator-stimulated phosphoprotein OS=Mus musculus OX=10090 GN=Vasp PE=1 SV=4	765250	668570	387110	517410	446780	473360	443909	573743	555831	517410	518389	542576	1.29248		1.25213		1.16558		1.16778		1.22227
P70663	SPARC-like protein 1	Sparcl1	sp|P70663|SPRL1_MOUSE SPARC-like protein 1 OS=Mus musculus OX=10090 GN=Sparcl1 PE=1 SV=3	12617	12257	7464.6	11080	9550.3	9279	7318.91	10518.5	10718	11080	11081	10635.8	1.43717		1.46443		1.51389	UP	1.51402	UP	1.45319
P70665	Sialate O-acetylesterase;Sialate O-acetylesterase small subunit;Sialate O-acetylesterase large subunit	Siae	sp|P70665|SIAE_MOUSE Sialate O-acetylesterase OS=Mus musculus OX=10090 GN=Siae PE=1 SV=3	100860	90443	54520	70247	65513	64108	58507.2	77614.9	78282.5	70247	76013.3	73482	1.32659		1.338		1.20066		1.29921		1.25595
Q60817;P70670	Nascent polypeptide-associated complex subunit alpha;Nascent polypeptide-associated complex subunit alpha, muscle-specific form	Naca	sp|Q60817|NACA_MOUSE Nascent polypeptide-associated complex subunit alpha OS=Mus musculus OX=10090 GN=Naca PE=1 SV=1;sp|P70670|NACAM_MOUSE Nascent polypeptide-associated complex subunit alpha, muscle-specific form OS=Mus musculus OX=10090 GN=Naca PE=1 SV=2	409780	334160	210130	261350	231570	229510	237707	286764	301715	261350	268686	263070	1.20638		1.26927		1.09946		1.13033		1.1067
P70671	Interferon regulatory factor 3	Irf3	sp|P70671|IRF3_MOUSE Interferon regulatory factor 3 OS=Mus musculus OX=10090 GN=Irf3 PE=1 SV=1	109800	70864	37606	62108	48529	51058	63693.1	60812.9	53996.5	62108	56307.2	58523.8	0.95478		0.84776		0.975113		0.884038		0.91884
P70677;P55213	Caspase-3;Caspase-3 subunit p17;Caspase-3 subunit p12	Casp3	sp|P70677|CASP3_MOUSE Caspase-3 OS=Mus musculus OX=10090 GN=Casp3 PE=1 SV=1	243990	180900	149120	175370	163280	158230	141535	155242	214114	175370	189450	181367	1.09685		1.5128	UP	1.23906		1.33854		1.28143
P70699	Lysosomal alpha-glucosidase	Gaa	sp|P70699|LYAG_MOUSE Lysosomal alpha-glucosidase OS=Mus musculus OX=10090 GN=Gaa PE=1 SV=2	138330	108130	63045	84800	74512	71964	80242.9	92793.3	90523.1	84800	86454.7	82486.8	1.1564		1.12811		1.05679		1.07741		1.02796
P80313	T-complex protein 1 subunit eta	Cct7	sp|P80313|TCPH_MOUSE T-complex protein 1 subunit eta OS=Mus musculus OX=10090 GN=Cct7 PE=1 SV=1	363430	195020	120360	225620	158260	179620	210820	167359	172819	225620	183626	205885	0.79385		0.819747		1.0702		0.871008		0.976591
P80314;P78371	T-complex protein 1 subunit beta	Cct2;CCT2	sp|P80314|TCPB_MOUSE T-complex protein 1 subunit beta OS=Mus musculus OX=10090 GN=Cct2 PE=1 SV=4;sp|P78371|TCPB_HUMAN T-complex protein 1 subunit beta OS=Homo sapiens OX=9606 GN=CCT2 PE=1 SV=4	825720	555150	353180	538790	472320	516290	478986	476410	507113	538790	548023	591783	0.994621		1.05872		1.12485		1.14413		1.23549
P80315	T-complex protein 1 subunit delta	Cct4	sp|P80315|TCPD_MOUSE T-complex protein 1 subunit delta OS=Mus musculus OX=10090 GN=Cct4 PE=1 SV=3	507830	322560	190580	381890	262940	279810	294584	276809	273644	381890	305084	320725	0.939663		0.928918		1.29637		1.03564		1.08874
P80316	T-complex protein 1 subunit epsilon	Cct5	sp|P80316|TCPE_MOUSE T-complex protein 1 subunit epsilon OS=Mus musculus OX=10090 GN=Cct5 PE=1 SV=1	478860	292270	202030	315800	262060	278390	277779	250816	290085	315800	304063	319097	0.902933		1.0443		1.13688		1.09462		1.14875
P80317;Q61390	T-complex protein 1 subunit zeta	Cct6a	sp|P80317|TCPZ_MOUSE T-complex protein 1 subunit zeta OS=Mus musculus OX=10090 GN=Cct6a PE=1 SV=3	267710	148140	98829	173370	133240	155340	155294	127128	141903	173370	154596	178054	0.81863		0.913773		1.1164		0.995502		1.14656
P80318	T-complex protein 1 subunit gamma	Cct3	sp|P80318|TCPG_MOUSE T-complex protein 1 subunit gamma OS=Mus musculus OX=10090 GN=Cct3 PE=1 SV=1	550960	329950	234890	387450	301260	334690	319603	283151	337266	387450	349546	383629	0.885948		1.05527		1.21229		1.09369		1.20033
P81069	GA-binding protein subunit beta-2	Gabpb2	sp|P81069|GABP2_MOUSE GA-binding protein subunit beta-2 OS=Mus musculus OX=10090 GN=Gabpb2 PE=1 SV=2	52732	49475	29948	35186	34547	34200	30589	42457.7	43000.8	35186	40084.1	39200.8	1.38801		1.40576		1.15028		1.31041		1.28154
P81117	Nucleobindin-2;Nesfatin-1	Nucb2	sp|P81117|NUCB2_MOUSE Nucleobindin-2 OS=Mus musculus OX=10090 GN=Nucb2 PE=1 SV=2	261860	207920	109980	226970	167480	170540	151901	178429	157915	226970	194323	195477	1.17465		1.03959		1.4942		1.27928		1.28687
P82198	Transforming growth factor-beta-induced protein ig-h3	Tgfbi	sp|P82198|BGH3_MOUSE Transforming growth factor-beta-induced protein ig-h3 OS=Mus musculus OX=10090 GN=Tgfbi PE=1 SV=1	536050	416680	263630	387000	345430	364820	310954	357580	378533	387000	400795	418165	1.14995		1.21733		1.24456		1.28892		1.34478
P82343	N-acylglucosamine 2-epimerase	Renbp	sp|P82343|RENBP_MOUSE N-acylglucosamine 2-epimerase OS=Mus musculus OX=10090 GN=Renbp PE=1 SV=3	179200	149800	85027	109390	94933	84059	103951	128553	122086	109390	110149	96350.3	1.23667		1.17446		1.05232		1.05962		0.926883
P83741;Q9JIH7;Q6R2V0	Serine/threonine-protein kinase WNK1	Wnk1	sp|P83741|WNK1_MOUSE Serine/threonine-protein kinase WNK1 OS=Mus musculus OX=10090 GN=Wnk1 PE=1 SV=2;sp|Q9JIH7|WNK1_RAT Serine/threonine-protein kinase WNK1 OS=Rattus norvegicus OX=10116 GN=Wnk1 PE=1 SV=2	190470	142250	89910	129670	106860	115520	110488	122074	129097	129670	123987	132412	1.10486		1.16842		1.17361		1.12217		1.19842
P83870;Q0WMV8;P0DI19	PHD finger-like domain-containing protein 5A	Phf5a	sp|P83870|PHF5A_MOUSE PHD finger-like domain-containing protein 5A OS=Mus musculus OX=10090 GN=Phf5a PE=1 SV=1	285000	201010	146500	179960	156460	155900	165324	172500	210352	179960	181537	178696	1.0434		1.27236		1.08853		1.09807		1.08089
P83877	Thioredoxin-like protein 4A	Txnl4a	sp|P83877|TXN4A_MOUSE Thioredoxin-like protein 4A OS=Mus musculus OX=10090 GN=Txnl4a PE=1 SV=1	110340	78960	54312	79357	63676	66559	64006.4	67760.6	77983.8	79357	73881.9	76291.4	1.05865		1.21838		1.23983		1.15429		1.19193
P83917	Chromobox protein homolog 1	Cbx1	sp|P83917|CBX1_MOUSE Chromobox protein homolog 1 OS=Mus musculus OX=10090 GN=Cbx1 PE=1 SV=1	1507500	1473000	867860	1278500	1031800	1001600	874476	1.26408e+06	1.24612e+06	1278500	1.19718e+06	1.14806e+06	1.44552		1.42499		1.46202		1.36902		1.31285
P83940	Transcription elongation factor B polypeptide 1	Tceb1	sp|P83940|ELOC_MOUSE Elongin-C OS=Mus musculus OX=10090 GN=Eloc PE=1 SV=1	269810	221470	123060	187910	156380	163060	156512	190058	176696	187910	181444	186903	1.21433		1.12896		1.20061		1.1593		1.19418
P84084	ADP-ribosylation factor 5	Arf5	sp|P84084|ARF5_MOUSE ADP-ribosylation factor 5 OS=Mus musculus OX=10090 GN=Arf5 PE=1 SV=2	168730	79586	47359	109270	68681	69478	97877.5	68297.8	68000.4	109270	79689.1	79637.3	0.697789		0.69475		1.1164		0.814172		0.813643
P84089	Enhancer of rudimentary homolog	Erh	sp|P84089|ERH_MOUSE Enhancer of rudimentary homolog OS=Mus musculus OX=10090 GN=Erh PE=1 SV=1	485910	348130	201290	362390	309350	315020	281868	298753	289022	362390	358932	361083	1.0599		1.02538		1.28567		1.2734		1.28103
P84096;Q8R527;Q9ER71	Rho-related GTP-binding protein RhoG	Rhog	sp|P84096|RHOG_MOUSE Rho-related GTP-binding protein RhoG OS=Mus musculus OX=10090 GN=Rhog PE=1 SV=1	93986	52542	32975	56915	41400	39237	54519.7	45089.7	47347.1	56915	48035.5	44974.3	0.827034		0.86844		1.04393		0.881067		0.824919
P84099	60S ribosomal protein L19	Rpl19	sp|P84099|RL19_MOUSE 60S ribosomal protein L19 OS=Mus musculus OX=10090 GN=Rpl19 PE=1 SV=1	42659	21706	12678	37899	22328	20349	24745.8	18627.3	18203.7	37899	25906.7	23324.5	0.752747		0.735628		1.53153	UP	1.04691		0.942564
P84104	Serine/arginine-rich splicing factor 3	Srsf3	sp|P84104|SRSF3_MOUSE Serine/arginine-rich splicing factor 3 OS=Mus musculus OX=10090 GN=Srsf3 PE=1 SV=1	276340	232870	132670	171770	145250	131560	160300	199841	190494	171770	168530	150797	1.24667		1.18836		1.07155		1.05134		0.940717
P84444;P86793;P86792	C-C motif chemokine 21a;C-C motif chemokine 21c;C-C motif chemokine 21b	Ccl21a;Ccl21c;Ccl21b	sp|P84444|CC21A_MOUSE C-C motif chemokine 21a OS=Mus musculus OX=10090 GN=Ccl21a PE=1 SV=1;sp|P86793|CC21C_MOUSE C-C motif chemokine 21c OS=Mus musculus OX=10090 GN=Ccl21c PE=1 SV=1;sp|P86792|CC21B_MOUSE C-C motif chemokine 21b OS=Mus musculus OX=10090 GN=	130520	91395	49868	92596	69489	77891	75712.5	78431.9	71602.9	92596	80626.6	89280.4	1.03592		0.945721		1.223		1.06491		1.1792
P97290;CON__P50448	Plasma protease C1 inhibitor	Serping1	sp|P97290|IC1_MOUSE Plasma protease C1 inhibitor OS=Mus musculus OX=10090 GN=Serping1 PE=1 SV=3	94230	74485	79672	115400	65585	69656	54661.2	63920.4	114397	115400	76096.9	79841.3	1.16939		2.09283	UP	2.11118	UP	1.39215		1.46066
P97304	DNA-directed RNA polymerases I and III subunit RPAC2	Polr1d	sp|P97304|RPAC2_MOUSE DNA-directed RNA polymerases I and III subunit RPAC2 OS=Mus musculus OX=10090 GN=Polr1d PE=1 SV=1	107220	88195	48921	70127	64116	66481	62196.5	75685.8	70243.2	70127	74392.4	76202	1.21688		1.12937		1.12751		1.19609		1.22518
P97310	DNA replication licensing factor MCM2	Mcm2	sp|P97310|MCM2_MOUSE DNA replication licensing factor MCM2 OS=Mus musculus OX=10090 GN=Mcm2 PE=1 SV=3	78617	49399	22239	39297	29737	34368	45604.4	42392.4	31931.8	39297	34503.2	39393.4	0.929569		0.700192		0.861693		0.756576		0.863806
P97315	Cysteine and glycine-rich protein 1	Csrp1	sp|P97315|CSRP1_MOUSE Cysteine and glycine-rich protein 1 OS=Mus musculus OX=10090 GN=Csrp1 PE=1 SV=3	645850	501960	437890	616150	496760	521700	374647	430764	628744	616150	576380	597984	1.14979		1.67823	UP	1.64462	UP	1.53846	UP	1.59613	UP
P97351	40S ribosomal protein S3a	Rps3a	sp|P97351|RS3A_MOUSE 40S ribosomal protein S3a OS=Mus musculus OX=10090 GN=Rps3a PE=1 SV=3	228480	111760	72343	190930	111720	112080	132537	95908.4	103874	190930	129626	128469	0.723633		0.78373		1.44057		0.978036		0.969301
P97352;Q99584	Protein S100-A13	S100a13	sp|P97352|S10AD_MOUSE Protein S100-A13 OS=Mus musculus OX=10090 GN=S100a13 PE=1 SV=1	245720	226110	123250	202010	180000	151310	142538	194039	176968	202010	208850	173435	1.36132		1.24155		1.41724		1.46522		1.21676
P97355	Spermine synthase	Sms	sp|P97355|SPSY_MOUSE Spermine synthase OS=Mus musculus OX=10090 GN=Sms PE=1 SV=1	28056	20294	14759	19542	19070	21267	16274.8	17415.6	21191.7	19542	22126.5	24376.7	1.07009		1.30212		1.20075		1.35956		1.49782
P97369	Neutrophil cytosol factor 4	Ncf4	sp|P97369|NCF4_MOUSE Neutrophil cytosol factor 4 OS=Mus musculus OX=10090 GN=Ncf4 PE=1 SV=2	82838	53602	28623	46498	40829	41744	48052.9	45999.3	41098.3	46498	47373	47847.9	0.957263		0.855271		0.967641		0.985851		0.995733
P97371;Q06323	Proteasome activator complex subunit 1	Psme1;PSME1	sp|P97371|PSME1_MOUSE Proteasome activator complex subunit 1 OS=Mus musculus OX=10090 GN=Psme1 PE=1 SV=2;sp|Q06323|PSME1_HUMAN Proteasome activator complex subunit 1 OS=Homo sapiens OX=9606 GN=PSME1 PE=1 SV=1	644370	312740	188020	532960	370240	485260	373788	268382	269968	532960	429582	556216	0.718006		0.722249		1.42583		1.14926		1.48805
P97372	Proteasome activator complex subunit 2	Psme2	sp|P97372|PSME2_MOUSE Proteasome activator complex subunit 2 OS=Mus musculus OX=10090 GN=Psme2 PE=1 SV=4	239220	114520	73117	160520	118460	135170	138768	98277	104985	160520	137447	154935	0.708213		0.756553		1.15675		0.990481		1.11651
P97376;O73747	Protein FRG1	Frg1	sp|P97376|FRG1_MOUSE Protein FRG1 OS=Mus musculus OX=10090 GN=Frg1 PE=1 SV=2	395710	310560	211760	277380	237910	238980	229545	266511	304055	277380	276042	273924	1.16104		1.3246		1.20839		1.20256		1.19334
P97379	Ras GTPase-activating protein-binding protein 2	G3bp2	sp|P97379|G3BP2_MOUSE Ras GTPase-activating protein-binding protein 2 OS=Mus musculus OX=10090 GN=G3bp2 PE=1 SV=2	284740	201430	140850	190050	160060	164210	165173	172860	202239	190050	185714	188221	1.04654		1.22441		1.15061		1.12436		1.13954
P97384	Annexin A11	Anxa11	sp|P97384|ANX11_MOUSE Annexin A11 OS=Mus musculus OX=10090 GN=Anxa11 PE=1 SV=2	388730	246740	140220	222800	176090	179130	225496	211743	201335	222800	204313	205323	0.939013		0.892854		0.988045		0.906063		0.91054
P97426	Eosinophil cationic protein 1	Ear1	sp|P97426|ECP1_MOUSE Eosinophil cationic protein 1 OS=Mus musculus OX=10090 GN=Ear1 PE=2 SV=1	115810	109080	59212	64809	77249	64801	67179.4	93608.5	85019.5	64809	89630.4	74276.4	1.39341		1.26556		0.964715		1.33419		1.10564
P97429	Annexin A4	Anxa4	sp|P97429|ANXA4_MOUSE Annexin A4 OS=Mus musculus OX=10090 GN=Anxa4 PE=1 SV=4	745510	283320	206220	225090	342990	412670	432458	243135	296101	225090	397964	473012	0.562217	DOWN	0.684693		0.52049	DOWN	0.920237		1.09378
P97434	Myosin phosphatase Rho-interacting protein	Mprip	sp|P97434|MPRIP_MOUSE Myosin phosphatase Rho-interacting protein OS=Mus musculus OX=10090 GN=Mprip PE=1 SV=2	50735	27209	14189	18371	18538	16710	29430.5	23349.8	20373.3	18371	21509.2	19153.4	0.793387		0.692249		0.624216	DOWN	0.730848		0.6508	DOWN
P97447;Q9WUH4	Four and a half LIM domains protein 1	Fhl1	sp|P97447|FHL1_MOUSE Four and a half LIM domains protein 1 OS=Mus musculus OX=10090 GN=Fhl1 PE=1 SV=3;sp|Q9WUH4|FHL1_RAT Four and a half LIM domains protein 1 OS=Rattus norvegicus OX=10116 GN=Fhl1 PE=2 SV=1	541110	140830	78044	112400	99250	98643	313889	120855	112059	112400	115158	113067	0.385026	DOWN	0.357003	DOWN	0.358089	DOWN	0.366874	DOWN	0.360213	DOWN
P97449	Aminopeptidase N	Anpep	sp|P97449|AMPN_MOUSE Aminopeptidase N OS=Mus musculus OX=10090 GN=Anpep PE=1 SV=4	355160	260740	176310	285630	222910	253290	206022	223758	253154	285630	258638	290327	1.08608		1.22877		1.3864		1.25539		1.4092
P97450	ATP synthase-coupling factor 6, mitochondrial	Atp5j	sp|P97450|ATP5J_MOUSE ATP synthase-coupling factor 6, mitochondrial OS=Mus musculus OX=10090 GN=Atp5j PE=1 SV=1	57455	36696	18969	33501	25844	26268	33328.7	31491.2	27236.6	33501	29986.2	30109	0.944867		0.817212		1.00517		0.899713		0.903395
P97452	Ribosome biogenesis protein BOP1	Bop1	sp|P97452|BOP1_MOUSE Ribosome biogenesis protein BOP1 OS=Mus musculus OX=10090 GN=Bop1 PE=1 SV=1	124030	96419	54155	73358	69058	68617	71947.7	82743.3	77758.4	73358	80126.5	78650.4	1.15005		1.08076		1.0196		1.11368		1.09316
P97457	Myosin regulatory light chain 2, skeletal muscle isoform	Mylpf	sp|P97457|MLRS_MOUSE Myosin regulatory light chain 2, skeletal muscle isoform OS=Mus musculus OX=10090 GN=Mylpf PE=1 SV=3	7707600	967450	494640	684470	666780	657180	4.47105e+06	830231	710228	684470	773651	753275	0.18569	DOWN	0.15885	DOWN	0.153089	DOWN	0.173036	DOWN	0.168478	DOWN
P97461	40S ribosomal protein S5;40S ribosomal protein S5, N-terminally processed	Rps5	sp|P97461|RS5_MOUSE 40S ribosomal protein S5 OS=Mus musculus OX=10090 GN=Rps5 PE=1 SV=3	210640	104560	62479	171130	100990	118870	122189	89729.6	89710.4	171130	117177	136251	0.734353		0.734195		1.40054		0.95898		1.11509
P97470;P48529;P48528	Serine/threonine-protein phosphatase 4 catalytic subunit	Ppp4c	sp|P97470|PP4C_MOUSE Serine/threonine-protein phosphatase 4 catalytic subunit OS=Mus musculus OX=10090 GN=Ppp4c PE=1 SV=2	294030	239340	143440	168170	153660	154950	170562	205393	205958	168170	178288	177607	1.20421		1.20753		0.985976		1.0453		1.04131
P97492	Regulator of G-protein signaling 14	Rgs14	sp|P97492|RGS14_MOUSE Regulator of G-protein signaling 14 OS=Mus musculus OX=10090 GN=Rgs14 PE=1 SV=2	82091	55997	36785	49870	43700	45084	47619.6	48054.6	52817.7	49870	50704.2	51676.3	1.00913		1.10916		1.04726		1.06477		1.08519
P97493	Thioredoxin, mitochondrial	Txn2	sp|P97493|THIOM_MOUSE Thioredoxin, mitochondrial OS=Mus musculus OX=10090 GN=Txn2 PE=1 SV=1	126160	96381	51421	80774	66001	62718	73183.3	82710.7	73832.8	80774	76579.5	71888.8	1.13019		1.00887		1.10372		1.04641		0.982311
P97496	SWI/SNF complex subunit SMARCC1	Smarcc1	sp|P97496|SMRC1_MOUSE SWI/SNF complex subunit SMARCC1 OS=Mus musculus OX=10090 GN=Smarcc1 PE=1 SV=2	36964	24210	16510	22050	18827	20861	21442.2	20776.2	23705.9	22050	21844.6	23911.4	0.968938		1.10557		1.02835		1.01877		1.11515
P97760	DNA-directed RNA polymerase II subunit RPB3	Polr2c	sp|P97760|RPB3_MOUSE DNA-directed RNA polymerase II subunit RPB3 OS=Mus musculus OX=10090 GN=Polr2c PE=1 SV=2	256460	222360	144600	219030	167230	175870	148768	190821	207624	219030	194033	201586	1.28268		1.39562		1.47229		1.30427		1.35504
P97797	Tyrosine-protein phosphatase non-receptor type substrate 1	Sirpa	sp|P97797|SHPS1_MOUSE Tyrosine-protein phosphatase non-receptor type substrate 1 OS=Mus musculus OX=10090 GN=Sirpa PE=1 SV=1	111430	84024	48418	60654	53804	50258	64638.7	72106.4	69520.9	60654	62427.6	57606.9	1.11553		1.07553		0.938355		0.965794		0.891213
P97807	Fumarate hydratase, mitochondrial	Fh	sp|P97807|FUMH_MOUSE Fumarate hydratase, mitochondrial OS=Mus musculus OX=10090 GN=Fh PE=1 SV=3	823180	465560	335860	487340	522190	567690	477513	399527	482244	487340	605886	650699	0.836683		1.00991		1.02058		1.26884		1.36268
P97820	Mitogen-activated protein kinase kinase kinase kinase 4	Map4k4	sp|P97820|M4K4_MOUSE Mitogen-activated protein kinase kinase kinase kinase 4 OS=Mus musculus OX=10090 GN=Map4k4 PE=1 SV=1	44631	38899	19255	29342	23446	25493	25889.7	33381.7	27647.3	29342	27203.9	29220.7	1.28938		1.06789		1.13335		1.05076		1.12866
P97821	Dipeptidyl peptidase 1;Dipeptidyl peptidase 1 exclusion domain chain;Dipeptidyl peptidase 1 heavy chain;Dipeptidyl peptidase 1 light chain	Ctsc	sp|P97821|CATC_MOUSE Dipeptidyl peptidase 1 OS=Mus musculus OX=10090 GN=Ctsc PE=1 SV=1	682040	647970	348680	468680	401870	370950	395640	556065	500652	468680	466281	425191	1.40548		1.26542		1.18461		1.17855		1.07469
P97822	Acidic leucine-rich nuclear phosphoprotein 32 family member E	Anp32e	sp|P97822|AN32E_MOUSE Acidic leucine-rich nuclear phosphoprotein 32 family member E OS=Mus musculus OX=10090 GN=Anp32e PE=1 SV=2	281260	275550	151180	194040	189420	175300	163154	236467	217072	194040	219780	200933	1.44935		1.33047		1.1893		1.34707		1.23155
P97823	Acyl-protein thioesterase 1	Lypla1	sp|P97823|LYPA1_MOUSE Acyl-protein thioesterase 1 OS=Mus musculus OX=10090 GN=Lypla1 PE=1 SV=1	240280	181520	104980	145370	137480	135990	139382	155774	150735	145370	159515	155875	1.1176		1.08145		1.04296		1.14444		1.11832
P97825	Hematological and neurological expressed 1 protein;Hematological and neurological expressed 1 protein, N-terminally processed	Hn1	sp|P97825|JUPI1_MOUSE Jupiter microtubule associated homolog 1 OS=Mus musculus OX=10090 GN=Jpt1 PE=1 SV=3	140560	123660	63840	68096	59545	63034	81536.5	106121	91664.6	68096	69088.8	72251	1.30151		1.12422		0.83516		0.847336		0.886118
P97855	Ras GTPase-activating protein-binding protein 1	G3bp1	sp|P97855|G3BP1_MOUSE Ras GTPase-activating protein-binding protein 1 OS=Mus musculus OX=10090 GN=G3bp1 PE=1 SV=1	361840	270460	169010	222460	196220	207890	209897	232099	242673	222460	227670	238288	1.10577		1.15615		1.05985		1.08467		1.13526
P97864	Caspase-7;Caspase-7 subunit p20;Caspase-7 subunit p11	Casp7	sp|P97864|CASP7_MOUSE Caspase-7 OS=Mus musculus OX=10090 GN=Casp7 PE=1 SV=2	44207	43198	24023	39451	33175	37672	25643.7	37071	34493.4	39451	38492.2	43180.5	1.44561		1.3451		1.53843	UP	1.50104	UP	1.68386	UP
P97868	E3 ubiquitin-protein ligase RBBP6	Rbbp6	sp|P97868|RBBP6_MOUSE E3 ubiquitin-protein ligase RBBP6 OS=Mus musculus OX=10090 GN=Rbbp6 PE=1 SV=5	235550	197820	104760	146350	128010	128730	136639	169762	150420	146350	148527	147553	1.24242		1.10086		1.07107		1.08701		1.07988
P97927	Laminin subunit alpha-4	Lama4	sp|P97927|LAMA4_MOUSE Laminin subunit alpha-4 OS=Mus musculus OX=10090 GN=Lama4 PE=1 SV=2	308730	249790	145060	183820	169250	184360	179089	214361	208284	183820	196377	211318	1.19695		1.16302		1.02642		1.09653		1.17996
P98083;Q8BMC3	SHC-transforming protein 1	Shc1	sp|P98083|SHC1_MOUSE SHC-transforming protein 1 OS=Mus musculus OX=10090 GN=Shc1 PE=1 SV=3	104110	78549	41956	60271	47292	52699	60392.5	67407.9	60242.5	60271	54871.9	60404.8	1.11616		0.997516		0.997989		0.908588		1.0002
P99024	Tubulin beta-5 chain	Tubb5	sp|P99024|TBB5_MOUSE Tubulin beta-5 chain OS=Mus musculus OX=10090 GN=Tubb5 PE=1 SV=1	603430	383320	214910	379550	294700	313320	350040	328951	308578	379550	341934	359135	0.939755		0.881552		1.08431		0.976844		1.02598
P99026	Proteasome subunit beta type-4	Psmb4	sp|P99026|PSB4_MOUSE Proteasome subunit beta type-4 OS=Mus musculus OX=10090 GN=Psmb4 PE=1 SV=1	851080	719660	448320	511510	472440	461470	493697	617586	643720	511510	548162	528947	1.25094		1.30388		1.03608		1.11032		1.0714
P99027	60S acidic ribosomal protein P2	Rplp2	sp|P99027|RLA2_MOUSE 60S acidic ribosomal protein P2 OS=Mus musculus OX=10090 GN=Rplp2 PE=1 SV=3	247150	189540	98906	235320	146340	178970	143368	162656	142014	235320	169795	205139	1.13454		0.990559		1.64138	UP	1.18433		1.43086
P99028	Cytochrome b-c1 complex subunit 6, mitochondrial	Uqcrh	sp|P99028|QCR6_MOUSE Cytochrome b-c1 complex subunit 6, mitochondrial OS=Mus musculus OX=10090 GN=Uqcrh PE=1 SV=2	36023	17899	8297.5	22745	10620	12450	20896.3	15360.3	11914	22745	12322.2	14270.5	0.73507		0.570146	DOWN	1.08847		0.58968	DOWN	0.682917
P99029;P30044	Peroxiredoxin-5, mitochondrial	Prdx5	sp|P99029|PRDX5_MOUSE Peroxiredoxin-5, mitochondrial OS=Mus musculus OX=10090 GN=Prdx5 PE=1 SV=2	710450	665950	339350	506840	442520	394220	412120	571494	487255	506840	513446	451864	1.38672		1.18231		1.22984		1.24587		1.09644
Q00420	GA-binding protein subunit beta-1	Gabpb1	sp|Q00420|GABP1_MOUSE GA-binding protein subunit beta-1 OS=Mus musculus OX=10090 GN=Gabpb1 PE=1 SV=2	72731	54002	36443	54734	43563	49295	42190	46342.6	52326.6	54734	50545.2	56503	1.09842		1.24026		1.29732		1.19804		1.33925
Q00422	GA-binding protein alpha chain	Gabpa	sp|Q00422|GABPA_MOUSE GA-binding protein alpha chain OS=Mus musculus OX=10090 GN=Gabpa PE=1 SV=2	203730	133610	87306	127820	110810	110340	118180	114659	125358	127820	128570	126474	0.970206		1.06074		1.08157		1.08792		1.07018
Q00519;P80456;Q5SGK3	Xanthine dehydrogenase/oxidase;Xanthine dehydrogenase;Xanthine oxidase	Xdh	sp|Q00519|XDH_MOUSE Xanthine dehydrogenase/oxidase OS=Mus musculus OX=10090 GN=Xdh PE=1 SV=5	1123700	1085600	440240	780170	613080	598930	651840	931623	632118	780170	711344	686507	1.42922		0.969745		1.19687		1.09129		1.05318
Q00612;P11413;P97324;Q9FJI5;Q9LK23;Q43727;Q9FY99;Q8L743	Glucose-6-phosphate 1-dehydrogenase X;Glucose-6-phosphate 1-dehydrogenase	G6pdx;G6PD	sp|Q00612|G6PD1_MOUSE Glucose-6-phosphate 1-dehydrogenase X OS=Mus musculus OX=10090 GN=G6pdx PE=1 SV=3;sp|P11413|G6PD_HUMAN Glucose-6-phosphate 1-dehydrogenase OS=Homo sapiens OX=9606 GN=G6PD PE=1 SV=4	284480	163420	101700	150830	131410	137320	165022	140241	146026	150830	152472	157399	0.849833		0.884886		0.913999		0.92395		0.953807
Q00623;CON__P15497	Apolipoprotein A-I;Proapolipoprotein A-I;Truncated apolipoprotein A-I	Apoa1	sp|Q00623|APOA1_MOUSE Apolipoprotein A-I OS=Mus musculus OX=10090 GN=Apoa1 PE=1 SV=2	505300	430280	252620	498030	378220	442150	293116	369251	362724	498030	438841	506802	1.25974		1.23748		1.69909	UP	1.49716		1.72902	UP
Q00724	Retinol-binding protein 4	Rbp4	sp|Q00724|RET4_MOUSE Retinol-binding protein 4 OS=Mus musculus OX=10090 GN=Rbp4 PE=1 SV=2	80033	89246	51906	65990	55288	54273	46425.8	76587.7	74529.2	65990	64149.5	62208.9	1.64968	UP	1.60534	UP	1.42141		1.38176		1.33996
Q00897	Alpha-1-antitrypsin 1-4	Serpina1d	sp|Q00897|A1AT4_MOUSE Alpha-1-antitrypsin 1-4 OS=Mus musculus OX=10090 GN=Serpina1d PE=1 SV=1	101660	139470	61156	75614	79783	72171	58971.3	119688	87810.8	75614	92570.5	82724	2.0296	UP	1.48904		1.28222		1.56976	UP	1.40279
Q00899;Q3TTC2	Transcriptional repressor protein YY1;Transcription factor YY2	Yy1;Yy2	sp|Q00899|TYY1_MOUSE Transcriptional repressor protein YY1 OS=Mus musculus OX=10090 GN=Yy1 PE=1 SV=1;sp|Q3TTC2|TYY2_MOUSE Transcription factor YY2 OS=Mus musculus OX=10090 GN=Yy2 PE=2 SV=1	58607	44753	32479	49158	43087	43604	33996.9	38405.4	46634.9	49158	49992.9	49979.9	1.12967		1.37174		1.44595		1.47051		1.47013
Q00915	Retinol-binding protein 1	Rbp1	sp|Q00915|RET1_MOUSE Retinol-binding protein 1 OS=Mus musculus OX=10090 GN=Rbp1 PE=1 SV=2	223330	150650	104140	105740	126710	128170	129550	129282	149529	105740	147019	146911	0.997935		1.15422		0.81621		1.13484		1.13401
Q00PI9	Heterogeneous nuclear ribonucleoprotein U-like protein 2	Hnrnpul2	sp|Q00PI9|HNRL2_MOUSE Heterogeneous nuclear ribonucleoprotein U-like protein 2 OS=Mus musculus OX=10090 GN=Hnrnpul2 PE=1 SV=2	770500	456460	303160	396870	347410	410640	446954	391718	435292	396870	403092	470685	0.876416		0.973907		0.887943		0.901865		1.05309
Q01149	Collagen alpha-2(I) chain	Col1a2	sp|Q01149|CO1A2_MOUSE Collagen alpha-2(I) chain OS=Mus musculus OX=10090 GN=Col1a2 PE=1 SV=2	858940	754130	400870	567650	439330	551630	498257	647167	575589	567650	509745	632291	1.29886		1.1552		1.13927		1.02306		1.26901
Q01279;P00533	Epidermal growth factor receptor	Egfr;EGFR	sp|Q01279|EGFR_MOUSE Epidermal growth factor receptor OS=Mus musculus OX=10090 GN=Egfr PE=1 SV=1;sp|P00533|EGFR_HUMAN Epidermal growth factor receptor OS=Homo sapiens OX=9606 GN=EGFR PE=1 SV=2	224830	181710	85278	121310	108120	112090	130420	155937	122446	121310	125449	128480	1.19565		0.93886		0.930148		0.961886		0.985125
Q01339;CON__P17690	Beta-2-glycoprotein 1	Apoh	sp|Q01339|APOH_MOUSE Beta-2-glycoprotein 1 OS=Mus musculus OX=10090 GN=Apoh PE=1 SV=1	498480	470380	266090	431730	325690	332360	289160	403663	382065	431730	377891	380959	1.39599		1.32129		1.49305		1.30686		1.31747
Q01730;Q15404	Ras suppressor protein 1	Rsu1;RSU1	sp|Q01730|RSU1_MOUSE Ras suppressor protein 1 OS=Mus musculus OX=10090 GN=Rsu1 PE=1 SV=3;sp|Q15404|RSU1_HUMAN Ras suppressor protein 1 OS=Homo sapiens OX=9606 GN=RSU1 PE=1 SV=3	209690	146010	93146	159920	134780	150110	121638	125301	133744	159920	156382	172059	1.03011		1.09952		1.31472		1.28564		1.41452
Q01768;Q8LAH8;O49203	Nucleoside diphosphate kinase B	Nme2	sp|Q01768|NDKB_MOUSE Nucleoside diphosphate kinase B OS=Mus musculus OX=10090 GN=Nme2 PE=1 SV=1	361320	281710	164650	217230	218340	194410	209596	241753	236412	217230	253335	222837	1.15343		1.12795		1.03642		1.20869		1.06318
Q01965	T-lymphocyte surface antigen Ly-9	Ly9	sp|Q01965|LY9_MOUSE T-lymphocyte surface antigen Ly-9 OS=Mus musculus OX=10090 GN=Ly9 PE=1 SV=2	31726	22368	15295	25787	21035	21636	18403.7	19195.4	21961.3	25787	24406.5	24799.7	1.04302		1.19331		1.40118		1.32617		1.34754
Q02053;P22314;P31254;P31255	Ubiquitin-like modifier-activating enzyme 1	Uba1;UBA1	sp|Q02053|UBA1_MOUSE Ubiquitin-like modifier-activating enzyme 1 OS=Mus musculus OX=10090 GN=Uba1 PE=1 SV=1;sp|P22314|UBA1_HUMAN Ubiquitin-like modifier-activating enzyme 1 OS=Homo sapiens OX=9606 GN=UBA1 PE=1 SV=3	390600	183710	103380	217950	142970	139170	226581	157653	148438	217950	165885	159520	0.695794		0.655123	DOWN	0.96191		0.732124		0.704031
Q02650;Q02548	Paired box protein Pax-5	Pax5;PAX5	sp|Q02650|PAX5_MOUSE Paired box protein Pax-5 OS=Mus musculus OX=10090 GN=Pax5 PE=1 SV=1;sp|Q02548|PAX5_HUMAN Paired box protein Pax-5 OS=Homo sapiens OX=9606 GN=PAX5 PE=1 SV=1	122930	92797	55530	68464	64455	64714	71309.6	79635.1	79732.7	68464	74785.8	74176.7	1.11675		1.11812		0.960095		1.04875		1.04021
Q02596	Glycosylation-dependent cell adhesion molecule 1	Glycam1	sp|Q02596|GLCM1_MOUSE Glycosylation-dependent cell adhesion molecule 1 OS=Mus musculus OX=10090 GN=Glycam1 PE=1 SV=1	150530	138810	89070	97863	92897	92569	87319.9	119122	127891	97863	107786	106105	1.3642		1.46463		1.12074		1.23438		1.21513
Q02614	SAP30-binding protein	Sap30bp	sp|Q02614|S30BP_MOUSE SAP30-binding protein OS=Mus musculus OX=10090 GN=Sap30bp PE=1 SV=2	201260	171310	95822	121800	110910	110940	116748	147012	137586	121800	128686	127162	1.25923		1.17849		1.04328		1.10226		1.0892
Q02788	Collagen alpha-2(VI) chain	Col6a2	sp|Q02788|CO6A2_MOUSE Collagen alpha-2(VI) chain OS=Mus musculus OX=10090 GN=Col6a2 PE=1 SV=3	40424	24720	15122	42605	26641	29809	23449.3	21213.8	21712.9	42605	30911	34167.8	0.904668		0.925952		1.8169	UP	1.31821		1.45709
Q02819	Nucleobindin-1	Nucb1	sp|Q02819|NUCB1_MOUSE Nucleobindin-1 OS=Mus musculus OX=10090 GN=Nucb1 PE=1 SV=2	614090	550250	263110	620580	447510	454950	356223	472205	377786	620580	519236	521474	1.32559		1.06053		1.74211	UP	1.45761		1.4639
Q03173	Protein enabled homolog	Enah	sp|Q03173|ENAH_MOUSE Protein enabled homolog OS=Mus musculus OX=10090 GN=Enah PE=1 SV=2	91897	80104	45459	57433	53695	54428	53307.9	68742.4	65272.2	57433	62301.2	62386.6	1.28953		1.22444		1.07738		1.1687		1.17031
Q03265;P92549;P56757	ATP synthase subunit alpha, mitochondrial	Atp5a1	sp|Q03265|ATPA_MOUSE ATP synthase subunit alpha, mitochondrial OS=Mus musculus OX=10090 GN=Atp5f1a PE=1 SV=1	1608000	697580	515230	887570	688990	810390	932774	598638	739792	887570	799420	928887	0.641783	DOWN	0.79311		0.951538		0.857035		0.995833
Q03267;Q13422	DNA-binding protein Ikaros	Ikzf1;IKZF1	sp|Q03267|IKZF1_MOUSE DNA-binding protein Ikaros OS=Mus musculus OX=10090 GN=Ikzf1 PE=1 SV=2;sp|Q13422|IKZF1_HUMAN DNA-binding protein Ikaros OS=Homo sapiens OX=9606 GN=IKZF1 PE=1 SV=1	109690	76731	54471	75057	61524	63362	63629.3	65847.8	78212.1	75057	71385	72627	1.03487		1.22918		1.1796		1.12189		1.14141
Q03347	Runt-related transcription factor 1	Runx1	sp|Q03347|RUNX1_MOUSE Runt-related transcription factor 1 OS=Mus musculus OX=10090 GN=Runx1 PE=1 SV=1	23481	15799	9863.6	14184	12826	12578	13620.9	13558.1	14162.6	14184	14881.7	14417.2	0.995389		1.03977		1.04134		1.09256		1.05846
Q03958	Prefoldin subunit 6	Pfdn6	sp|Q03958|PFD6_MOUSE Prefoldin subunit 6 OS=Mus musculus OX=10090 GN=Pfdn6 PE=1 SV=1	142250	113080	54307	81350	71960	68514	82516.8	97041.2	77976.6	81350	83493.6	78532.3	1.17602		0.944978		0.985859		1.01184		0.951712
Q03963	Interferon-induced, double-stranded RNA-activated protein kinase	Eif2ak2	sp|Q03963|E2AK2_MOUSE Interferon-induced, double-stranded RNA-activated protein kinase OS=Mus musculus OX=10090 GN=Eif2ak2 PE=1 SV=2	86187	66412	27241	40331	36915	36864	49995.6	56992.4	39114	40331	42831.7	42254.4	1.13995		0.782347		0.80669		0.856708		0.845161
Q04207	Transcription factor p65	Rela	sp|Q04207|TF65_MOUSE Transcription factor p65 OS=Mus musculus OX=10090 GN=Rela PE=1 SV=1	94344	72109	43851	55517	51064	53848	54727.4	61881.4	62963.4	55517	59248.5	61721.8	1.13072		1.15049		1.01443		1.08261		1.1278
Q04447	Creatine kinase B-type	Ckb	sp|Q04447|KCRB_MOUSE Creatine kinase B-type OS=Mus musculus OX=10090 GN=Ckb PE=1 SV=1	365390	316460	223260	258440	268630	261910	211957	271575	320568	258440	311686	300207	1.28127		1.51242	UP	1.21931		1.47052		1.41636
Q04692	SWI/SNF-related matrix-associated actin-dependent regulator of chromatin subfamily A containing DEAD/H box 1	Smarcad1	sp|Q04692|SMRCD_MOUSE SWI/SNF-related matrix-associated actin-dependent regulator of chromatin subfamily A containing DEAD/H box 1 OS=Mus musculus OX=10090 GN=Smarcad1 PE=1 SV=2	7775.6	6935.1	3279.1	4871.8	3619.8	3516.7	4510.5	5951.45	4708.29	4871.8	4199.98	4030.92	1.31947		1.04385		1.0801		0.931156		0.893676
Q04750;Q8R4U6	DNA topoisomerase 1	Top1	sp|Q04750|TOP1_MOUSE DNA topoisomerase 1 OS=Mus musculus OX=10090 GN=Top1 PE=1 SV=2	470890	326360	215880	426770	282040	337140	273155	280070	309971	426770	327245	386438	1.02532		1.13478		1.56237	UP	1.19802		1.41472
Q04857	Collagen alpha-1(VI) chain	Col6a1	sp|Q04857|CO6A1_MOUSE Collagen alpha-1(VI) chain OS=Mus musculus OX=10090 GN=Col6a1 PE=1 SV=1	225530	167100	99212	202300	143440	151530	130826	143399	142453	202300	166430	173687	1.0961		1.08888		1.54633	UP	1.27215		1.32762
Q05117;P13686	Tartrate-resistant acid phosphatase type 5	Acp5;ACP5	sp|Q05117|PPA5_MOUSE Tartrate-resistant acid phosphatase type 5 OS=Mus musculus OX=10090 GN=Acp5 PE=1 SV=2;sp|P13686|PPA5_HUMAN Tartrate-resistant acid phosphatase type 5 OS=Homo sapiens OX=9606 GN=ACP5 PE=1 SV=3	68352	55235	35501	51764	45292	41986	39649.9	47400.7	50974.1	51764	52551.3	48125.3	1.19548		1.28561		1.30553		1.32539		1.21376
Q05144	Ras-related C3 botulinum toxin substrate 2	Rac2	sp|Q05144|RAC2_MOUSE Ras-related C3 botulinum toxin substrate 2 OS=Mus musculus OX=10090 GN=Rac2 PE=1 SV=1	187580	67693	44826	76376	53659	52860	108812	58091.7	64363.4	76376	62259.4	60589.3	0.533872	DOWN	0.59151	DOWN	0.701908		0.572174	DOWN	0.556826	DOWN
Q05186;Q15293	Reticulocalbin-1	Rcn1;RCN1	sp|Q05186|RCN1_MOUSE Reticulocalbin-1 OS=Mus musculus OX=10090 GN=Rcn1 PE=1 SV=1;sp|Q15293|RCN1_HUMAN Reticulocalbin-1 OS=Homo sapiens OX=9606 GN=RCN1 PE=1 SV=1	588150	505260	320000	395720	342640	361260	341176	433596	459472	395720	397558	414084	1.27089		1.34673		1.15987		1.16526		1.2137
Q05793	Basement membrane-specific heparan sulfate proteoglycan core protein;Endorepellin;LG3 peptide	Hspg2	sp|Q05793|PGBM_MOUSE Basement membrane-specific heparan sulfate proteoglycan core protein OS=Mus musculus OX=10090 GN=Hspg2 PE=1 SV=1	1632300	1240300	715500	936840	835080	911900	946870	1.06438e+06	1.02735e+06	936840	968925	1.04524e+06	1.1241		1.085		0.989407		1.02329		1.10389
Q05816	Fatty acid-binding protein, epidermal	Fabp5	sp|Q05816|FABP5_MOUSE Fatty acid-binding protein 5 OS=Mus musculus OX=10090 GN=Fabp5 PE=1 SV=3	879800	741250	451040	550710	465170	460420	510357	636114	647625	550710	539727	527744	1.24641		1.26896		1.07907		1.05755		1.03407
Q05920	Pyruvate carboxylase, mitochondrial	Pc	sp|Q05920|PYC_MOUSE Pyruvate carboxylase, mitochondrial OS=Mus musculus OX=10090 GN=Pc PE=1 SV=1	40467	33650	17646	25240	23396	22422	23474.2	28877.2	25337	25240	27145.9	25700.6	1.23017		1.07935		1.07522		1.15641		1.09484
Q05CL8	La-related protein 7	Larp7	sp|Q05CL8|LARP7_MOUSE La-related protein 7 OS=Mus musculus OX=10090 GN=Larp7 PE=1 SV=2	69696	62289	32451	52266	43759	46970	40429.5	53454.2	46594.7	52266	50772.6	53838.1	1.32216		1.15249		1.29277		1.25583		1.33165
Q05D44	Eukaryotic translation initiation factor 5B	Eif5b	sp|Q05D44|IF2P_MOUSE Eukaryotic translation initiation factor 5B OS=Mus musculus OX=10090 GN=Eif5b PE=1 SV=2	305210	192450	94361	167610	112140	130120	177047	165154	135488	167610	130114	149147	0.932823		0.765265		0.946697		0.734909		0.842411
Q06185	ATP synthase subunit e, mitochondrial	Atp5i	sp|Q06185|ATP5I_MOUSE ATP synthase subunit e, mitochondrial OS=Mus musculus OX=10090 GN=Atp5me PE=1 SV=2	173130	94290	64208	120010	98851	105860	100430	80916.3	92193	120010	114695	121339	0.8057		0.917984		1.19496		1.14204		1.2082
Q06890	Clusterin;Clusterin beta chain;Clusterin alpha chain	Clu	sp|Q06890|CLUS_MOUSE Clusterin OS=Mus musculus OX=10090 GN=Clu PE=1 SV=1	731530	628600	365020	491210	406050	444280	424348	539442	524113	491210	471131	509244	1.27122		1.2351		1.15756		1.11025		1.20006
Q07076	Annexin A7	Anxa7	sp|Q07076|ANXA7_MOUSE Annexin A7 OS=Mus musculus OX=10090 GN=Anxa7 PE=1 SV=2	70150	36302	27910	52944	36798	41531	40692.8	31153.1	40074.5	52944	42695.9	47603.8	0.765566		0.984806		1.30106		1.04922		1.16983
Q07113	Cation-independent mannose-6-phosphate receptor	Igf2r	sp|Q07113|MPRI_MOUSE Cation-independent mannose-6-phosphate receptor OS=Mus musculus OX=10090 GN=Igf2r PE=1 SV=1	145350	103910	72670	120130	100010	94819	84315.1	89171.8	104343	120130	116039	108684	1.0576		1.23754		1.42477		1.37626		1.28902
Q07417	Short-chain specific acyl-CoA dehydrogenase, mitochondrial	Acads	sp|Q07417|ACADS_MOUSE Short-chain specific acyl-CoA dehydrogenase, mitochondrial OS=Mus musculus OX=10090 GN=Acads PE=1 SV=2	223440	143830	82156	130580	103070	108720	129614	123430	117964	130580	119590	124617	0.952288		0.910116		1.00745		0.922663		0.961451
Q07797	Galectin-3-binding protein	Lgals3bp	sp|Q07797|LG3BP_MOUSE Galectin-3-binding protein OS=Mus musculus OX=10090 GN=Lgals3bp PE=1 SV=1	669980	582140	250690	331080	299150	304720	388644	499572	359953	331080	347097	349277	1.28542		0.926176		0.851885		0.893098		0.898706
Q08024	Core-binding factor subunit beta	Cbfb	sp|Q08024|PEBB_MOUSE Core-binding factor subunit beta OS=Mus musculus OX=10090 GN=Cbfb PE=1 SV=1	254520	188840	120510	146500	138330	146620	147643	162056	173034	146500	160501	168059	1.09762		1.17198		0.99226		1.08709		1.13828
Q08093	Calponin-2	Cnn2	sp|Q08093|CNN2_MOUSE Calponin-2 OS=Mus musculus OX=10090 GN=Cnn2 PE=1 SV=1	557090	405750	272440	413430	354980	350880	323159	348200	391183	413430	411876	402187	1.07749		1.2105		1.27934		1.27453		1.24455
Q08122	Transducin-like enhancer protein 3	Tle3	sp|Q08122|TLE3_MOUSE Transducin-like enhancer protein 3 OS=Mus musculus OX=10090 GN=Tle3 PE=1 SV=3	65199	48899	31140	35964	36385	36216	37820.9	41963.4	44712.3	35964	42216.7	41511.6	1.10953		1.18221		0.950904		1.11623		1.09759
Q08288	Cell growth-regulating nucleolar protein	Lyar	sp|Q08288|LYAR_MOUSE Cell growth-regulating nucleolar protein OS=Mus musculus OX=10090 GN=Lyar PE=1 SV=2	154610	111850	62201	91236	79372	74474	89686.7	95985.7	89311.2	91236	92093.6	85363.8	1.07023		0.995814		1.01727		1.02684		0.9518
Q08481	Platelet endothelial cell adhesion molecule	Pecam1	sp|Q08481|PECA1_MOUSE Platelet endothelial cell adhesion molecule OS=Mus musculus OX=10090 GN=Pecam1 PE=1 SV=1	108200	73169	38182	59709	50653	51864	62765	62791	54823.6	59709	58771.6	59447.7	1.00041		0.873473		0.95131		0.936375		0.947147
Q08857	Platelet glycoprotein 4	Cd36	sp|Q08857|CD36_MOUSE Platelet glycoprotein 4 OS=Mus musculus OX=10090 GN=Cd36 PE=1 SV=2	140170	80939	41048	92730	54060	56740	81310.3	69458.9	58938.7	92730	62724.7	65036.7	0.854246		0.724862		1.14045		0.771424		0.799858
Q08879;CON__ENSEMBL:ENSBTAP00000016046;P23142	Fibulin-1	Fbln1;FBLN1	sp|Q08879|FBLN1_MOUSE Fibulin-1 OS=Mus musculus OX=10090 GN=Fbln1 PE=1 SV=2;;sp|P23142|FBLN1_HUMAN Fibulin-1 OS=Homo sapiens OX=9606 GN=FBLN1 PE=1 SV=4	71330	41475	23494	26810	29023	31239	41377.3	35592.4	33733.8	26810	33674.8	35806.9	0.86019		0.815273		0.647939	DOWN	0.813846		0.865373
Q08943	FACT complex subunit SSRP1	Ssrp1	sp|Q08943|SSRP1_MOUSE FACT complex subunit SSRP1 OS=Mus musculus OX=10090 GN=Ssrp1 PE=1 SV=2	413710	313510	186660	264650	246010	266410	239986	269043	268016	264650	285440	305365	1.12108		1.1168		1.10277		1.1894		1.27243
Q09014	Neutrophil cytosol factor 1	Ncf1	sp|Q09014|NCF1_MOUSE Neutrophil cytosol factor 1 OS=Mus musculus OX=10090 GN=Ncf1 PE=1 SV=3	156950	130310	59561	96849	74297	75798	91044.1	111827	85520.6	96849	86205.2	86881.4	1.22828		0.939332		1.06376		0.946852		0.954278
Q0P678	Zinc finger CCCH domain-containing protein 18	Zc3h18	sp|Q0P678|ZCH18_MOUSE Zinc finger CCCH domain-containing protein 18 OS=Mus musculus OX=10090 GN=Zc3h18 PE=1 SV=1	514270	339110	201250	295680	242950	247720	298319	291012	288965	295680	281890	283942	0.975505		0.968641		0.991152		0.944926		0.951806
Q0VBL3		Rbm15	sp|Q0VBL3|RBM15_MOUSE RNA-binding protein 15 OS=Mus musculus OX=10090 GN=Rbm15 PE=1 SV=1	39876	32949	16945	24956	19153	21466	23131.4	28275.6	24330.5	24956	22222.8	24604.8	1.22239		1.05184		1.07888		0.960721		1.0637
Q0VGB7	Serine/threonine-protein phosphatase 4 regulatory subunit 2	Ppp4r2	sp|Q0VGB7|PP4R2_MOUSE Serine/threonine-protein phosphatase 4 regulatory subunit 2 OS=Mus musculus OX=10090 GN=Ppp4r2 PE=1 SV=1	197740	165630	91976	117450	105770	109380	114706	142138	132064	117450	122723	125374	1.23915		1.15133		1.02392		1.06989		1.093
Q11011	Puromycin-sensitive aminopeptidase	Npepps	sp|Q11011|PSA_MOUSE Puromycin-sensitive aminopeptidase OS=Mus musculus OX=10090 GN=Npepps PE=1 SV=2	149230	94335	62641	83424	80527	78705	86565.8	80954.9	89943	83424	93433.8	90213.5	0.935183		1.03901		0.963706		1.07934		1.04214
Q11136	Xaa-Pro dipeptidase	Pepd	sp|Q11136|PEPD_MOUSE Xaa-Pro dipeptidase OS=Mus musculus OX=10090 GN=Pepd PE=1 SV=3	700780	681790	328350	439690	409710	358980	406511	585088	471461	439690	475378	411471	1.43929		1.15977		1.08162		1.16941		1.0122
Q9Z0H3;Q12824	SWI/SNF-related matrix-associated actin-dependent regulator of chromatin subfamily B member 1	Smarcb1;SMARCB1	sp|Q9Z0H3|SNF5_MOUSE SWI/SNF-related matrix-associated actin-dependent regulator of chromatin subfamily B member 1 OS=Mus musculus OX=10090 GN=Smarcb1 PE=1 SV=1;sp|Q12824|SNF5_HUMAN SWI/SNF-related matrix-associated actin-dependent regulator of chromatin s	84487	55169	33964	56118	49540	50315	49009.5	47344.1	48767.2	56118	57480.2	57672.2	0.966018		0.995055		1.14504		1.17284		1.17676
Q62276;Q15528	Mediator of RNA polymerase II transcription subunit 22	Med22;MED22	sp|Q62276|MED22_MOUSE Mediator of RNA polymerase II transcription subunit 22 OS=Mus musculus OX=10090 GN=Med22 PE=1 SV=2;sp|Q15528|MED22_HUMAN Mediator of RNA polymerase II transcription subunit 22 OS=Homo sapiens OX=9606 GN=MED22 PE=1 SV=2	39740	31396	18074	33711	26524	26897	23052.5	26942.9	25951.5	33711	30775.2	30830	1.16876		1.12576		1.46236		1.33501		1.33738
Q18PI6	SLAM family member 5	Cd84	sp|Q18PI6|SLAF5_MOUSE SLAM family member 5 OS=Mus musculus OX=10090 GN=Cd84 PE=1 SV=1	241940	187710	130400	153000	147990	150020	140345	161086	187235	153000	171710	171956	1.14778		1.3341		1.09017		1.22348		1.22524
Q1HFZ0	tRNA (cytosine(34)-C(5))-methyltransferase	Nsun2	sp|Q1HFZ0|NSUN2_MOUSE tRNA (cytosine(34)-C(5))-methyltransferase OS=Mus musculus OX=10090 GN=Nsun2 PE=1 SV=2	38928	29056	13540	18131	16772	19163	22581.5	24934.8	19441.4	18131	19460.2	21965.1	1.10422		0.860944		0.802915		0.861777		0.972703
Q2TPA8	Hydroxysteroid dehydrogenase-like protein 2	Hsdl2	sp|Q2TPA8|HSDL2_MOUSE Hydroxysteroid dehydrogenase-like protein 2 OS=Mus musculus OX=10090 GN=Hsdl2 PE=1 SV=1	70715	62735	33280	53359	47075	48683	41020.6	53836.9	47785	53359	54620.1	55801.6	1.31244		1.1649		1.30079		1.33153		1.36033
Q2VLH6	Scavenger receptor cysteine-rich type 1 protein M130;Soluble CD163	Cd163	sp|Q2VLH6|C163A_MOUSE Scavenger receptor cysteine-rich type 1 protein M130 OS=Mus musculus OX=10090 GN=Cd163 PE=1 SV=2	62924	46969	28736	42297	39024	37295	36501.2	40307.1	41260.5	42297	45278.7	42748.4	1.10427		1.13039		1.15879		1.24047		1.17115
Q62293;Q3T9E4		Tgtp1	sp|Q62293|TGTP1_MOUSE T-cell-specific guanine nucleotide triphosphate-binding protein 1 OS=Mus musculus OX=10090 GN=Tgtp1 PE=1 SV=1;sp|Q3T9E4|TGTP2_MOUSE T-cell-specific guanine nucleotide triphosphate-binding protein 2 OS=Mus musculus OX=10090 GN=Tgtp2 PE	46126	24210	13271	24413	22546	19563	26756.9	20776.2	19055.1	24413	26159.6	22423.6	0.776478		0.712158		0.912399		0.977678		0.838047
Q3TBD2	Minor histocompatibility protein HA-1	Hmha1	sp|Q3TBD2|HMHA1_MOUSE Rho GTPase-activating protein 45 OS=Mus musculus OX=10090 GN=Arhgap45 PE=1 SV=2	128780	82118	48322	88513	64971	66368	74703.1	70470.7	69383.1	88513	75384.5	76072.5	0.943344		0.928784		1.18486		1.00912		1.01833
Q3TCN2	Putative phospholipase B-like 2;Putative phospholipase B-like 2 28 kDa form;Putative phospholipase B-like 2 40 kDa form;Putative phospholipase B-like 2 15 kDa form	Plbd2	sp|Q3TCN2|PLBL2_MOUSE Putative phospholipase B-like 2 OS=Mus musculus OX=10090 GN=Plbd2 PE=1 SV=2	439480	372250	233320	321420	274380	249900	254935	319452	335012	321420	318357	286441	1.25307		1.31411		1.26079		1.24878		1.12358
Q3TEA8	Heterochromatin protein 1-binding protein 3	Hp1bp3	sp|Q3TEA8|HP1B3_MOUSE Heterochromatin protein 1-binding protein 3 OS=Mus musculus OX=10090 GN=Hp1bp3 PE=1 SV=1	469940	269480	165630	435510	262200	255410	272604	231258	237820	435510	304225	292757	0.848329		0.872398		1.59759	UP	1.11599		1.07393
Q3TGF2	Protein FAM107B	Fam107b	sp|Q3TGF2|F107B_MOUSE Protein FAM107B OS=Mus musculus OX=10090 GN=Fam107b PE=1 SV=2	201840	134220	58075	95201	84222	80676	117084	115183	83386.9	95201	97721	92472.7	0.983762		0.712197		0.8131		0.834623		0.789798
Q3THE2	Myosin regulatory light chain 12B	Myl12b	sp|Q3THE2|ML12B_MOUSE Myosin regulatory light chain 12B OS=Mus musculus OX=10090 GN=Myl12b PE=1 SV=2	1196000	900610	477590	592730	632230	550600	693780	772871	685747	592730	733563	631110	1.114		0.988422		0.854349		1.05734		0.90967
Q3THG9	Alanyl-tRNA editing protein Aarsd1	Aarsd1	sp|Q3THG9|AASD1_MOUSE Alanyl-tRNA editing protein Aarsd1 OS=Mus musculus OX=10090 GN=Aarsd1 PE=1 SV=2	83749	62464	38999	48694	46987	49355	48581.4	53604.4	55996.7	48694	54518	56571.8	1.10339		1.15264		1.00232		1.1222		1.16448
Q3THJ3	Probable RNA-binding protein EIF1AD	Eif1ad	sp|Q3THJ3|EIF1A_MOUSE Probable RNA-binding protein EIF1AD OS=Mus musculus OX=10090 GN=Eif1ad PE=1 SV=2	39065	36064	19886	22727	23966	22128	22661	30948.8	28553.3	22727	27807.2	25363.6	1.36573		1.26002		1.00291		1.2271		1.11927
Q3THK3	General transcription factor IIF subunit 1	Gtf2f1	sp|Q3THK3|T2FA_MOUSE General transcription factor IIF subunit 1 OS=Mus musculus OX=10090 GN=Gtf2f1 PE=1 SV=2	272540	218440	112570	163400	129560	123520	158096	187457	161633	163400	150326	141581	1.18572		1.02238		1.03355		0.950851		0.895541
Q3THK7	GMP synthase [glutamine-hydrolyzing]	Gmps	sp|Q3THK7|GUAA_MOUSE GMP synthase [glutamine-hydrolyzing] OS=Mus musculus OX=10090 GN=Gmps PE=1 SV=2	78954	53644	30383	43817	38924	39562	45799.9	46035.4	43625.4	43817	45162.7	45346.9	1.00514		0.952522		0.956705		0.986087		0.990108
Q3THS6;Q91X83	S-adenosylmethionine synthase isoform type-2	Mat2a	sp|Q3THS6|METK2_MOUSE S-adenosylmethionine synthase isoform type-2 OS=Mus musculus OX=10090 GN=Mat2a PE=1 SV=2	267940	215830	122670	133810	141290	134640	155428	185218	176136	133810	163936	154327	1.19167		1.13323		0.860916		1.05474		0.992922
Q3TIV5;Q8WU90	Zinc finger CCCH domain-containing protein 15	Zc3h15;ZC3H15	sp|Q3TIV5|ZC3HF_MOUSE Zinc finger CCCH domain-containing protein 15 OS=Mus musculus OX=10090 GN=Zc3h15 PE=1 SV=2;sp|Q8WU90|ZC3HF_HUMAN Zinc finger CCCH domain-containing protein 15 OS=Homo sapiens OX=9606 GN=ZC3H15 PE=1 SV=1	154270	126380	76273	105430	90730	93185	89489.4	108455	109516	105430	105272	106811	1.21193		1.22379		1.17813		1.17636		1.19356
Q3TJD7	PDZ and LIM domain protein 7	Pdlim7	sp|Q3TJD7|PDLI7_MOUSE PDZ and LIM domain protein 7 OS=Mus musculus OX=10090 GN=Pdlim7 PE=1 SV=1	113490	44631	19178	27018	24661	25070	65833.7	38300.7	27536.7	27018	28613.6	28735.8	0.58178	DOWN	0.418277	DOWN	0.410398	DOWN	0.434635	DOWN	0.436491	DOWN
Q3TKT4;Q6DIC0	Transcription activator BRG1	Smarca4	sp|Q3TKT4|SMCA4_MOUSE Transcription activator BRG1 OS=Mus musculus OX=10090 GN=Smarca4 PE=1 SV=1	105090	74042	45821	76889	55454	57486	60961	63540.2	65792	76889	64342.1	65891.8	1.04231		1.07925		1.26128		1.05546		1.08088
Q3TKY6	Peptidyl-prolyl cis-trans isomerase CWC27 homolog	Cwc27	sp|Q3TKY6|CWC27_MOUSE Spliceosome-associated protein CWC27 homolog OS=Mus musculus OX=10090 GN=Cwc27 PE=1 SV=1	181250	122880	63801	77981	74233	73500	105140	105451	91608.6	77981	86131	84247.4	1.00296		0.8713		0.741687		0.819202		0.801287
Q3TLD5;O94763	Unconventional prefoldin RPB5 interactor	Uri1	sp|Q3TLD5|RMP_MOUSE Unconventional prefoldin RPB5 interactor OS=Mus musculus OX=10090 GN=Uri1 PE=1 SV=2	96959	67102	46974	55526	48987	52091	56244.3	57584.5	67447.6	55526	56838.6	59707.9	1.02383		1.19919		0.987229		1.01057		1.06158
Q3TLH4	Protein PRRC2C	Prrc2c	sp|Q3TLH4|PRC2C_MOUSE Protein PRRC2C OS=Mus musculus OX=10090 GN=Prrc2c PE=1 SV=3	521010	411150	244700	306880	252450	280810	302229	352834	351352	306880	292912	321871	1.16744		1.16254		1.01539		0.969173		1.06499
Q3TMH2	Secernin-3	Scrn3	sp|Q3TMH2|SCRN3_MOUSE Secernin-3 OS=Mus musculus OX=10090 GN=Scrn3 PE=1 SV=1	51213	35687	21163	24227	23079	22155	29707.8	30625.3	30386.9	24227	26778.1	25394.6	1.03088		1.02286		0.81551		0.901382		0.854811
Q3TNH5	Protein FAM172A	Fam172a	sp|Q3TNH5|F172A_MOUSE Cotranscriptional regulator FAM172A OS=Mus musculus OX=10090 GN=Fam172a PE=1 SV=2	80982	73496	41077	64579	55381	52836	46976.3	63071.6	58980.4	64579	64257.4	60561.8	1.34263		1.25553		1.37471		1.36787		1.2892
Q3TQI7	Uncharacterized protein C9orf78 homolog		sp|Q3TQI7|TLS1_MOUSE Telomere length and silencing protein 1 homolog OS=Mus musculus OX=10090 PE=1 SV=2	176110	141880	67407	84437	84150	77853	102158	121756	96786.3	84437	97637.4	89236.9	1.19184		0.947413		0.82653		0.955745		0.873514
Q3TVI8	Pre-B-cell leukemia transcription factor-interacting protein 1	Pbxip1	sp|Q3TVI8|PBIP1_MOUSE Pre-B-cell leukemia transcription factor-interacting protein 1 OS=Mus musculus OX=10090 GN=Pbxip1 PE=1 SV=2	55740	31532	18465	24882	23421	24590	32333.8	27059.6	26512.9	24882	27174.9	28185.6	0.836883		0.819975		0.769534		0.840447		0.871706
Q3TW96	UDP-N-acetylhexosamine pyrophosphorylase-like protein 1	Uap1l1	sp|Q3TW96|UAP1L_MOUSE UDP-N-acetylhexosamine pyrophosphorylase-like protein 1 OS=Mus musculus OX=10090 GN=Uap1l1 PE=1 SV=1	261590	194790	111080	122380	121790	115880	151744	167162	159494	122380	141310	132824	1.1016		1.05107		0.80649		0.931242		0.875318
Q3TWW8	Serine/arginine-rich splicing factor 6	Srsf6	sp|Q3TWW8|SRSF6_MOUSE Serine/arginine-rich splicing factor 6 OS=Mus musculus OX=10090 GN=Srsf6 PE=1 SV=1	133020	114010	72244	85693	72141	70906	77162.7	97839.3	103731	85693	83703.7	81274.1	1.26796		1.34432		1.11055		1.08477		1.05328
Q3TYS2	Uncharacterized protein C17orf62 homolog		sp|Q3TYS2|CYBC1_MOUSE Cytochrome b-245 chaperone 1 OS=Mus musculus OX=10090 GN=Cybc1 PE=1 SV=2	54709	25185	13625	33486	19796	22700	31735.8	21612.9	19563.4	33486	22968.9	26019.3	0.681025		0.616447	DOWN	1.05515		0.723753		0.819871
Q3TYX3	SET and MYND domain-containing protein 5	Smyd5	sp|Q3TYX3|SMYD5_MOUSE SET and MYND domain-containing protein 5 OS=Mus musculus OX=10090 GN=Smyd5 PE=1 SV=2	65357	32808	21757	27754	28414	33500	37912.5	28154.6	31239.8	27754	32968.2	38398.5	0.742622		0.823996		0.732054		0.869585		1.01282
Q3U0B3	Dehydrogenase/reductase SDR family member 11	Dhrs11	sp|Q3U0B3|DHR11_MOUSE Dehydrogenase/reductase SDR family member 11 OS=Mus musculus OX=10090 GN=Dhrs11 PE=1 SV=1	18373	13755	6800.2	8843.6	8003.8	8673.6	10657.9	11804	9764.06	8843.6	9286.64	9941.88	1.10754		0.916136		0.829772		0.871341		0.93282
Q3U0S6	Ras-interacting protein 1	Rasip1	sp|Q3U0S6|RAIN_MOUSE Ras-interacting protein 1 OS=Mus musculus OX=10090 GN=Rasip1 PE=1 SV=3	61913	48808	29641	51105	38803	35852	35914.7	41885.3	42560	51105	45022.3	41094.4	1.16624		1.18503		1.42296		1.25359		1.14422
Q3U0V1;Q92945	Far upstream element-binding protein 2	Khsrp;KHSRP	sp|Q3U0V1|FUBP2_MOUSE Far upstream element-binding protein 2 OS=Mus musculus OX=10090 GN=Khsrp PE=1 SV=2;sp|Q92945|FUBP2_HUMAN Far upstream element-binding protein 2 OS=Homo sapiens OX=9606 GN=KHSRP PE=1 SV=4	1256800	982980	689490	869780	757380	797350	729049	843558	990003	869780	878772	913941	1.15707		1.35794		1.19303		1.20537		1.25361
Q3U1C6	Putative deoxyribonuclease TATDN3	Tatdn3	sp|Q3U1C6|TATD3_MOUSE Putative deoxyribonuclease TATDN3 OS=Mus musculus OX=10090 GN=Tatdn3 PE=1 SV=1	36885	34173	20400	23423	21686	20381	21396.4	29326	29291.3	23423	25161.8	23361.2	1.37061		1.36899		1.09472		1.17598		1.09183
Q3U1F9	Phosphoprotein associated with glycosphingolipid-enriched microdomains 1	Pag1	sp|Q3U1F9|PHAG1_MOUSE Phosphoprotein associated with glycosphingolipid-enriched microdomains 1 OS=Mus musculus OX=10090 GN=Pag1 PE=1 SV=2	83494	66331	44027	52290	47471	46641	48433.5	56922.9	63216.1	52290	55079.6	53461	1.17528		1.30522		1.07963		1.13722		1.1038
Q3U1J4	DNA damage-binding protein 1	Ddb1	sp|Q3U1J4|DDB1_MOUSE DNA damage-binding protein 1 OS=Mus musculus OX=10090 GN=Ddb1 PE=1 SV=2	1699700	1390100	884460	1113800	1067300	930040	985968	1.19293e+06	1.26995e+06	1113800	1.23837e+06	1.06603e+06	1.20991		1.28802		1.12965		1.25599		1.0812
Q3U5Q7	UMP-CMP kinase 2, mitochondrial	Cmpk2	sp|Q3U5Q7|CMPK2_MOUSE UMP-CMP kinase 2, mitochondrial OS=Mus musculus OX=10090 GN=Cmpk2 PE=1 SV=2	558540	409760	167390	178050	202150	204990	324000	351641	240347	178050	234550	234964	1.08531		0.741811		0.549538	DOWN	0.723921		0.725199
Q3U7R1	Extended synaptotagmin-1	Esyt1	sp|Q3U7R1|ESYT1_MOUSE Extended synaptotagmin-1 OS=Mus musculus OX=10090 GN=Esyt1 PE=1 SV=2	348710	216970	103280	179600	142950	134580	202281	186196	148294	179600	165862	154259	0.920482		0.733112		0.887874		0.819958		0.762596
Q3U962	Collagen alpha-2(V) chain	Col5a2	sp|Q3U962|CO5A2_MOUSE Collagen alpha-2(V) chain OS=Mus musculus OX=10090 GN=Col5a2 PE=1 SV=1	85477	71775	43633	59423	46627	55008	49583.8	61594.7	62650.4	59423	54100.3	63051.4	1.24224		1.26353		1.19844		1.09109		1.27161
Q3U9G9	Lamin-B receptor	Lbr	sp|Q3U9G9|LBR_MOUSE Lamin-B receptor OS=Mus musculus OX=10090 GN=Lbr PE=1 SV=2	522860	330460	148340	272720	210740	201220	303302	283589	212994	272720	244517	230643	0.935004		0.702249		0.899169		0.806183		0.760439
Q3UBX0	Transmembrane protein 109	Tmem109	sp|Q3UBX0|TM109_MOUSE Transmembrane protein 109 OS=Mus musculus OX=10090 GN=Tmem109 PE=1 SV=2	30240	15977	9129.1	18555	14042	15094	17541.7	13710.9	13108	18555	16292.6	17301.1	0.781616		0.747248		1.05776		0.928793		0.986282
Q3UEB3	Poly(U)-binding-splicing factor PUF60	Puf60	sp|Q3UEB3|PUF60_MOUSE Poly(U)-binding-splicing factor PUF60 OS=Mus musculus OX=10090 GN=Puf60 PE=1 SV=2	507040	393120	229530	287410	261690	288310	294125	337361	329570	287410	303633	330467	1.147		1.12051		0.977168		1.03233		1.12356
Q3UFS4	G patch domain-containing protein 11	Gpatch11	sp|Q3UFS4|GPT11_MOUSE G patch domain-containing protein 11 OS=Mus musculus OX=10090 GN=Gpatch11 PE=1 SV=2	92989	61468	38485	53897	43918	45345	53941.4	52749.6	55258.6	53897	50957.1	51975.5	0.977907		1.02442		0.999178		0.944676		0.963555
Q3UFY8	Mitochondrial ribonuclease P protein 1	Trmt10c	sp|Q3UFY8|TM10C_MOUSE tRNA methyltransferase 10 homolog C OS=Mus musculus OX=10090 GN=Trmt10c PE=1 SV=2	42901	32283	14429	22215	16998	18146	24886.2	27704.1	20717.9	22215	19722.4	20799.4	1.11323		0.832506		0.892665		0.792506		0.83578
Q3UGC7;Q66JS6	Eukaryotic translation initiation factor 3 subunit J-A;Eukaryotic translation initiation factor 3 subunit J-B	Eif3j1;Eif3j2	sp|Q3UGC7|EI3JA_MOUSE Eukaryotic translation initiation factor 3 subunit J-A OS=Mus musculus OX=10090 GN=Eif3j1 PE=2 SV=1;sp|Q66JS6|EI3JB_MOUSE Eukaryotic translation initiation factor 3 subunit J-B OS=Mus musculus OX=10090 GN=Eif3j2 PE=1 SV=1	377430	300510	157300	247250	239260	225930	218941	257887	225859	247250	277608	258966	1.17788		1.0316		1.1293		1.26796		1.18281
Q3UGR5	Haloacid dehalogenase-like hydrolase domain-containing protein 2	Hdhd2	sp|Q3UGR5|HDHD2_MOUSE Haloacid dehalogenase-like hydrolase domain-containing protein 2 OS=Mus musculus OX=10090 GN=Hdhd2 PE=1 SV=2	82892	62635	41689	48095	48018	43322	48084.3	53751.1	59859.1	48095	55714.3	49656.7	1.11785		1.24488		1.00022		1.15868		1.0327
Q3UHJ0	AP2-associated protein kinase 1	Aak1	sp|Q3UHJ0|AAK1_MOUSE AP2-associated protein kinase 1 OS=Mus musculus OX=10090 GN=Aak1 PE=1 SV=2	70900	56417	29356	38289	34340	35526	41127.9	48415	42150.8	38289	39844	40720.7	1.17718		1.02487		0.930974		0.968782		0.990099
Q3UHX2	28 kDa heat- and acid-stable phosphoprotein	Pdap1	sp|Q3UHX2|HAP28_MOUSE 28 kDa heat- and acid-stable phosphoprotein OS=Mus musculus OX=10090 GN=Pdap1 PE=1 SV=1	220200	142660	63218	119510	87012	93596	127734	122426	90771.5	119510	100958	107282	0.95844		0.710627		0.935614		0.790376		0.839883
Q3UI43	BRISC and BRCA1-A complex member 1	Babam1	sp|Q3UI43|BABA1_MOUSE BRISC and BRCA1-A complex member 1 OS=Mus musculus OX=10090 GN=Babam1 PE=1 SV=1	42371	28376	33337	33825	32315	41290	24578.7	24351.3	47866.9	33825	37494.4	47327.5	0.990746		1.94749	UP	1.37619		1.52548	UP	1.92555	UP
Q3UIA2	Rho GTPase-activating protein 17	Arhgap17	sp|Q3UIA2|RHG17_MOUSE Rho GTPase-activating protein 17 OS=Mus musculus OX=10090 GN=Arhgap17 PE=1 SV=1	68104	42106	21287	39113	29017	30471	39506	36133.9	30564.9	39113	33667.8	34926.6	0.914642		0.773678		0.990052		0.85222		0.884082
Q3UJU9	Regulator of microtubule dynamics protein 3	Rmdn3	sp|Q3UJU9|RMD3_MOUSE Regulator of microtubule dynamics protein 3 OS=Mus musculus OX=10090 GN=Rmdn3 PE=1 SV=2	78021	49785	24490	39060	32885	31788	45258.7	42723.7	35163.9	39060	38155.8	36436.1	0.943989		0.776955		0.863039		0.84306		0.805064
Q3UKC1	Tax1-binding protein 1 homolog	Tax1bp1	sp|Q3UKC1|TAXB1_MOUSE Tax1-binding protein 1 homolog OS=Mus musculus OX=10090 GN=Tax1bp1 PE=1 SV=2	34577	24870	15073	19689	17538	18200	20057.5	21342.5	21642.5	19689	20349	20861.3	1.06407		1.07902		0.981626		1.01453		1.04007
Q3UKJ7	WD40 repeat-containing protein SMU1;WD40 repeat-containing protein SMU1, N-terminally processed	Smu1	sp|Q3UKJ7|SMU1_MOUSE WD40 repeat-containing protein SMU1 OS=Mus musculus OX=10090 GN=Smu1 PE=2 SV=2	503430	392290	250100	387660	342050	312640	292031	336649	359106	387660	396873	358355	1.15278		1.22968		1.32746		1.35901		1.22711
Q3UL36	Arginine and glutamate-rich protein 1	Arglu1	sp|Q3UL36|ARGL1_MOUSE Arginine and glutamate-rich protein 1 OS=Mus musculus OX=10090 GN=Arglu1 PE=1 SV=2	36071	29611	13705	25627	21229	20174	20924.2	25411.1	19678.3	25627	24631.6	23123.9	1.21444		0.940458		1.22476		1.17718		1.10513
Q3ULD5	Methylcrotonoyl-CoA carboxylase beta chain, mitochondrial	Mccc2	sp|Q3ULD5|MCCB_MOUSE Methylcrotonoyl-CoA carboxylase beta chain, mitochondrial OS=Mus musculus OX=10090 GN=Mccc2 PE=1 SV=1	84036	57790	34742	55912	50047	49636	48747.9	49593.3	49884.3	55912	58068.5	56893.9	1.01734		1.02331		1.14696		1.1912		1.16711
Q3ULJ0;Q6NXY9	Glycerol-3-phosphate dehydrogenase 1-like protein	Gpd1l	sp|Q3ULJ0|GPD1L_MOUSE Glycerol-3-phosphate dehydrogenase 1-like protein OS=Mus musculus OX=10090 GN=Gpd1l PE=1 SV=2	95322	56067	32445	57187	44506	43757	55294.7	48114.7	46586.1	57187	51639.4	50155.3	0.87015		0.842506		1.03422		0.933893		0.907054
Q3UM45	Protein phosphatase 1 regulatory subunit 7	Ppp1r7	sp|Q3UM45|PP1R7_MOUSE Protein phosphatase 1 regulatory subunit 7 OS=Mus musculus OX=10090 GN=Ppp1r7 PE=1 SV=2	830310	680440	430770	495030	467860	454970	481649	583929	618521	495030	542848	521497	1.21235		1.28417		1.02778		1.12706		1.08273
Q3UMF0	Cordon-bleu protein-like 1	Cobll1	sp|Q3UMF0|COBL1_MOUSE Cordon-bleu protein-like 1 OS=Mus musculus OX=10090 GN=Cobll1 PE=1 SV=2	61308	49897	30043	39906	33576	34580	35563.7	42819.8	43137.2	39906	38957.5	39636.4	1.20403		1.21295		1.1221		1.09543		1.11452
Q3UMT1	Protein phosphatase 1 regulatory subunit 12C	Ppp1r12c	sp|Q3UMT1|PP12C_MOUSE Protein phosphatase 1 regulatory subunit 12C OS=Mus musculus OX=10090 GN=Ppp1r12c PE=1 SV=1	163960	131250	64511	95838	80516	82414	95110.5	112634	92628	95838	93421	94464.8	1.18424		0.9739		1.00765		0.982237		0.993212
Q3UMU9	Hepatoma-derived growth factor-related protein 2	Hdgfrp2	sp|Q3UMU9|HDGR2_MOUSE Hepatoma-derived growth factor-related protein 2 OS=Mus musculus OX=10090 GN=Hdgfl2 PE=1 SV=1	148730	127520	71606	95296	87098	86111	86275.8	109433	102815	95296	101058	98702.4	1.26841		1.19171		1.10455		1.17134		1.14403
Q3UMY5	Echinoderm microtubule-associated protein-like 4	Eml4	sp|Q3UMY5|EMAL4_MOUSE Echinoderm microtubule-associated protein-like 4 OS=Mus musculus OX=10090 GN=Eml4 PE=1 SV=1	346110	242900	148120	215380	181910	190760	200773	208448	212678	215380	211066	218653	1.03823		1.0593		1.07276		1.05127		1.08906
Q3UPF5	Zinc finger CCCH-type antiviral protein 1	Zc3hav1	sp|Q3UPF5|ZCCHV_MOUSE Zinc finger CCCH-type antiviral protein 1 OS=Mus musculus OX=10090 GN=Zc3hav1 PE=1 SV=1	202340	150830	76379	107080	90249	90320	117374	129437	109669	107080	104714	103527	1.10277		0.934352		0.912297		0.892139		0.882025
Q3UPH1	Protein PRRC1	Prrc1	sp|Q3UPH1|PRRC1_MOUSE Protein PRRC1 OS=Mus musculus OX=10090 GN=Prrc1 PE=1 SV=1	122540	88995	55565	71740	64820	73506	71083.4	76372.3	79782.9	71740	75209.3	84254.2	1.0744		1.12238		1.00924		1.05804		1.18529
Q3UPL0	Protein transport protein Sec31A	Sec31a	sp|Q3UPL0|SC31A_MOUSE Protein transport protein Sec31A OS=Mus musculus OX=10090 GN=Sec31a PE=1 SV=2	216790	138320	86659	148750	111090	114540	125756	118701	124429	148750	128895	131288	0.943899		0.989447		1.18284		1.02496		1.04399
Q3UQA7	Selenoprotein H	Selh	sp|Q3UQA7|SELH_MOUSE Selenoprotein H OS=Mus musculus OX=10090 GN=Selenoh PE=1 SV=2	89424	68072	48261	61449	55088	52883	51873.4	58416.9	69295.5	61449	63917.4	60615.7	1.12615		1.33586		1.1846		1.23218		1.16853
Q3USH5	Splicing factor, suppressor of white-apricot homolog	Sfswap	sp|Q3USH5|SFSWA_MOUSE Splicing factor, suppressor of white-apricot homolog OS=Mus musculus OX=10090 GN=Sfswap PE=1 SV=2	102330	73460	42747	51447	50803	51248	59359.9	63040.7	61378.2	51447	58945.6	58741.6	1.06201		1.034		0.866696		0.993021		0.989584
Q3UTJ2	Sorbin and SH3 domain-containing protein 2	Sorbs2	sp|Q3UTJ2|SRBS2_MOUSE Sorbin and SH3 domain-containing protein 2 OS=Mus musculus OX=10090 GN=Sorbs2 PE=1 SV=2	169700	138460	89027	110320	106960	99669	98440.1	118821	127829	110320	124103	114243	1.20704		1.29855		1.12068		1.2607		1.16053
Q3UUV5	Src kinase-associated phosphoprotein 1	Skap1	sp|Q3UUV5|SKAP1_MOUSE Src kinase-associated phosphoprotein 1 OS=Mus musculus OX=10090 GN=Skap1 PE=1 SV=1	71678	46906	28826	53281	38924	42598	41579.2	40253	41389.8	53281	45162.7	48826.8	0.968105		0.995444		1.28143		1.08618		1.17431
Q3UW53	Protein Niban	Fam129a	sp|Q3UW53|NIBAN_MOUSE Protein Niban OS=Mus musculus OX=10090 GN=Fam129a PE=1 SV=2	44985	35843	16316	27608	22851	24251	26095	30759.2	23427.3	27608	26513.5	27797	1.17874		0.897768		1.05798		1.01604		1.06522
Q3UYC0	Protein phosphatase 1H	Ppm1h	sp|Q3UYC0|PPM1H_MOUSE Protein phosphatase 1H OS=Mus musculus OX=10090 GN=Ppm1h PE=1 SV=1	23074	19555	10530	14057	14420	13827	13384.8	16781.4	15119.5	14057	16731.2	15848.8	1.25376		1.1296		1.05022		1.25001		1.18409
Q3UZ39	Leucine-rich repeat flightless-interacting protein 1	Lrrfip1	sp|Q3UZ39|LRRF1_MOUSE Leucine-rich repeat flightless-interacting protein 1 OS=Mus musculus OX=10090 GN=Lrrfip1 PE=1 SV=2	912150	782620	457840	608980	511450	528350	529123	671616	657389	608980	593424	605607	1.2693		1.24241		1.15092		1.12152		1.14455
Q3UZA1	CapZ-interacting protein	Rcsd1	sp|Q3UZA1|CPZIP_MOUSE CapZ-interacting protein OS=Mus musculus OX=10090 GN=Rcsd1 PE=1 SV=1	555650	482730	262590	348990	297660	329910	322323	414262	377040	348990	345369	378150	1.28524		1.16976		1.08273		1.0715		1.1732
Q3V1V3	ESF1 homolog	Esf1	sp|Q3V1V3|ESF1_MOUSE ESF1 homolog OS=Mus musculus OX=10090 GN=Esf1 PE=1 SV=1	78396	53974	33292	50370	40707	42461	45476.2	46318.5	47802.3	50370	47231.5	48669.8	1.01852		1.05115		1.10761		1.0386		1.07022
Q3V3R1	Monofunctional C1-tetrahydrofolate synthase, mitochondrial	Mthfd1l	sp|Q3V3R1|C1TM_MOUSE Monofunctional C1-tetrahydrofolate synthase, mitochondrial OS=Mus musculus OX=10090 GN=Mthfd1l PE=1 SV=2	70240	34961	19265	49857	32183	31325	40745.1	30002.3	27661.6	49857	37341.2	35905.4	0.736342		0.678895		1.22363		0.916461		0.881222
Q3V3R4	Integrin alpha-1	Itga1	sp|Q3V3R4|ITA1_MOUSE Integrin alpha-1 OS=Mus musculus OX=10090 GN=Itga1 PE=1 SV=2	29325	20142	10964	16809	13773	18140	17010.9	17285.1	15742.6	16809	15980.5	20792.5	1.01612		0.925442		0.988129		0.939426		1.2223
Q3V4B5	COMM domain-containing protein 6	Commd6	sp|Q3V4B5|COMD6_MOUSE COMM domain-containing protein 6 OS=Mus musculus OX=10090 GN=Commd6 PE=1 SV=1	171780	122750	73162	128160	103460	110660	99646.7	105340	105050	128160	120042	126841	1.05713		1.05422		1.28614		1.20468		1.27291
Q4KML4	Costars family protein ABRACL	Abracl	sp|Q4KML4|ABRAL_MOUSE Costars family protein ABRACL OS=Mus musculus OX=10090 GN=Abracl PE=1 SV=1	236080	181190	110570	137710	133600	232970	136946	155491	158762	137710	155013	267036	1.13542		1.1593		1.00558		1.13193		1.94993	UP
Q4QRL3	Coiled-coil domain-containing protein 88B	Ccdc88b	sp|Q4QRL3|CC88B_MOUSE Coiled-coil domain-containing protein 88B OS=Mus musculus OX=10090 GN=Ccdc88b PE=1 SV=2	277680	180340	106530	148090	126760	128140	161078	154761	152961	148090	147077	146877	0.960788		0.949611		0.919371		0.913082		0.91184
Q4VA53	Sister chromatid cohesion protein PDS5 homolog B	Pds5b	sp|Q4VA53|PDS5B_MOUSE Sister chromatid cohesion protein PDS5 homolog B OS=Mus musculus OX=10090 GN=Pds5b PE=1 SV=1	175610	118500	62133	117700	86801	96864	101868	101692	89213.6	117700	100713	111028	0.998272		0.875773		1.15541		0.988661		1.08991
Q4VAA2	Protein CDV3	Cdv3	sp|Q4VAA2|CDV3_MOUSE Protein CDV3 OS=Mus musculus OX=10090 GN=Cdv3 PE=1 SV=2	284860	227650	134310	160650	153220	149750	165243	195361	192849	160650	177778	171647	1.18227		1.16707		0.972207		1.07586		1.03876
Q501J6;Q8W4R3;Q8LA13;Q8H136;Q84W89;Q9LYJ9;Q9M2F9;Q9SQV1	Probable ATP-dependent RNA helicase DDX17	Ddx17	sp|Q501J6|DDX17_MOUSE Probable ATP-dependent RNA helicase DDX17 OS=Mus musculus OX=10090 GN=Ddx17 PE=1 SV=1	156490	107130	68661	109490	83136	84918	90777.2	91935.1	98586.8	109490	96460.9	97334.9	1.01276		1.08603		1.20614		1.06261		1.07224
Q501J7	Phosphatase and actin regulator 4	Phactr4	sp|Q501J7|PHAR4_MOUSE Phosphatase and actin regulator 4 OS=Mus musculus OX=10090 GN=Phactr4 PE=1 SV=2	40819	41553	25676	37186	34566	33799	23678.4	35659.3	36866.9	37186	40106.2	38741.2	1.50598	UP	1.55698	UP	1.57046	UP	1.69379	UP	1.63614	UP
Q505B7	Protein archease	Zbtb8os	sp|Q505B7|ARCH_MOUSE Protein archease OS=Mus musculus OX=10090 GN=Zbtb8os PE=1 SV=2	253850	219300	129910	158260	149920	141260	147254	188195	186531	158260	173949	161915	1.27803		1.26673		1.07474		1.18128		1.09956
Q505F5	Leucine-rich repeat-containing protein 47	Lrrc47	sp|Q505F5|LRC47_MOUSE Leucine-rich repeat-containing protein 47 OS=Mus musculus OX=10090 GN=Lrrc47 PE=1 SV=1	110270	81361	45528	68730	55682	56132	63965.8	69821.1	65371.3	68730	64606.6	64339.8	1.09154		1.02197		1.07448		1.01002		1.00585
Q52KI8	Serine/arginine repetitive matrix protein 1	Srrm1	sp|Q52KI8|SRRM1_MOUSE Serine/arginine repetitive matrix protein 1 OS=Mus musculus OX=10090 GN=Srrm1 PE=1 SV=2	51829	40105	18520	21849	22709	20878	30065.1	34416.7	26591.9	21849	26348.8	23930.8	1.14474		0.884477		0.726722		0.876389		0.795966
Q569Z5	Probable ATP-dependent RNA helicase DDX46	Ddx46	sp|Q569Z5|DDX46_MOUSE Probable ATP-dependent RNA helicase DDX46 OS=Mus musculus OX=10090 GN=Ddx46 PE=1 SV=2	794550	572830	318830	475880	380700	385190	460905	491582	457792	475880	441718	441514	1.06656		0.993245		1.03249		0.958371		0.957927
Q569Z6;Q9C5J3	Thyroid hormone receptor-associated protein 3	Thrap3	sp|Q569Z6|TR150_MOUSE Thyroid hormone receptor-associated protein 3 OS=Mus musculus OX=10090 GN=Thrap3 PE=1 SV=1	953590	732430	372110	464010	412590	406920	553162	628545	534294	464010	478719	466421	1.13628		0.965891		0.838833		0.865424		0.843191
Q56A08	G patch domain and KOW motifs-containing protein	Gpkow	sp|Q56A08|GPKOW_MOUSE G-patch domain and KOW motifs-containing protein OS=Mus musculus OX=10090 GN=Gpkow PE=1 SV=2	157740	107890	65048	95241	85249	80919	91502.3	92587.3	93399.1	95241	98912.6	92751.2	1.01186		1.02073		1.04086		1.08098		1.01365
Q571E4	N-acetylgalactosamine-6-sulfatase	Galns	sp|Q571E4|GALNS_MOUSE N-acetylgalactosamine-6-sulfatase OS=Mus musculus OX=10090 GN=Galns PE=1 SV=2	286670	218210	123900	176470	147200	141340	166292	187260	177902	176470	170793	162007	1.12609		1.06981		1.0612		1.02706		0.97423
Q58A65	C-Jun-amino-terminal kinase-interacting protein 4	Spag9	sp|Q58A65|JIP4_MOUSE C-Jun-amino-terminal kinase-interacting protein 4 OS=Mus musculus OX=10090 GN=Spag9 PE=1 SV=2	415250	318130	180860	263070	219500	231720	240880	273008	259688	263070	254681	265603	1.13338		1.07808		1.09212		1.0573		1.10264
Q5DTM8	E3 ubiquitin-protein ligase BRE1A	Rnf20	sp|Q5DTM8|BRE1A_MOUSE E3 ubiquitin-protein ligase BRE1A OS=Mus musculus OX=10090 GN=Rnf20 PE=1 SV=2	182400	119600	66893	102320	80011	83958	105807	102636	96048.2	102320	92835.1	96234.6	0.970033		0.907767		0.967042		0.877398		0.909528
Q5F2E7	Nuclear fragile X mental retardation-interacting protein 2	Nufip2	sp|Q5F2E7|NUFP2_MOUSE Nuclear fragile X mental retardation-interacting protein 2 OS=Mus musculus OX=10090 GN=Nufip2 PE=1 SV=1	25577	27793	13695	18557	17794	17176	14836.8	23851	19663.9	18557	20646	19687.5	1.60755	UP	1.32535		1.25074		1.39154		1.32694
Q5I2A0;Q80X76;P29621;P01011	Serine protease inhibitor A3G;Serine protease inhibitor A3F	Serpina3g;Serpina3f	sp|Q5I2A0|SPA3G_MOUSE Serine protease inhibitor A3G OS=Mus musculus OX=10090 GN=Serpina3g PE=1 SV=2;sp|Q80X76|SPA3F_MOUSE Serine protease inhibitor A3F OS=Mus musculus OX=10090 GN=Serpina3f PE=1 SV=3	369530	271950	120120	156580	141320	127160	214358	233378	172474	156580	163971	145754	1.08873		0.804607		0.73046		0.764937		0.679954
Q5NCR9	Nuclear speckle splicing regulatory protein 1	Nsrp1	sp|Q5NCR9|NSRP1_MOUSE Nuclear speckle splicing regulatory protein 1 OS=Mus musculus OX=10090 GN=Nsrp1 PE=1 SV=1	64685	58065	31130	38351	33392	37382	37522.7	49829.3	44698	38351	38744	42848.1	1.32798		1.19123		1.02207		1.03255		1.14193
Q5PSV9	Mediator of DNA damage checkpoint protein 1	Mdc1	sp|Q5PSV9|MDC1_MOUSE Mediator of DNA damage checkpoint protein 1 OS=Mus musculus OX=10090 GN=Mdc1 PE=1 SV=1	104220	77852	45838	76642	59285	60059	60456.3	66809.8	65816.4	76642	68787.1	68841	1.10509		1.08866		1.26773		1.1378		1.13869
Q5RKZ7	Molybdenum cofactor biosynthesis protein 1;Cyclic pyranopterin monophosphate synthase;Cyclic pyranopterin monophosphate synthase accessory protein	Mocs1	sp|Q5RKZ7|MOCS1_MOUSE Molybdenum cofactor biosynthesis protein 1 OS=Mus musculus OX=10090 GN=Mocs1 PE=1 SV=2	98785	66604	45044	75814	54774	52204	57303.5	57157.2	64676.4	75814	63553.1	59837.4	0.997446		1.12866		1.32302		1.10906		1.04422
Q5SFM8	RNA-binding protein 27	Rbm27	sp|Q5SFM8|RBM27_MOUSE RNA-binding protein 27 OS=Mus musculus OX=10090 GN=Rbm27 PE=1 SV=3	142990	110380	67543	85982	80043	78679	82946.1	94724.2	96981.5	85982	92872.2	90183.7	1.142		1.16921		1.0366		1.11967		1.08726
Q5SUA5	Unconventional myosin-Ig	Myo1g	sp|Q5SUA5|MYO1G_MOUSE Unconventional myosin-Ig OS=Mus musculus OX=10090 GN=Myo1g PE=1 SV=1	90326	58452	34692	66702	49460	47561	52396.6	50161.4	49812.5	66702	57387.4	54515.5	0.957341		0.950681		1.27302		1.09525		1.04044
Q5SUF2	Luc7-like protein 3	Luc7l3	sp|Q5SUF2|LC7L3_MOUSE Luc7-like protein 3 OS=Mus musculus OX=10090 GN=Luc7l3 PE=1 SV=1	62789	48491	23416	45658	32363	33433	36422.8	41613.2	33621.8	45658	37550.1	38321.7	1.1425		0.923097		1.25355		1.03095		1.05213
Q5SUR0	Phosphoribosylformylglycinamidine synthase	Pfas	sp|Q5SUR0|PUR4_MOUSE Phosphoribosylformylglycinamidine synthase OS=Mus musculus OX=10090 GN=Pfas PE=1 SV=1	138930	87947	55540	79581	74798	81759	80591	75473	79747	79581	86786.5	93714	0.936494		0.989528		0.987468		1.07688		1.16284
Q5SV85	Synergin gamma	Synrg	sp|Q5SV85|SYNRG_MOUSE Synergin gamma OS=Mus musculus OX=10090 GN=Synrg PE=1 SV=1	284010	220560	131130	177960	154970	165250	164749	189277	188283	177960	179808	189413	1.14888		1.14284		1.08019		1.0914		1.14971
Q5SVQ0	Histone acetyltransferase KAT7	Kat7	sp|Q5SVQ0|KAT7_MOUSE Histone acetyltransferase KAT7 OS=Mus musculus OX=10090 GN=Kat7 PE=1 SV=1	31638	24863	16365	22879	20623	20777	18352.7	21336.5	23497.7	22879	23928.4	23815.1	1.16258		1.28034		1.24663		1.30381		1.29763
Q5SX39;REV__Q9NZR1;REV__Q9JKK7	Myosin-4	Myh4	sp|Q5SX39|MYH4_MOUSE Myosin-4 OS=Mus musculus OX=10090 GN=Myh4 PE=2 SV=1	26154000	3389000	1899700	2607000	2401200	2458800	1.51715e+07	2.90832e+06	2.72768e+06	2607000	2.78606e+06	2.81833e+06	0.191696	DOWN	0.17979	DOWN	0.171835	DOWN	0.183638	DOWN	0.185765	DOWN
Q5SX40;Q8BVF4	Myosin-1	Myh1	sp|Q5SX40|MYH1_MOUSE Myosin-1 OS=Mus musculus OX=10090 GN=Myh1 PE=1 SV=1	4334800	659250	368830	463540	446650	442730	2.51455e+06	565745	529584	463540	518238	507467	0.224989	DOWN	0.210608	DOWN	0.184343	DOWN	0.206096	DOWN	0.201813	DOWN
Q5U4C3	Splicing factor, arginine/serine-rich 19	Scaf1	sp|Q5U4C3|SFR19_MOUSE Splicing factor, arginine/serine-rich 19 OS=Mus musculus OX=10090 GN=Scaf1 PE=1 SV=1	42718	35192	17195	26003	19723	22302	24780	30200.5	24689.4	26003	22884.2	25563.1	1.21875		0.996345		1.04935		0.923494		1.0316
Q5U5Q9	BRCA1-A complex subunit RAP80	Uimc1	sp|Q5U5Q9|UIMC1_MOUSE BRCA1-A complex subunit RAP80 OS=Mus musculus OX=10090 GN=Uimc1 PE=1 SV=2	8419	6562.5	4629.9	6987.6	5797.9	5365.1	4883.72	5631.7	6647.84	6987.6	6727.18	6149.6	1.15316		1.36122		1.43079		1.37747		1.2592
Q5UAK0	Mesoderm induction early response protein 1	Mier1	sp|Q5UAK0|MIER1_MOUSE Mesoderm induction early response protein 1 OS=Mus musculus OX=10090 GN=Mier1 PE=1 SV=2	212200	161150	99064	111460	106190	106280	123094	138293	142241	111460	123210	121821	1.12348		1.15555		0.905489		1.00094		0.989657
Q61584	Fragile X mental retardation syndrome-related protein 1	Fxr1	sp|Q61584|FXR1_MOUSE Fragile X mental retardation syndrome-related protein 1 OS=Mus musculus OX=10090 GN=Fxr1 PE=1 SV=2	240430	184230	70968	123820	95954	104820	139469	158100	101899	123820	111333	120147	1.13358		0.730621		0.887793		0.798264		0.861458
Q5XJE5	RNA polymerase-associated protein LEO1	Leo1	sp|Q5XJE5|LEO1_MOUSE RNA polymerase-associated protein LEO1 OS=Mus musculus OX=10090 GN=Leo1 PE=1 SV=2	370840	330450	208600	243410	235430	219260	215118	283580	299518	243410	273164	251321	1.31825		1.39234		1.13152		1.26983		1.16829
Q5XJY5	Coatomer subunit delta	Arcn1	sp|Q5XJY5|COPD_MOUSE Coatomer subunit delta OS=Mus musculus OX=10090 GN=Arcn1 PE=1 SV=2	537730	357720	204520	263820	248390	275190	311928	306982	293660	263820	288202	315429	0.984145		0.941434		0.845772		0.923936		1.01122
Q5XKE0	Myosin-binding protein C, fast-type	Mybpc2	sp|Q5XKE0|MYPC2_MOUSE Myosin-binding protein C, fast-type OS=Mus musculus OX=10090 GN=Mybpc2 PE=1 SV=1	2135800	396480	231500	307570	296720	288370	1.23894e+06	340245	332399	307570	344278	330536	0.274625	DOWN	0.268293	DOWN	0.248252	DOWN	0.277881	DOWN	0.266789	DOWN
Q60520	Paired amphipathic helix protein Sin3a	Sin3a	sp|Q60520|SIN3A_MOUSE Paired amphipathic helix protein Sin3a OS=Mus musculus OX=10090 GN=Sin3a PE=1 SV=3	155310	112380	63128	90543	74562	83243	90092.7	96440.5	90642.3	90543	86512.7	95415	1.07046		1.0061		1.005		0.960263		1.05908
Q60590;P21352;P21350;P07361	Alpha-1-acid glycoprotein 1	Orm1	sp|Q60590|A1AG1_MOUSE Alpha-1-acid glycoprotein 1 OS=Mus musculus OX=10090 GN=Orm1 PE=1 SV=1;sp|P21352|A1AG8_MUSCR Alpha-1-acid glycoprotein 8 OS=Mus caroli OX=10089 GN=Orm8 PE=2 SV=1	66355	59928	43555	58322	45870	40934	38491.4	51428.1	62538.4	58322	53222	46919.5	1.33609		1.62474	UP	1.51519	UP	1.3827		1.21896
Q60597	2-oxoglutarate dehydrogenase, mitochondrial	Ogdh	sp|Q60597|ODO1_MOUSE 2-oxoglutarate dehydrogenase, mitochondrial OS=Mus musculus OX=10090 GN=Ogdh PE=1 SV=3	227450	113490	72832	127060	93762	96166	131940	97393	104576	127060	108790	110228	0.738162		0.792601		0.963014		0.824542		0.835438
Q60598	Src substrate cortactin	Cttn	sp|Q60598|SRC8_MOUSE Src substrate cortactin OS=Mus musculus OX=10090 GN=Cttn PE=1 SV=2	263790	223740	140250	167980	148360	148580	153020	192006	201378	167980	172139	170306	1.25477		1.31602		1.09776		1.12494		1.11296
Q60605;Q8CI43	Myosin light polypeptide 6	Myl6	sp|Q60605|MYL6_MOUSE Myosin light polypeptide 6 OS=Mus musculus OX=10090 GN=Myl6 PE=1 SV=3	1234600	1071000	560690	945800	747020	791250	716171	919094	805066	945800	866751	906949	1.28334		1.12413		1.32063		1.21026		1.26639
Q60611;Q8VI24	DNA-binding protein SATB1	Satb1	sp|Q60611|SATB1_MOUSE DNA-binding protein SATB1 OS=Mus musculus OX=10090 GN=Satb1 PE=1 SV=2	110230	78852	46427	67435	56925	59021	63942.6	67668	66662.1	67435	66048.9	67651.2	1.05826		1.04253		1.05462		1.03294		1.058
Q60631	Growth factor receptor-bound protein 2	Grb2	sp|Q60631|GRB2_MOUSE Growth factor receptor-bound protein 2 OS=Mus musculus OX=10090 GN=Grb2 PE=1 SV=1	911260	760670	438030	581110	533120	511670	528607	652780	628945	581110	618568	586488	1.23491		1.18982		1.09932		1.17019		1.1095
Q60648	Ganglioside GM2 activator	Gm2a	sp|Q60648|SAP3_MOUSE Ganglioside GM2 activator OS=Mus musculus OX=10090 GN=Gm2a PE=1 SV=2	209160	171340	106590	140250	130570	132390	121330	147038	153047	140250	151498	151748	1.21188		1.26141		1.15594		1.24864		1.25071
Q60668;Q9SHZ5	Heterogeneous nuclear ribonucleoprotein D0	Hnrnpd	sp|Q60668|HNRPD_MOUSE Heterogeneous nuclear ribonucleoprotein D0 OS=Mus musculus OX=10090 GN=Hnrnpd PE=1 SV=2	1404000	1131900	783700	1043300	967310	902940	814437	971356	1.12527e+06	1043300	1.12235e+06	1.03497e+06	1.19267		1.38166		1.28101		1.37807		1.27078
Q60675	Laminin subunit alpha-2	Lama2	sp|Q60675|LAMA2_MOUSE Laminin subunit alpha-2 OS=Mus musculus OX=10090 GN=Lama2 PE=1 SV=2	330950	179160	95088	133920	118160	111020	191979	153749	136532	133920	137099	127254	0.800864		0.711183		0.697578		0.714135		0.662853	DOWN
Q60676	Serine/threonine-protein phosphatase 5	Ppp5c	sp|Q60676|PPP5_MOUSE Serine/threonine-protein phosphatase 5 OS=Mus musculus OX=10090 GN=Ppp5c PE=1 SV=3	474120	422720	226180	289130	272850	255680	275029	362763	324760	289130	316582	293066	1.319		1.18082		1.05127		1.15109		1.06558
Q60692	Proteasome subunit beta type-6	Psmb6	sp|Q60692|PSB6_MOUSE Proteasome subunit beta type-6 OS=Mus musculus OX=10090 GN=Psmb6 PE=1 SV=3	192970	139540	96241	112080	100140	101480	111939	119748	138188	112080	116190	116319	1.06977		1.23449		1.00126		1.03798		1.03913
Q60710;Q9Y3Z3	Deoxynucleoside triphosphate triphosphohydrolase SAMHD1	Samhd1	sp|Q60710|SAMH1_MOUSE Deoxynucleoside triphosphate triphosphohydrolase SAMHD1 OS=Mus musculus OX=10090 GN=Samhd1 PE=1 SV=3	1593100	937330	631570	924800	845650	885450	924131	804383	906839	924800	981190	1.01492e+06	0.870421		0.981289		1.00072		1.06174		1.09825
Q60737	Casein kinase II subunit alpha	Csnk2a1	sp|Q60737|CSK21_MOUSE Casein kinase II subunit alpha OS=Mus musculus OX=10090 GN=Csnk2a1 PE=1 SV=2	208710	160220	103000	130040	117730	122830	121069	137495	147892	130040	136600	140791	1.13567		1.22155		1.0741		1.12828		1.16289
Q60739	BAG family molecular chaperone regulator 1	Bag1	sp|Q60739|BAG1_MOUSE BAG family molecular chaperone regulator 1 OS=Mus musculus OX=10090 GN=Bag1 PE=1 SV=3	326200	253360	155800	206390	182710	183380	189223	217424	223705	206390	211995	210194	1.14904		1.18223		1.09072		1.12034		1.11083
Q60749;Q9WU01	KH domain-containing, RNA-binding, signal transduction-associated protein 1	Khdrbs1	sp|Q60749|KHDR1_MOUSE KH domain-containing, RNA-binding, signal transduction-associated protein 1 OS=Mus musculus OX=10090 GN=Khdrbs1 PE=1 SV=2	133600	91464	62836	91430	71500	70663	77499.1	78491.1	90223	91430	82959.9	80995.5	1.0128		1.16418		1.17976		1.07046		1.04512
Q60754	Macrophage receptor MARCO	Marco	sp|Q60754|MARCO_MOUSE Macrophage receptor MARCO OS=Mus musculus OX=10090 GN=Marco PE=1 SV=1	116170	102760	45710	117760	79150	76270	67388.3	88184.9	65632.6	117760	91836.1	87422.4	1.30861		0.973948		1.74748	UP	1.36279		1.29729
Q60767	Lymphocyte antigen 75	Ly75	sp|Q60767|LY75_MOUSE Lymphocyte antigen 75 OS=Mus musculus OX=10090 GN=Ly75 PE=1 SV=2	19012	13786	7630.7	10126	10633	11358	11028.5	11830.7	10956.5	10126	12337.2	13018.8	1.07273		0.99347		0.918163		1.11866		1.18046
Q60775	ETS-related transcription factor Elf-1	Elf1	sp|Q60775|ELF1_MOUSE ETS-related transcription factor Elf-1 OS=Mus musculus OX=10090 GN=Elf1 PE=1 SV=1	93005	72351	42932	60480	48645	50142	53950.6	62089	61643.9	60480	56441.8	57473.9	1.15085		1.1426		1.12102		1.04617		1.06531
Q60787	Lymphocyte cytosolic protein 2	Lcp2	sp|Q60787|LCP2_MOUSE Lymphocyte cytosolic protein 2 OS=Mus musculus OX=10090 GN=Lcp2 PE=1 SV=2	120840	99766	51596	80410	69200	69791	70097.3	85615.6	74084	80410	80291.3	79996	1.22138		1.05688		1.14712		1.14543		1.14121
Q60854	Serpin B6	Serpinb6	sp|Q60854|SPB6_MOUSE Serpin B6 OS=Mus musculus OX=10090 GN=Serpinb6 PE=1 SV=1	81948	53326	30753	44519	38264	41564	47536.7	45762.5	44156.7	44519	44396.9	47641.6	0.962677		0.928897		0.936519		0.933951		1.00221
Q60864;Q5XEP2;Q9LNB6	Stress-induced-phosphoprotein 1	Stip1	sp|Q60864|STIP1_MOUSE Stress-induced-phosphoprotein 1 OS=Mus musculus OX=10090 GN=Stip1 PE=1 SV=1	2208900	1834100	1115100	1446400	1320900	1262200	1.28135e+06	1.57396e+06	1.60111e+06	1446400	1.53261e+06	1.44676e+06	1.22836		1.24956		1.12881		1.1961		1.1291
Q60865;Q14444	Caprin-1	Caprin1;CAPRIN1	sp|Q60865|CAPR1_MOUSE Caprin-1 OS=Mus musculus OX=10090 GN=Caprin1 PE=1 SV=2;sp|Q14444|CAPR1_HUMAN Caprin-1 OS=Homo sapiens OX=9606 GN=CAPRIN1 PE=1 SV=2	602000	444760	301640	385940	339400	344420	349210	381677	433109	385940	393799	394782	1.09297		1.24025		1.10518		1.12768		1.1305
Q60872;Q8BMJ3	Eukaryotic translation initiation factor 1A;Eukaryotic translation initiation factor 1A, X-chromosomal	Eif1a;Eif1ax	sp|Q60872|IF1A_MOUSE Eukaryotic translation initiation factor 1A OS=Mus musculus OX=10090 GN=Eif1a PE=2 SV=3;sp|Q8BMJ3|IF1AX_MOUSE Eukaryotic translation initiation factor 1A, X-chromosomal OS=Mus musculus OX=10090 GN=Eif1ax PE=2 SV=3	114810	82163	44600	60113	60727	52898	66599.4	70509.3	64038.9	60113	70460.2	60632.9	1.05871		0.961554		0.902606		1.05797		0.910412
Q60902	Epidermal growth factor receptor substrate 15-like 1	Eps15l1	sp|Q60902|EP15R_MOUSE Epidermal growth factor receptor substrate 15-like 1 OS=Mus musculus OX=10090 GN=Eps15l1 PE=1 SV=3	496530	407630	222820	336730	285830	289430	288029	349813	319936	336730	331642	331751	1.21451		1.11078		1.16908		1.15142		1.1518
Q60930	Voltage-dependent anion-selective channel protein 2	Vdac2	sp|Q60930|VDAC2_MOUSE Voltage-dependent anion-selective channel protein 2 OS=Mus musculus OX=10090 GN=Vdac2 PE=1 SV=2	594010	218510	131310	342540	203290	247660	344575	187517	188541	342540	235873	283874	0.544199	DOWN	0.54717	DOWN	0.994093		0.684533		0.823836
Q60931	Voltage-dependent anion-selective channel protein 3	Vdac3	sp|Q60931|VDAC3_MOUSE Voltage-dependent anion-selective channel protein 3 OS=Mus musculus OX=10090 GN=Vdac3 PE=1 SV=1	61997	39146	19437	38816	30765	29603	35963.4	33593.7	27908.6	38816	35696	33931.6	0.934107		0.776027		1.07932		0.992563		0.943504
Q60932	Voltage-dependent anion-selective channel protein 1	Vdac1	sp|Q60932|VDAC1_MOUSE Voltage-dependent anion-selective channel protein 1 OS=Mus musculus OX=10090 GN=Vdac1 PE=1 SV=3	918810	297200	187160	375390	283810	385250	532986	255046	268733	375390	329299	441582	0.478523	DOWN	0.504203	DOWN	0.704314		0.617837	DOWN	0.828506
Q60953	Protein PML	Pml	sp|Q60953|PML_MOUSE Protein PML OS=Mus musculus OX=10090 GN=Pml PE=1 SV=3	259740	154230	94328	172160	126380	121260	150671	132355	135441	172160	146636	138991	0.878436		0.898918		1.14262		0.973221		0.922481
Q60972	Histone-binding protein RBBP4	Rbbp4	sp|Q60972|RBBP4_MOUSE Histone-binding protein RBBP4 OS=Mus musculus OX=10090 GN=Rbbp4 PE=1 SV=5	864870	776110	464230	581790	534950	511710	501697	666030	666564	581790	620691	586534	1.32755		1.32862		1.15965		1.23718		1.1691
Q60973	Histone-binding protein RBBP7	Rbbp7	sp|Q60973|RBBP7_MOUSE Histone-binding protein RBBP7 OS=Mus musculus OX=10090 GN=Rbbp7 PE=1 SV=1	291260	270030	162820	171700	166760	164570	168955	231730	233785	171700	193488	188634	1.37155		1.38371		1.01625		1.1452		1.11647
Q60994	Adiponectin	Adipoq	sp|Q60994|ADIPO_MOUSE Adiponectin OS=Mus musculus OX=10090 GN=Adipoq PE=1 SV=2	158180	152820	94112	135500	110750	105320	91757.6	131145	135131	135500	128501	120720	1.42925		1.47269		1.47672		1.40044		1.31564
Q61001;O15230	Laminin subunit alpha-5	Lama5	sp|Q61001|LAMA5_MOUSE Laminin subunit alpha-5 OS=Mus musculus OX=10090 GN=Lama5 PE=1 SV=4	74924	58682	34475	41577	42221	44333	43462.2	50358.8	49500.9	41577	48988.1	50815.5	1.15868		1.13894		0.956625		1.12714		1.16919
Q61003	T-cell differentiation antigen CD6	Cd6	sp|Q61003|CD6_MOUSE T-cell differentiation antigen CD6 OS=Mus musculus OX=10090 GN=Cd6 PE=1 SV=2	178270	140390	90939	128600	110800	123060	103411	120478	130575	128600	128559	141054	1.16503		1.26267		1.24358		1.24318		1.36401
Q61029	Lamina-associated polypeptide 2, isoforms beta/delta/epsilon/gamma	Tmpo	sp|Q61029|LAP2B_MOUSE Lamina-associated polypeptide 2, isoforms beta/delta/epsilon/gamma OS=Mus musculus OX=10090 GN=Tmpo PE=1 SV=4	1118800	838340	499500	689190	581940	579060	648997	719433	717206	689190	675213	663732	1.10853		1.1051		1.06193		1.04039		1.0227
Q61033	Lamina-associated polypeptide 2, isoforms alpha/zeta	Tmpo	sp|Q61033|LAP2A_MOUSE Lamina-associated polypeptide 2, isoforms alpha/zeta OS=Mus musculus OX=10090 GN=Tmpo PE=1 SV=4	54918	45091	27073	42267	37156	37579	31857	38695.5	38872.7	42267	43111.3	43073.9	1.21466		1.22023		1.32677		1.35328		1.3521
Q61035;Q99KK9	Histidine--tRNA ligase, cytoplasmic	Hars	sp|Q61035|SYHC_MOUSE Histidine--tRNA ligase, cytoplasmic OS=Mus musculus OX=10090 GN=Hars PE=1 SV=2	316590	183480	116690	147360	141170	138040	183649	157456	167549	147360	163797	158225	0.857376		0.912336		0.802402		0.891902		0.861562
Q61048	WW domain-binding protein 4	Wbp4	sp|Q61048|WBP4_MOUSE WW domain-binding protein 4 OS=Mus musculus OX=10090 GN=Wbp4 PE=1 SV=4	62401	47219	29603	42885	32978	34535	36197.8	40521.7	42505.4	42885	38263.7	39584.8	1.11945		1.17426		1.18474		1.05707		1.09357
Q61069	Upstream stimulatory factor 1	Usf1	sp|Q61069|USF1_MOUSE Upstream stimulatory factor 1 OS=Mus musculus OX=10090 GN=Usf1 PE=1 SV=1	61977	42280	34204	46008	39539	40255	35951.8	36283.2	49111.8	46008	45876.3	46141.2	1.00922		1.36604		1.27971		1.27605		1.28342
Q61074	Protein phosphatase 1G	Ppm1g	sp|Q61074|PPM1G_MOUSE Protein phosphatase 1G OS=Mus musculus OX=10090 GN=Ppm1g PE=1 SV=3	354440	297510	146450	195980	166930	170130	205605	255312	210280	195980	193685	195007	1.24176		1.02274		0.953188		0.942028		0.948455
Q61081	Hsp90 co-chaperone Cdc37;Hsp90 co-chaperone Cdc37, N-terminally processed	Cdc37	sp|Q61081|CDC37_MOUSE Hsp90 co-chaperone Cdc37 OS=Mus musculus OX=10090 GN=Cdc37 PE=1 SV=1	97291	56116	33570	61441	47373	46952	56436.9	48156.7	48201.4	61441	54965.9	53817.4	0.853285		0.854077		1.08867		0.973935		0.953586
Q61096	Myeloblastin	Prtn3	sp|Q61096|PRTN3_MOUSE Myeloblastin OS=Mus musculus OX=10090 GN=Prtn3 PE=1 SV=2	117010	98331	48056	65400	73499	61670	67875.5	84384.1	69001.1	65400	85279.3	70687.6	1.24322		1.01658		0.963528		1.25641		1.04143
Q61103	Zinc finger protein ubi-d4	Dpf2	sp|Q61103|REQU_MOUSE Zinc finger protein ubi-d4 OS=Mus musculus OX=10090 GN=Dpf2 PE=1 SV=1	304750	221710	161910	201080	182460	169580	176780	190264	232478	201080	211704	194376	1.07627		1.31507		1.13746		1.19756		1.09954
Q61107	Guanylate-binding protein 4	Gbp4	sp|Q61107|GBP4_MOUSE Guanylate-binding protein 4 OS=Mus musculus OX=10090 GN=Gbp4 PE=1 SV=1	64299	35038	17913	33890	27106	26667	37298.8	30068.4	25720.4	33890	31450.5	30566.3	0.806149		0.689576		0.908609		0.843205		0.819499
Q61112	45 kDa calcium-binding protein	Sdf4	sp|Q61112|CAB45_MOUSE 45 kDa calcium-binding protein OS=Mus musculus OX=10090 GN=Sdf4 PE=1 SV=1	215770	185980	116680	169110	140460	133990	125165	159601	167535	169110	162973	153582	1.27513		1.33852		1.3511		1.30207		1.22704
Q61129	Complement factor I;Complement factor I heavy chain;Complement factor I light chain	Cfi	sp|Q61129|CFAI_MOUSE Complement factor I OS=Mus musculus OX=10090 GN=Cfi PE=1 SV=3	113640	121410	71814	96325	83639	86682	65920.7	104190	103114	96325	97044.5	99356.9	1.58053	UP	1.56421	UP	1.46123		1.47214		1.50722	UP
Q61136	Serine/threonine-protein kinase PRP4 homolog	Prpf4b	sp|Q61136|PRP4B_MOUSE Serine/threonine-protein kinase PRP4 homolog OS=Mus musculus OX=10090 GN=Prpf4b PE=1 SV=3	172140	123400	65013	86961	76658	79286	99855.5	105897	93348.8	86961	88944.6	90879.4	1.06051		0.934839		0.870868		0.890733		0.910109
Q61142	Spindlin-1	Spin1	sp|Q61142|SPIN1_MOUSE Spindlin-1 OS=Mus musculus OX=10090 GN=Spin1 PE=1 SV=2	38330	31051	18565	25578	23387	23932	22234.6	26646.9	26656.5	25578	27135.4	27431.4	1.19844		1.19888		1.15037		1.22042		1.23373
Q61147;CON__ENSEMBL:ENSBTAP00000031900	Ceruloplasmin	Cp	sp|Q61147|CERU_MOUSE Ceruloplasmin OS=Mus musculus OX=10090 GN=Cp PE=1 SV=2	957970	1048400	575950	861860	711790	725930	555702	899699	826977	861860	825875	832077	1.61903	UP	1.48817		1.55094	UP	1.48618		1.49734
Q61152	Tyrosine-protein phosphatase non-receptor type 18	Ptpn18	sp|Q61152|PTN18_MOUSE Tyrosine-protein phosphatase non-receptor type 18 OS=Mus musculus OX=10090 GN=Ptpn18 PE=1 SV=1	51413	38671	17178	23839	22208	22543	29823.8	33186.1	24665	23839	25767.5	25839.3	1.11274		0.827024		0.799327		0.863989		0.866398
Q61160	FAS-associated death domain protein	Fadd	sp|Q61160|FADD_MOUSE FAS-associated death domain protein OS=Mus musculus OX=10090 GN=Fadd PE=1 SV=1	121730	89556	57796	73364	71994	73616	70613.5	76853.7	82986.3	73364	83533.1	84380.3	1.08837		1.17522		1.03895		1.18296		1.19496
Q61164	Transcriptional repressor CTCF	Ctcf	sp|Q61164|CTCF_MOUSE Transcriptional repressor CTCF OS=Mus musculus OX=10090 GN=Ctcf PE=1 SV=2	132770	102840	72463	94324	78898	78992	77017.7	88253.6	104046	94324	91543.7	90542.4	1.14589		1.35094		1.22471		1.18861		1.17561
Q61166;Q6PER3	Microtubule-associated protein RP/EB family member 1	Mapre1	sp|Q61166|MARE1_MOUSE Microtubule-associated protein RP/EB family member 1 OS=Mus musculus OX=10090 GN=Mapre1 PE=1 SV=3	174990	107650	91894	144830	128030	131530	101509	92381.4	131946	144830	148550	150763	0.910083		1.29985		1.42677		1.46342		1.48522
Q61171	Peroxiredoxin-2	Prdx2	sp|Q61171|PRDX2_MOUSE Peroxiredoxin-2 OS=Mus musculus OX=10090 GN=Prdx2 PE=1 SV=3	714560	514240	287540	389940	346340	360050	414504	441302	412864	389940	401851	412697	1.06465		0.996043		0.940738		0.969473		0.995641
Q61179	Interferon regulatory factor 9	Irf9	sp|Q61179|IRF9_MOUSE Interferon regulatory factor 9 OS=Mus musculus OX=10090 GN=Irf9 PE=1 SV=1	44333	32440	17297	22940	22055	22211	25716.8	27838.8	24835.9	22940	25589.9	25458.8	1.08251		0.965744		0.892023		0.995066		0.989965
Q61187	Tumor susceptibility gene 101 protein	TSG101;Tsg101	sp|Q61187|TS101_MOUSE Tumor susceptibility gene 101 protein OS=Mus musculus OX=10090 GN=Tsg101 PE=1 SV=2	91856	53494	33294	61046	51661	54972	53284.1	45906.6	47805.1	61046	59941.2	63010.2	0.861544		0.897174		1.14567		1.12493		1.18253
Q61189;P54105	Methylosome subunit pICln	Clns1a;CLNS1A	sp|Q61189|ICLN_MOUSE Methylosome subunit pICln OS=Mus musculus OX=10090 GN=Clns1a PE=1 SV=1;sp|P54105|ICLN_HUMAN Methylosome subunit pICln OS=Homo sapiens OX=9606 GN=CLNS1A PE=1 SV=1	127010	106250	59885	75906	72918	69278	73676.4	91179.9	85985.8	75906	84605.2	79408	1.23757		1.16707		1.03026		1.14834		1.07779
Q61191	Host cell factor 1;HCF N-terminal chain 1;HCF N-terminal chain 2;HCF N-terminal chain 3;HCF N-terminal chain 4;HCF N-terminal chain 5;HCF N-terminal chain 6;HCF C-terminal chain 1;HCF C-terminal chain 2;HCF C-terminal chain 3;HCF C-terminal chain 4;HCF C-terminal chain 5;HCF C-terminal chain 6	Hcfc1	sp|Q61191|HCFC1_MOUSE Host cell factor 1 OS=Mus musculus OX=10090 GN=Hcfc1 PE=1 SV=2	736300	532710	340440	441950	388350	426010	427115	457153	488820	441950	450594	488302	1.07033		1.14447		1.03473		1.05497		1.14326
Q61205	Platelet-activating factor acetylhydrolase IB subunit gamma	Pafah1b3	sp|Q61205|PA1B3_MOUSE Platelet-activating factor acetylhydrolase IB subunit gamma OS=Mus musculus OX=10090 GN=Pafah1b3 PE=1 SV=1	118890	77866	59830	71879	68474	67998	68966.1	66821.8	85906.8	71879	79448.9	77940.9	0.968908		1.24564		1.04224		1.152		1.13013
Q61206	Platelet-activating factor acetylhydrolase IB subunit beta	Pafah1b2	sp|Q61206|PA1B2_MOUSE Platelet-activating factor acetylhydrolase IB subunit beta OS=Mus musculus OX=10090 GN=Pafah1b2 PE=1 SV=2	64332	54821	29125	44013	36672	39119	37317.9	47045.4	41819.1	44013	42549.7	44839.1	1.26067		1.12062		1.17941		1.1402		1.20154
Q61207	Prosaposin	Psap	sp|Q61207|SAP_MOUSE Prosaposin OS=Mus musculus OX=10090 GN=Psap PE=1 SV=2	1157600	1023700	466480	834110	692900	631830	671504	878503	669795	834110	803957	724218	1.30826		0.997454		1.24215		1.19725		1.0785
Q61210;Q9Z1I6;Q92888	Rho guanine nucleotide exchange factor 1	Arhgef1	sp|Q61210|ARHG1_MOUSE Rho guanine nucleotide exchange factor 1 OS=Mus musculus OX=10090 GN=Arhgef1 PE=1 SV=2;sp|Q9Z1I6|ARHG1_RAT Rho guanine nucleotide exchange factor 1 OS=Rattus norvegicus OX=10116 GN=Arhgef1 PE=2 SV=1	288900	179060	112140	188710	144410	148550	167586	153663	161016	188710	167556	170271	0.916919		0.960796		1.12605		0.99982		1.01602
Q61216	Double-strand break repair protein MRE11A	Mre11a	sp|Q61216|MRE11_MOUSE Double-strand break repair protein MRE11 OS=Mus musculus OX=10090 GN=Mre11 PE=1 SV=1	126840	75472	51925	70277	62441	66457	73577.8	64767.4	74556.4	70277	72449	76174.5	0.880257		1.0133		0.955139		0.984658		1.03529
Q61233;Q3V0K9	Plastin-2	Lcp1	sp|Q61233|PLSL_MOUSE Plastin-2 OS=Mus musculus OX=10090 GN=Lcp1 PE=1 SV=4	3904800	2459600	1205200	1522000	1402100	1506600	2.26511e+06	2.11074e+06	1.73048e+06	1522000	1.62683e+06	1.7269e+06	0.931849		0.763974		0.671932		0.718211		0.762391
Q61239	Protein farnesyltransferase/geranylgeranyltransferase type-1 subunit alpha	Fnta	sp|Q61239|FNTA_MOUSE Protein farnesyltransferase/geranylgeranyltransferase type-1 subunit alpha OS=Mus musculus OX=10090 GN=Fnta PE=1 SV=1	74529	58100	36263	46932	51027	52789	43233	49859.3	52068.2	46932	59205.5	60508	1.15327		1.20436		1.08556		1.36945		1.39958
Q61247	Alpha-2-antiplasmin	Serpinf2	sp|Q61247|A2AP_MOUSE Alpha-2-antiplasmin OS=Mus musculus OX=10090 GN=Serpinf2 PE=1 SV=1	66228	50519	30829	42881	39054	41379	38417.8	43353.6	44265.8	42881	45313.5	47429.6	1.12848		1.15222		1.11618		1.17949		1.23457
Q61249;Q9QZ29	Immunoglobulin-binding protein 1	Igbp1	sp|Q61249|IGBP1_MOUSE Immunoglobulin-binding protein 1 OS=Mus musculus OX=10090 GN=Igbp1 PE=1 SV=1	159450	146930	87216	128190	114230	110190	92494.3	126090	125229	128190	132539	126302	1.36322		1.35391		1.38592		1.43294		1.36551
Q61286;P15806;Q60722	Transcription factor 12;Transcription factor E2-alpha;Transcription factor 4	Tcf12;Tcf3;Tcf4	sp|Q61286|HTF4_MOUSE Transcription factor 12 OS=Mus musculus OX=10090 GN=Tcf12 PE=1 SV=2;sp|P15806|TFE2_MOUSE Transcription factor E2-alpha OS=Mus musculus OX=10090 GN=Tcf3 PE=1 SV=2;sp|Q60722|ITF2_MOUSE Transcription factor 4 OS=Mus musculus OX=10090 GN=T	73546	52811	35430	55909	44576	49653	42662.8	45320.5	50872.1	55909	51720.6	56913.4	1.0623		1.19242		1.31049		1.21231		1.33403
Q61292	Laminin subunit beta-2	Lamb2	sp|Q61292|LAMB2_MOUSE Laminin subunit beta-2 OS=Mus musculus OX=10090 GN=Lamb2 PE=1 SV=2	373700	277780	159030	186360	197710	202190	216777	238381	228343	186360	229399	231755	1.09966		1.05335		0.859685		1.05822		1.06909
Q61316;P48722	Heat shock 70 kDa protein 4	Hspa4	sp|Q61316|HSP74_MOUSE Heat shock 70 kDa protein 4 OS=Mus musculus OX=10090 GN=Hspa4 PE=1 SV=1	1653900	1129800	663560	937040	832190	913320	959400	969554	952772	937040	965572	1.04687e+06	1.01058		0.993092		0.976694		1.00643		1.09117
Q61335	B-cell receptor-associated protein 31	Bcap31	sp|Q61335|BAP31_MOUSE B-cell receptor-associated protein 31 OS=Mus musculus OX=10090 GN=Bcap31 PE=1 SV=4	164170	91072	52372	117570	78120	90093	95232.3	78154.7	75198.3	117570	90641	103267	0.820675		0.78963		1.23456		0.951788		1.08437
Q61419	Cytidine monophosphate-N-acetylneuraminic acid hydroxylase	Cmah	sp|Q61419|CMAH_MOUSE Cytidine monophosphate-N-acetylneuraminic acid hydroxylase OS=Mus musculus OX=10090 GN=Cmah PE=1 SV=1	60274	48758	23414	37885	31798	30826	34963.9	41842.4	33619	37885	36894.5	35333.5	1.19673		0.961532		1.08354		1.05522		1.01057
Q61425	Hydroxyacyl-coenzyme A dehydrogenase, mitochondrial	Hadh	sp|Q61425|HCDH_MOUSE Hydroxyacyl-coenzyme A dehydrogenase, mitochondrial OS=Mus musculus OX=10090 GN=Hadh PE=1 SV=2	198720	111670	69110	118660	98314	98782	115274	95831.2	99231.5	118660	114072	113226	0.831333		0.86083		1.02937		0.989568		0.982234
Q61464	Zinc finger protein 638	Znf638	sp|Q61464|ZN638_MOUSE Zinc finger protein 638 OS=Mus musculus OX=10090 GN=Znf638 PE=1 SV=2	121360	92351	54125	78620	61884	66987	70398.9	79252.3	77715.3	78620	71802.7	76782	1.12576		1.10393		1.11678		1.01994		1.09067
Q61470	Leukocyte antigen CD37	Cd37	sp|Q61470|CD37_MOUSE Leukocyte antigen CD37 OS=Mus musculus OX=10090 GN=Cd37 PE=1 SV=1	40419	26090	16266	22164	18571	21580	23446.4	22389.5	23355.5	22164	21547.5	24735.5	0.954923		0.996124		0.945306		0.919013		1.05498
Q61475	Complement decay-accelerating factor, GPI-anchored	Cd55	sp|Q61475|DAF1_MOUSE Complement decay-accelerating factor, GPI-anchored OS=Mus musculus OX=10090 GN=Cd55 PE=1 SV=2	87403	91052	42606	82071	68923	57643	50701	78137.6	61175.8	82071	79969.9	66071.7	1.54114	UP	1.2066		1.61872	UP	1.57728	UP	1.30316
Q61490	CD166 antigen	Alcam	sp|Q61490|CD166_MOUSE CD166 antigen OS=Mus musculus OX=10090 GN=Alcam PE=1 SV=3	19847	15960	9616.4	19038	12705	15389	11512.9	13696.3	13807.7	19038	14741.3	17639.2	1.18965		1.19932		1.65362	UP	1.28042		1.53212	UP
Q61543	Golgi apparatus protein 1	Glg1	sp|Q61543|GSLG1_MOUSE Golgi apparatus protein 1 OS=Mus musculus OX=10090 GN=Glg1 PE=1 SV=1	713670	589740	327110	494690	413810	430150	413988	506094	469680	494690	480135	493048	1.22248		1.13453		1.19494		1.15978		1.19097
Q61545	RNA-binding protein EWS	Ewsr1	sp|Q61545|EWS_MOUSE RNA-binding protein EWS OS=Mus musculus OX=10090 GN=Ewsr1 PE=1 SV=2	453130	350390	218810	245550	242200	256570	262853	300692	314178	245550	281019	294086	1.14395		1.19526		0.934172		1.06911		1.11882
Q61550;O60216	Double-strand-break repair protein rad21 homolog	Rad21;RAD21	sp|Q61550|RAD21_MOUSE Double-strand-break repair protein rad21 homolog OS=Mus musculus OX=10090 GN=Rad21 PE=1 SV=3;sp|O60216|RAD21_HUMAN Double-strand-break repair protein rad21 homolog OS=Homo sapiens OX=9606 GN=RAD21 PE=1 SV=2	194730	148670	94093	131370	114310	119130	112960	127583	135103	131370	132631	136550	1.12946		1.19603		1.16298		1.17415		1.20883
Q61553	Fascin	Fscn1	sp|Q61553|FSCN1_MOUSE Fascin OS=Mus musculus OX=10090 GN=Fscn1 PE=1 SV=4	2104500	1664200	1210100	1442400	1321500	1421800	1.22079e+06	1.42816e+06	1.73752e+06	1442400	1.53331e+06	1.6297e+06	1.16987		1.42328		1.18153		1.256		1.33496
Q61554;Q61555	Fibrillin-1	Fbn1	sp|Q61554|FBN1_MOUSE Fibrillin-1 OS=Mus musculus OX=10090 GN=Fbn1 PE=1 SV=2	610310	428290	201340	460230	340930	350180	354031	367543	289094	460230	395574	401384	1.03817		0.816578		1.29997		1.11734		1.13376
Q61559	IgG receptor FcRn large subunit p51	Fcgrt	sp|Q61559|FCGRN_MOUSE IgG receptor FcRn large subunit p51 OS=Mus musculus OX=10090 GN=Fcgrt PE=1 SV=1	132480	87921	54841	109280	87727	94996	76849.4	75450.6	78743.4	109280	101788	108887	0.981798		1.02464		1.422		1.32451		1.41688
Q61578	NADPH:adrenodoxin oxidoreductase, mitochondrial	Fdxr	sp|Q61578|ADRO_MOUSE NADPH:adrenodoxin oxidoreductase, mitochondrial OS=Mus musculus OX=10090 GN=Fdxr PE=1 SV=1	41919	32977	18347	26605	24301	24461	24316.5	28299.7	26343.5	26605	28195.9	28037.8	1.1638		1.08336		1.09411		1.15954		1.15303
Q61581	Insulin-like growth factor-binding protein 7	Igfbp7	sp|Q61581|IBP7_MOUSE Insulin-like growth factor-binding protein 7 OS=Mus musculus OX=10090 GN=Igfbp7 PE=1 SV=3	160070	151580	79056	126940	100780	102330	92853.9	130081	113512	126940	116933	117293	1.40092		1.22248		1.36709		1.25932		1.2632
Q61595	Kinectin	Ktn1	sp|Q61595|KTN1_MOUSE Kinectin OS=Mus musculus OX=10090 GN=Ktn1 PE=1 SV=1	151670	118450	58581	79918	71769	74097	87981.2	101650	84113.5	79918	83272	84931.7	1.15535		0.956039		0.908353		0.946475		0.965338
Q61598	Rab GDP dissociation inhibitor beta	Gdi2	sp|Q61598|GDIB_MOUSE Rab GDP dissociation inhibitor beta OS=Mus musculus OX=10090 GN=Gdi2 PE=1 SV=1	1141800	625340	455240	496780	617640	572020	662339	536644	653656	496780	716634	655662	0.810226		0.98689		0.750039		1.08198		0.989919
Q61599	Rho GDP-dissociation inhibitor 2	Arhgdib	sp|Q61599|GDIR2_MOUSE Rho GDP-dissociation inhibitor 2 OS=Mus musculus OX=10090 GN=Arhgdib PE=1 SV=3	2218000	1675000	1092300	1329800	1269600	1331400	1.28662e+06	1.43742e+06	1.56838e+06	1329800	1.47309e+06	1.52608e+06	1.11721		1.21899		1.03356		1.14493		1.18611
Q61644	Protein kinase C and casein kinase substrate in neurons protein 1	Pacsin1	sp|Q61644|PACN1_MOUSE Protein kinase C and casein kinase substrate in neurons protein 1 OS=Mus musculus OX=10090 GN=Pacsin1 PE=1 SV=1	395110	293860	194830	281930	247780	245380	229197	252180	279746	281930	287494	281260	1.10028		1.22055		1.23008		1.25435		1.22716
Q61646;Q60574;Q62558	Haptoglobin;Haptoglobin alpha chain;Haptoglobin beta chain	Hp	sp|Q61646|HPT_MOUSE Haptoglobin OS=Mus musculus OX=10090 GN=Hp PE=1 SV=1;sp|Q60574|HPT_MUSCR Haptoglobin OS=Mus caroli OX=10089 GN=Hp PE=2 SV=1;sp|Q62558|HPT_MUSSA Haptoglobin OS=Mus saxicola OX=10094 GN=Hp PE=2 SV=2	462550	312430	128860	169100	181120	175300	268318	268116	185023	169100	210150	200933	0.99925		0.689569		0.630223	DOWN	0.783213		0.748862
Q61655;Q9QY15	ATP-dependent RNA helicase DDX19A	Ddx19a	sp|Q61655|DD19A_MOUSE ATP-dependent RNA helicase DDX19A OS=Mus musculus OX=10090 GN=Ddx19a PE=1 SV=2	81481	53937	28667	47610	34535	35342	47265.8	46286.8	41161.5	47610	40070.2	40509.8	0.979288		0.870852		1.00728		0.847764		0.857064
Q61656	Probable ATP-dependent RNA helicase DDX5	Ddx5	sp|Q61656|DDX5_MOUSE Probable ATP-dependent RNA helicase DDX5 OS=Mus musculus OX=10090 GN=Ddx5 PE=1 SV=2	945310	524210	354510	532270	413400	419650	548359	449858	509023	532270	479659	481012	0.820372		0.928266		0.970661		0.874718		0.877186
Q61686	Chromobox protein homolog 5	Cbx5	sp|Q61686|CBX5_MOUSE Chromobox protein homolog 5 OS=Mus musculus OX=10090 GN=Cbx5 PE=1 SV=1	514810	466310	246170	321050	285910	274480	298633	400170	353463	321050	331735	314615	1.34001		1.1836		1.07507		1.11085		1.05352
Q61687	Transcriptional regulator ATRX	Atrx	sp|Q61687|ATRX_MOUSE Transcriptional regulator ATRX OS=Mus musculus OX=10090 GN=Atrx PE=1 SV=3	208570	153360	79514	122530	90134	98160	120988	131608	114170	122530	104581	112513	1.08778		0.943648		1.01275		0.864388		0.929954
Q61699	Heat shock protein 105 kDa	Hsph1	sp|Q61699|HS105_MOUSE Heat shock protein 105 kDa OS=Mus musculus OX=10090 GN=Hsph1 PE=1 SV=2	773980	516840	313260	460790	426630	481680	448973	443534	449794	460790	495010	552113	0.987885		1.00183		1.02632		1.10254		1.22972
Q61702	Inter-alpha-trypsin inhibitor heavy chain H1	Itih1	sp|Q61702|ITIH1_MOUSE Inter-alpha-trypsin inhibitor heavy chain H1 OS=Mus musculus OX=10090 GN=Itih1 PE=1 SV=2	126120	98342	64738	83817	73634	79114	73160.1	84393.6	92954	83817	85436	90682.3	1.15355		1.27056		1.14567		1.16779		1.2395
Q61703;CON__Q9TRI1	Inter-alpha-trypsin inhibitor heavy chain H2	Itih2	sp|Q61703|ITIH2_MOUSE Inter-alpha-trypsin inhibitor heavy chain H2 OS=Mus musculus OX=10090 GN=Itih2 PE=1 SV=1;	46244	35341	21706	29755	25006	26909	26825.4	30328.4	31166.5	29755	29013.9	30843.7	1.13059		1.16183		1.10921		1.08159		1.1498
Q61704;CON__Q0V8M9	Inter-alpha-trypsin inhibitor heavy chain H3	Itih3	sp|Q61704|ITIH3_MOUSE Inter-alpha-trypsin inhibitor heavy chain H3 OS=Mus musculus OX=10090 GN=Itih3 PE=1 SV=3;	48012	37323	21303	32488	24390	31954	27851	32029.3	30587.9	32488	28299.2	36626.4	1.15002		1.09827		1.16649		1.01609		1.31509
Q61730;Q63621	Interleukin-1 receptor accessory protein	Il1rap	sp|Q61730|IL1AP_MOUSE Interleukin-1 receptor accessory protein OS=Mus musculus OX=10090 GN=Il1rap PE=1 SV=1;sp|Q63621|IL1AP_RAT Interleukin-1 receptor accessory protein OS=Rattus norvegicus OX=10116 GN=Il1rap PE=2 SV=1	174960	177660	95030	155640	124000	159190	101491	152461	136449	155640	143875	182467	1.50221	UP	1.34444		1.53353	UP	1.4176		1.79786	UP
Q61733	28S ribosomal protein S31, mitochondrial	Mrps31	sp|Q61733|RT31_MOUSE 28S ribosomal protein S31, mitochondrial OS=Mus musculus OX=10090 GN=Mrps31 PE=1 SV=1	76106	61678	35715	52643	49817	48930	44147.8	52929.8	51281.3	52643	57801.6	56084.7	1.19892		1.16158		1.19243		1.30927		1.27038
Q61739	Integrin alpha-6;Integrin alpha-6 heavy chain;Integrin alpha-6 light chain	Itga6	sp|Q61739|ITA6_MOUSE Integrin alpha-6 OS=Mus musculus OX=10090 GN=Itga6 PE=1 SV=3	41781	31567	17680	28135	24238	27976	24236.5	27089.7	25385.8	28135	28122.8	32066.7	1.11772		1.04742		1.16085		1.16035		1.32308
Q61749	Translation initiation factor eIF-2B subunit delta	Eif2b4	sp|Q61749|EI2BD_MOUSE Translation initiation factor eIF-2B subunit delta OS=Mus musculus OX=10090 GN=Eif2b4 PE=1 SV=2	47866	40817	22611	30280	25575	26029	27766.3	35027.7	32466	30280	29674.1	29835	1.26152		1.16926		1.09053		1.06871		1.07451
Q61753	D-3-phosphoglycerate dehydrogenase	Phgdh	sp|Q61753|SERA_MOUSE D-3-phosphoglycerate dehydrogenase OS=Mus musculus OX=10090 GN=Phgdh PE=1 SV=3	207800	124750	72749	111850	92779	87994	120541	107056	104457	111850	107649	100861	0.888127		0.866562		0.927898		0.893051		0.836732
Q61768;P28738;P33175	Kinesin-1 heavy chain	Kif5b	sp|Q61768|KINH_MOUSE Kinesin-1 heavy chain OS=Mus musculus OX=10090 GN=Kif5b PE=1 SV=3	102070	62928	35956	69830	47751	55035	59209.1	54002.6	51627.4	69830	55404.5	63082.4	0.912065		0.87195		1.17938		0.935742		1.06542
Q61792;Q9DC07	LIM and SH3 domain protein 1	Lasp1	sp|Q61792|LASP1_MOUSE LIM and SH3 domain protein 1 OS=Mus musculus OX=10090 GN=Lasp1 PE=1 SV=1	482330	365300	250110	293680	271150	267560	279792	313487	359120	293680	314610	306683	1.12043		1.28353		1.04964		1.12444		1.09611
Q61823	Programmed cell death protein 4	Pdcd4	sp|Q61823|PDCD4_MOUSE Programmed cell death protein 4 OS=Mus musculus OX=10090 GN=Pdcd4 PE=1 SV=1	136540	87783	51150	88901	75131	72277	79204.6	75332.2	73443.7	88901	87172.9	82845.5	0.951109		0.927265		1.12242		1.1006		1.04597
Q61830	Macrophage mannose receptor 1	Mrc1	sp|Q61830|MRC1_MOUSE Macrophage mannose receptor 1 OS=Mus musculus OX=10090 GN=Mrc1 PE=1 SV=2	780470	542520	315650	485760	554820	466850	452738	465571	453226	485760	643746	535114	1.02835		1.00108		1.07294		1.4219		1.18195
Q61838;Q6GQT1	Alpha-2-macroglobulin;Alpha-2-macroglobulin 165 kDa subunit;Alpha-2-macroglobulin 35 kDa subunit	A2m	sp|Q61838|PZP_MOUSE Pregnancy zone protein OS=Mus musculus OX=10090 GN=Pzp PE=1 SV=3	1446700	1154300	625170	916150	819850	881310	839206	990579	897650	916150	951254	1.01018e+06	1.18038		1.06964		1.09169		1.13352		1.20373
Q61879	Myosin-10	Myh10	sp|Q61879|MYH10_MOUSE Myosin-10 OS=Mus musculus OX=10090 GN=Myh10 PE=1 SV=2	18417	15449	9892.3	11810	10734	10983	10683.4	13257.8	14203.8	11810	12454.4	12589	1.24097		1.32953		1.10545		1.16577		1.17837
Q61881	DNA replication licensing factor MCM7	Mcm7	sp|Q61881|MCM7_MOUSE DNA replication licensing factor MCM7 OS=Mus musculus OX=10090 GN=Mcm7 PE=1 SV=1	51069	43438	23730	31582	31977	29585	29624.3	37276.9	34072.7	31582	37102.2	33911	1.25832		1.15016		1.06609		1.25243		1.1447
Q61937	Nucleophosmin	Npm1	sp|Q61937|NPM_MOUSE Nucleophosmin OS=Mus musculus OX=10090 GN=Npm1 PE=1 SV=1	3238500	2992000	1632600	2122100	1880800	1818900	1.8786e+06	2.56763e+06	2.34417e+06	2122100	2.18225e+06	2.08486e+06	1.36678		1.24783		1.12962		1.16164		1.1098
Q61941;Q13423	NAD(P) transhydrogenase, mitochondrial	Nnt;NNT	sp|Q61941|NNTM_MOUSE NAD(P) transhydrogenase, mitochondrial OS=Mus musculus OX=10090 GN=Nnt PE=1 SV=2;sp|Q13423|NNTM_HUMAN NAD(P) transhydrogenase, mitochondrial OS=Homo sapiens OX=9606 GN=NNT PE=1 SV=3	160630	97335	58215	108110	82444	93789	93178.8	83529.4	83587.9	108110	95658	107503	0.896442		0.89707		1.16024		1.02661		1.15373
Q61990;P57722	Poly(rC)-binding protein 2;Poly(rC)-binding protein 3	Pcbp2;Pcbp3	sp|Q61990|PCBP2_MOUSE Poly(rC)-binding protein 2 OS=Mus musculus OX=10090 GN=Pcbp2 PE=1 SV=1;sp|P57722|PCBP3_MOUSE Poly(rC)-binding protein 3 OS=Mus musculus OX=10090 GN=Pcbp3 PE=1 SV=3	177930	119770	71743	109860	91017	94441	103214	102782	103012	109860	105605	108250	0.995815		0.998042		1.06439		1.02316		1.04879
Q62000	Mimecan	Ogn	sp|Q62000|MIME_MOUSE Mimecan OS=Mus musculus OX=10090 GN=Ogn PE=1 SV=1	158810	110430	74246	120800	86706	94738	92123	94767.1	106606	120800	100603	108591	1.0287		1.15721		1.31129		1.09205		1.17876
Q62009;CON__Q2KJC7	Periostin	Postn	sp|Q62009|POSTN_MOUSE Periostin OS=Mus musculus OX=10090 GN=Postn PE=1 SV=2	232610	181520	114810	174710	139080	179710	134933	155774	164850	174710	161372	205988	1.15445		1.22171		1.29479		1.19594		1.52659	UP
Q62048;Q15121	Astrocytic phosphoprotein PEA-15	Pea15;PEA15	sp|Q62048|PEA15_MOUSE Astrocytic phosphoprotein PEA-15 OS=Mus musculus OX=10090 GN=Pea15 PE=1 SV=1;sp|Q15121|PEA15_HUMAN Astrocytic phosphoprotein PEA-15 OS=Homo sapiens OX=9606 GN=PEA15 PE=1 SV=2	171700	164100	75964	118510	105490	93881	99600.3	140825	109073	118510	122398	107609	1.4139		1.09511		1.18986		1.22889		1.0804
Q62084	Protein phosphatase 1 regulatory subunit 14B	Ppp1r14b	sp|Q62084|PP14B_MOUSE Protein phosphatase 1 regulatory subunit 14B OS=Mus musculus OX=10090 GN=Ppp1r14b PE=1 SV=2	29485	24062	13326	18087	16362	15638	17103.8	20649.1	19134.1	18087	18984.5	17924.6	1.20729		1.11871		1.05749		1.10996		1.04799
Q62093	Serine/arginine-rich splicing factor 2	Srsf2	sp|Q62093|SRSF2_MOUSE Serine/arginine-rich splicing factor 2 OS=Mus musculus OX=10090 GN=Srsf2 PE=1 SV=4	332070	290750	155100	204880	175550	166210	192628	249511	222700	204880	203687	190514	1.2953		1.15611		1.0636		1.05741		0.989022
Q62165	Dystroglycan;Alpha-dystroglycan;Beta-dystroglycan	Dag1	sp|Q62165|DAG1_MOUSE Dystroglycan OS=Mus musculus OX=10090 GN=Dag1 PE=1 SV=4	137800	105890	55355	82805	64777	69804	79935.5	90871	79481.4	82805	75159.4	80010.9	1.1368		0.994319		1.0359		0.94025		1.00094
Q62176;D3Z4I3	RNA-binding protein 38	Rbm38	sp|Q62176|RBM38_MOUSE RNA-binding protein 38 OS=Mus musculus OX=10090 GN=Rbm38 PE=1 SV=2	146220	122710	74004	96123	83704	85675	84819.8	105305	106259	96123	97120	98202.6	1.24152		1.25276		1.13326		1.14502		1.15778
Q62179	Semaphorin-4B	Sema4b	sp|Q62179|SEM4B_MOUSE Semaphorin-4B OS=Mus musculus OX=10090 GN=Sema4b PE=1 SV=2	41053	38922	23346	26784	28848	25801	23814.2	33401.5	33521.3	26784	33471.7	29573.7	1.40259		1.40762		1.12471		1.40554		1.24185
Q62186;P51571	Translocon-associated protein subunit delta	Ssr4;SSR4	sp|Q62186|SSRD_MOUSE Translocon-associated protein subunit delta OS=Mus musculus OX=10090 GN=Ssr4 PE=1 SV=1;sp|P51571|SSRD_HUMAN Translocon-associated protein subunit delta OS=Homo sapiens OX=9606 GN=SSR4 PE=1 SV=1	62245	49421	27653	46434	35434	44554	36107.3	42411.3	39705.5	46434	41113.3	51068.8	1.17459		1.09965		1.286		1.13864		1.41436
Q62188	Dihydropyrimidinase-related protein 3	Dpysl3	sp|Q62188|DPYL3_MOUSE Dihydropyrimidinase-related protein 3 OS=Mus musculus OX=10090 GN=Dpysl3 PE=1 SV=1	778890	673930	429790	562620	549450	564800	451821	578343	617113	562620	637515	647387	1.28003		1.36584		1.24523		1.41099		1.43284
Q62191	E3 ubiquitin-protein ligase TRIM21	Trim21	sp|Q62191|RO52_MOUSE E3 ubiquitin-protein ligase TRIM21 OS=Mus musculus OX=10090 GN=Trim21 PE=1 SV=1	46973	34675	17091	25919	22885	22353	27248.3	29756.8	24540.1	25919	26553	25621.5	1.09206		0.900612		0.951217		0.974484		0.940299
Q62192;Q99467	CD180 antigen	Cd180	sp|Q62192|CD180_MOUSE CD180 antigen OS=Mus musculus OX=10090 GN=Cd180 PE=1 SV=2	62187	41007	25890	34834	33261	33234	36073.6	35190.7	37174.1	34834	38592	38093.6	0.975525		1.03051		0.965636		1.06981		1.05599
Q62193	Replication protein A 32 kDa subunit	Rpa2	sp|Q62193|RFA2_MOUSE Replication protein A 32 kDa subunit OS=Mus musculus OX=10090 GN=Rpa2 PE=1 SV=1	134070	102160	61963	94371	75352	79222	77771.8	87670	88969.5	94371	87429.3	90806.1	1.12727		1.14398		1.21344		1.12418		1.1676
Q62203	Splicing factor 3A subunit 2	Sf3a2	sp|Q62203|SF3A2_MOUSE Splicing factor 3A subunit 2 OS=Mus musculus OX=10090 GN=Sf3a2 PE=1 SV=2	132700	97806	73942	102190	88186	90527	76977.1	83933.6	106170	102190	102320	103764	1.09037		1.37924		1.32754		1.32923		1.34799
Q62230	Sialoadhesin	Siglec1	sp|Q62230|SN_MOUSE Sialoadhesin OS=Mus musculus OX=10090 GN=Siglec1 PE=1 SV=2	952360	668470	367100	563090	495670	508130	552448	573657	527100	563090	575115	582430	1.03839		0.954117		1.01926		1.04103		1.05427
Q62234	Myomesin-1	Myom1	sp|Q62234|MYOM1_MOUSE Myomesin-1 OS=Mus musculus OX=10090 GN=Myom1 PE=1 SV=2	3245600	554900	316190	428530	406260	399650	1.88272e+06	476195	454001	428530	471375	458088	0.25293	DOWN	0.241141	DOWN	0.227612	DOWN	0.250369	DOWN	0.243312	DOWN
Q62241	U1 small nuclear ribonucleoprotein C	Snrpc	sp|Q62241|RU1C_MOUSE U1 small nuclear ribonucleoprotein C OS=Mus musculus OX=10090 GN=Snrpc PE=1 SV=1	201910	157690	73648	108380	94227	90765	117125	135324	105747	108380	109330	104037	1.15538		0.902862		0.925339		0.933447		0.888258
Q62261	Spectrin beta chain, non-erythrocytic 1	Sptbn1	sp|Q62261|SPTB2_MOUSE Spectrin beta chain, non-erythrocytic 1 OS=Mus musculus OX=10090 GN=Sptbn1 PE=1 SV=2	2098500	1460400	906020	1392100	1132300	1071200	1.2173e+06	1.25326e+06	1.30091e+06	1392100	1.31378e+06	1.22783e+06	1.02954		1.06868		1.14359		1.07926		1.00865
Q62318	Transcription intermediary factor 1-beta	Trim28	sp|Q62318|TIF1B_MOUSE Transcription intermediary factor 1-beta OS=Mus musculus OX=10090 GN=Trim28 PE=1 SV=3	587040	355230	231710	414920	299330	328640	340532	304846	332700	414920	347306	376695	0.895204		0.977002		1.21845		1.01989		1.10619
Q62348	Translin	Tsn	sp|Q62348|TSN_MOUSE Translin OS=Mus musculus OX=10090 GN=Tsn PE=1 SV=1	118020	67472	41088	74260	55867	63207	68461.4	57902	58996.2	74260	64821.3	72449.3	0.845762		0.861743		1.0847		0.946829		1.05825
Q62376;Q42404	U1 small nuclear ribonucleoprotein 70 kDa	Snrnp70	sp|Q62376|RU17_MOUSE U1 small nuclear ribonucleoprotein 70 kDa OS=Mus musculus OX=10090 GN=Snrnp70 PE=1 SV=2	314330	258770	169720	247630	205640	185600	182338	222067	243692	247630	238600	212739	1.21789		1.33649		1.35809		1.30856		1.16673
Q62383	Transcription elongation factor SPT6	Supt6h	sp|Q62383|SPT6H_MOUSE Transcription elongation factor SPT6 OS=Mus musculus OX=10090 GN=Supt6h PE=1 SV=2	21106	17959	10953	16637	11643	12917	12243.2	15411.8	15726.9	16637	13509.1	14805.8	1.2588		1.28453		1.35887		1.10339		1.2093
Q62384	Zinc finger protein ZPR1	Zpr1	sp|Q62384|ZPR1_MOUSE Zinc finger protein ZPR1 OS=Mus musculus OX=10090 GN=Zpr1 PE=1 SV=1	171060	138520	90649	114480	97772	98871	99229	118873	130158	114480	113443	113328	1.19796		1.3117		1.15369		1.14324		1.14209
Q62393	Tumor protein D52	Tpd52	sp|Q62393|TPD52_MOUSE Tumor protein D52 OS=Mus musculus OX=10090 GN=Tpd52 PE=1 SV=2	251790	239870	138370	195820	164260	157420	146059	205848	198678	195820	190587	180438	1.40935		1.36026		1.34069		1.30486		1.23538
Q62417;Q9BX66	Sorbin and SH3 domain-containing protein 1	Sorbs1	sp|Q62417|SRBS1_MOUSE Sorbin and SH3 domain-containing protein 1 OS=Mus musculus OX=10090 GN=Sorbs1 PE=1 SV=2	128650	113040	59455	84038	80090	76575	74627.7	97006.9	85368.4	84038	92926.7	87772	1.29988		1.14392		1.1261		1.2452		1.17613
Q62418	Drebrin-like protein	Dbnl	sp|Q62418|DBNL_MOUSE Drebrin-like protein OS=Mus musculus OX=10090 GN=Dbnl PE=1 SV=2	1062200	833590	543410	621720	560260	599420	616164	715357	780255	621720	650058	687069	1.16098		1.26631		1.00902		1.05501		1.11507
Q62419;Q62420;REV__F4JLZ6	Endophilin-A2	Sh3gl1	sp|Q62419|SH3G1_MOUSE Endophilin-A2 OS=Mus musculus OX=10090 GN=Sh3gl1 PE=1 SV=1	248300	196830	118690	182840	151230	157880	144035	168912	170421	182840	175469	180966	1.17272		1.18319		1.26942		1.21824		1.2564
Q62422	Osteoclast-stimulating factor 1	Ostf1	sp|Q62422|OSTF1_MOUSE Osteoclast-stimulating factor 1 OS=Mus musculus OX=10090 GN=Ostf1 PE=1 SV=2	766830	615630	372480	437700	437220	425970	444825	528312	534825	437700	507297	488256	1.18768		1.20233		0.983982		1.14044		1.09764
Q62425	Cytochrome c oxidase subunit NDUFA4	Ndufa4	sp|Q62425|NDUA4_MOUSE Cytochrome c oxidase subunit NDUFA4 OS=Mus musculus OX=10090 GN=Ndufa4 PE=1 SV=2	373280	141440	111320	221320	162350	179990	216533	121379	159839	221320	188371	206309	0.560554	DOWN	0.738171		1.02211		0.86994		0.952779
Q62426	Cystatin-B	Cstb	sp|Q62426|CYTB_MOUSE Cystatin-B OS=Mus musculus OX=10090 GN=Cstb PE=1 SV=1	358860	355100	192920	256580	234640	222770	208169	304734	277004	256580	272248	255344	1.46388		1.33067		1.23256		1.30782		1.22662
Q62433	Protein NDRG1	Ndrg1	sp|Q62433|NDRG1_MOUSE Protein NDRG1 OS=Mus musculus OX=10090 GN=Ndrg1 PE=1 SV=1	134140	80293	52050	72316	62461	65953	77812.4	68904.6	74735.9	72316	72472.2	75596.8	0.885522		0.960463		0.929364		0.931371		0.971527
Q62440;Q62441;Q9WVB2	Transducin-like enhancer protein 1;Transducin-like enhancer protein 4	Tle1;Tle4	sp|Q62440|TLE1_MOUSE Transducin-like enhancer protein 1 OS=Mus musculus OX=10090 GN=Tle1 PE=1 SV=2;sp|Q62441|TLE4_MOUSE Transducin-like enhancer protein 4 OS=Mus musculus OX=10090 GN=Tle4 PE=1 SV=4	191640	133560	84308	103550	99583	98443	111167	114616	121054	103550	115544	112838	1.03103		1.08893		0.93148		1.03937		1.01503
Q62446	Peptidyl-prolyl cis-trans isomerase FKBP3	Fkbp3	sp|Q62446|FKBP3_MOUSE Peptidyl-prolyl cis-trans isomerase FKBP3 OS=Mus musculus OX=10090 GN=Fkbp3 PE=1 SV=2	500880	383710	233340	346640	304960	287030	290552	329286	335041	346640	353839	329000	1.13331		1.15312		1.19304		1.21781		1.13233
Q62465	Synaptic vesicle membrane protein VAT-1 homolog	Vat1	sp|Q62465|VAT1_MOUSE Synaptic vesicle membrane protein VAT-1 homolog OS=Mus musculus OX=10090 GN=Vat1 PE=1 SV=3	37978	22383	12637	28845	19745	21268	22030.4	19208.3	18144.8	28845	22909.7	24377.9	0.871899		0.823626		1.30933		1.03991		1.10656
Q62504	Msx2-interacting protein	Spen	sp|Q62504|MINT_MOUSE Msx2-interacting protein OS=Mus musculus OX=10090 GN=Spen PE=1 SV=2	54817	39584	22817	32766	29400	27937	31798.4	33969.6	32761.8	32766	34112.2	32022	1.06828		1.0303		1.03043		1.07276		1.00703
Q62507;O43405	Cochlin	Coch;COCH	sp|Q62507|COCH_MOUSE Cochlin OS=Mus musculus OX=10090 GN=Coch PE=1 SV=2;sp|O43405|COCH_HUMAN Cochlin OS=Homo sapiens OX=9606 GN=COCH PE=1 SV=1	122740	88110	57268	66458	69243	76357	71199.4	75612.8	82228.2	66458	80341.2	87522.1	1.06199		1.1549		0.933406		1.1284		1.22925
Q62523	Zyxin	Zyx	sp|Q62523|ZYX_MOUSE Zyxin OS=Mus musculus OX=10090 GN=Zyx PE=1 SV=2	93919	74160	64578	77645	68684	72537	54480.8	63641.4	92724.2	77645	79692.6	83143.6	1.16814		1.70196	UP	1.42518		1.46276		1.52611	UP
Q63810	Calcineurin subunit B type 1	Ppp3r1	sp|Q63810|CANB1_MOUSE Calcineurin subunit B type 1 OS=Mus musculus OX=10090 GN=Ppp3r1 PE=1 SV=3	244150	190580	114940	173490	147900	145390	141627	163549	165036	173490	171605	166649	1.15478		1.16529		1.22498		1.21167		1.17667
Q63829	COMM domain-containing protein 3	Commd3	sp|Q63829|COMD3_MOUSE COMM domain-containing protein 3 OS=Mus musculus OX=10090 GN=Commd3 PE=1 SV=1	21067	17385	9583.1	17959	14717	15360	12220.6	14919.2	13759.9	17959	17075.8	17606	1.22082		1.12596		1.46957		1.3973		1.44068
Q63850	Nuclear pore glycoprotein p62	Nup62	sp|Q63850|NUP62_MOUSE Nuclear pore glycoprotein p62 OS=Mus musculus OX=10090 GN=Nup62 PE=1 SV=2	292430	294760	192440	252740	222990	216930	169634	252952	276315	252740	258731	248650	1.49117		1.62889	UP	1.48992		1.52523	UP	1.46581
Q63918	Serum deprivation-response protein	Sdpr	sp|Q63918|CAVN2_MOUSE Caveolae-associated protein 2 OS=Mus musculus OX=10090 GN=Cavin2 PE=1 SV=3	242250	220740	109490	198730	160030	131510	140525	189431	157211	198730	185679	150740	1.34802		1.11874		1.41419		1.32132		1.07269
Q64010	Adapter molecule crk	Crk	sp|Q64010|CRK_MOUSE Adapter molecule crk OS=Mus musculus OX=10090 GN=Crk PE=1 SV=1	499030	469920	263870	339890	296870	287690	289479	403268	378877	339890	344452	329757	1.39308		1.30883		1.17414		1.1899		1.13914
Q64012;Q9UKM9	RNA-binding protein Raly	Raly	sp|Q64012|RALY_MOUSE RNA-binding protein Raly OS=Mus musculus OX=10090 GN=Raly PE=1 SV=3	730740	508270	317520	427490	357540	380190	423890	436179	455911	427490	414846	435782	1.02899		1.07554		1.00849		0.978664		1.02806
[truncated: 1,385 more rows]
