# Supplementary material for: Quantitative Proteomics and Molecular Mechanisms of Non-Hodgkin Lymphoma Mice Treated with Incomptine A, Part II
Source: Pharmaceuticals (Basel). 2025 Feb 11;18(2):242. doi: 10.3390/ph18020242 (PMC11858899; doi:10.3390/ph18020242)
Supplement: Supplementary file 1 [file pharmaceuticals-18-00242-s001.zip › Table S1.xlsx]

## Sheet: 2717 UNIQ ID, UNIPROT ID
source	term_name	term_id	highlighted	adjusted_p_value	negative_log10_of_adjusted_p_value	term_size	query_size	intersection_size	effective_domain_size	intersections
GO:MF	protein binding	GO:0005515	true	2.9934e-210	209.524	10491	2441	1740	25177	A2A6A1,A2AB59,A2ABU4,A2ADY9,A2AQ19,A2ASQ1,A2ASS6,A2BH40,A3KMP2,A6H6E2,A6X8Z5,A6X935,B1AZP2,B2RXS4,B7ZMP1,B9EKI3,D0QMC3,D3YXK2,D3YZP9,E9PV24,E9PVX6,E9Q394,E9Q5C9,E9Q634,E9Q6J5,E9Q7G0,F6ZDS4,F7BJB9,P16381,O08539,O08547,O08553,O08573,O08579,O08600,O08677,O08738,O08749,O08784,O08788,O08795,O08807,O08808,O08810,O08900,O08915,O08997,O09044,O09106,O09126,O09164,O09165,O35114,O35129,O35206,O35215,O35226,…
GO:MF	binding	GO:0005488	false	6.78764e-197	196.168	16296	2441	2198	25177	A2A6A1,A2AB59,A2ABU4,A2ADY9,A2AQ19,A2ASQ1,A2ASS6,A2BDX3,A2BH40,A3KGF7,A3KMP2,A6H6E2,A6X8Z5,A6X935,B1AZP2,B2RXS4,B2RY56,B7ZMP1,B9EKI3,C0HKG6,D0QMC3,D3YXK2,D3YZP9,E9PV24,E9PVX6,E9Q1P8,E9Q394,E9Q5C9,E9Q634,E9Q6J5,E9Q784,E9Q7G0,F6ZDS4,F7BJB9,O08582,P16381,O08539,O08547,O08553,O08573,O08579,O08583,O08600,O08677,O08738,O08749,O08784,O08788,O08795,O08807,O08808,O08810,O08900,O08915,O08997,O09044,O09106,…
GO:MF	protein-containing complex binding	GO:0044877	false	2.13878e-120	119.67	1562	2441	470	25177	A2ABU4,A2ASS6,A2BH40,A3KGF7,E9Q5C9,E9Q634,E9Q7G0,F6ZDS4,P16381,O08539,O08795,O09106,O35593,O35601,O35648,O54931,O55106,O55135,O55222,O70200,O70318,O70370,O88286,O88342,O88456,O88487,O88522,O88990,O89053,O89086,O89103,O89110,P01029,P01592,P01831,P01887,P01898,P84244,P02469,P04202,P04441,P04919,P04925,P05063,P12023,P06240,P06797,P06800,P07214,P07309,P08032,P08121,P08226,P08752,P09055,P09103,P63158,…
GO:MF	identical protein binding	GO:0042802	false	1.17523e-98	97.9299	2334	2441	558	25177	A2ABU4,A2ADY9,A2ASS6,B7ZMP1,D0QMC3,D3YZP9,F6ZDS4,O08539,O08553,O08600,O08738,O08788,O08807,O08808,O08900,O09126,O09165,O35114,O35129,O35226,O35309,O35551,O35598,O35737,O35892,O35988,O54724,O54946,O54983,O54988,O55022,O55098,O70250,O70325,O70423,O88522,O88569,O88685,O88696,O88712,O88844,O88958,O88990,O89053,O89090,O89110,P00329,P00493,P01592,P01887,P01898,P04202,P04919,P04925,P05063,P05064,P12023,…
GO:MF	enzyme binding	GO:0019899	false	5.3661e-86	85.2703	2313	2441	531	25177	A2AQ19,A2ASS6,E9Q394,E9Q6J5,F6ZDS4,O08539,O08553,O08573,O08677,O08788,O08795,O08808,O08900,O08997,O09106,O35114,O35215,O35326,O35598,O35643,O35737,O35744,O35857,O35864,O35887,O35892,O35900,O35988,O54965,O55029,O55057,O55106,O55201,O55222,O70435,O70469,O88286,O88522,O88569,O88696,O88983,O89090,O89110,P01831,P02469,P04202,P04441,P04919,P04925,P05064,P12023,P05202,P05213,P06151,P06240,P06745,P06800,…
GO:MF	catalytic activity	GO:0003824	true	1.21317e-68	67.9161	5729	2441	926	25177	A2ADY9,A2ASS6,A2BDX3,A2BE28,A2BH40,A3KGF7,B2RRE7,B7ZMP1,C0HKG6,D3Z4S3,E9Q394,E9Q634,F7BJB9,O08582,P16381,O08553,O08600,O08738,O08749,O08807,O08810,O08915,O09106,O09131,O09159,O09164,O35215,O35286,O35448,O35459,O35593,O35598,O35744,O35855,O35864,O35955,O54782,O54941,O54965,O54983,O54988,O54998,O55057,O55098,O55222,O55234,O70250,O70252,O70310,O70325,O70370,O70423,O88456,O88522,O88531,O88587,O88685,…
GO:MF	cytoskeletal protein binding	GO:0008092	false	1.50796e-53	52.8216	1011	2441	269	25177	A2ABU4,A2ASS6,E9Q634,E9Q7G0,F6ZDS4,P16381,O08539,O08553,O08579,O08788,O08808,O35648,O70200,O70209,O70318,O70400,O88342,O88746,O88952,O88990,O89053,P04919,P04925,P05063,P05064,P06800,P07091,P07356,P07901,P08032,P08226,P09055,P09103,P09470,P09542,P0DP28,P11404,P11499,P13020,P13412,P13541,P13542,P14069,P14824,P15532,P16546,P16858,P17156,P18760,P19973,P20801,P21107,P21614,P23927,P25799,P26039,P26040,…
GO:MF	heterocyclic compound binding	GO:1901363	false	1.26881e-45	44.8966	6861	2441	981	25177	A2A6A1,A2AQ19,A2ASS6,A2BDX3,A2BH40,B2RY56,B9EKI3,C0HKG6,D0QMC3,D3YXK2,E9PVX6,E9Q5C9,E9Q634,E9Q6J5,F6ZDS4,F7BJB9,O08582,P16381,O08583,O08600,O08749,O08795,O08810,O08900,O09106,O35286,O35295,O35326,O35737,O35841,O35857,O35892,O35900,O54724,O54879,O54941,O54946,O54983,O54988,O55022,O55098,O55135,O55201,O55222,O70194,O70251,O70252,O70494,O88286,O88532,O88569,O88685,O88712,O88796,O88844,O88967,O88968,…
GO:MF	organic cyclic compound binding	GO:0097159	false	1.57846e-45	44.8018	6947	2441	990	25177	A2A6A1,A2AQ19,A2ASS6,A2BDX3,A2BH40,B2RY56,B9EKI3,C0HKG6,D0QMC3,D3YXK2,E9PVX6,E9Q5C9,E9Q634,E9Q6J5,F6ZDS4,F7BJB9,O08582,P16381,O08583,O08600,O08749,O08795,O08810,O08900,O09106,O35114,O35286,O35295,O35326,O35604,O35737,O35841,O35857,O35892,O35900,O54724,O54879,O54941,O54946,O54983,O54988,O55022,O55098,O55135,O55201,O55222,O70194,O70251,O70252,O70494,O88286,O88532,O88569,O88685,O88712,O88796,O88844,…
GO:MF	small molecule binding	GO:0036094	false	1.64315e-45	44.7843	2631	2441	484	25177	A2ASQ1,A2ASS6,A2BDX3,E9PVX6,E9Q634,O08582,P16381,O08749,O08810,O09159,O35114,O35286,O35604,O35857,O54983,O54988,O55098,O55222,O88685,O88712,O88844,O88967,O88968,O89020,O89051,P00329,P00375,P00493,P03958,P04117,P04247,P05064,P05201,P05202,P05213,P06151,P06240,P06728,P06745,P06801,P07310,P07724,P07901,P08103,P08113,P08752,P09411,P09581,P09671,P10126,P10630,P10833,P11404,P11499,P11983,P12710,P13541,…
GO:MF	actin binding	GO:0003779	false	1.04409e-43	42.9813	453	2441	154	25177	A2ABU4,A2ASS6,E9Q634,O08539,O08579,O08808,O70200,O70209,O70318,O70400,O88342,O88990,O89053,P04919,P07091,P08032,P09055,P09103,P09470,P09542,P13020,P13412,P13541,P13542,P14824,P16546,P18760,P19973,P20801,P21107,P21614,P26039,P26040,P26041,P26043,P26645,P28650,P28667,P37804,P40124,P45591,P47754,P47757,P48193,P49710,P51667,P51859,P57780,P58252,P58771,P58774,P59999,P61161,P61982,P20065,P62962,P68510,…
GO:MF	mRNA binding	GO:0003729	true	1.37157e-43	42.8628	389	2441	141	25177	B2RY56,F6ZDS4,P16381,O08583,O35295,O35326,O55201,O70194,O88569,P00375,P07901,P09405,P49312,P10126,P14148,P14211,P19253,P23116,P25444,P28271,P28659,P29341,P32067,P47199,P47911,P47962,P52480,P52760,P53996,P56959,P59326,P59708,P60335,P60824,P61255,P61979,P62082,P62264,P62301,P62754,P62889,P62908,P62960,P62996,P70318,P70372,P80316,P84104,P97351,P97379,P97855,Q0VBL3,Q3TWW8,Q3U0V1,Q5DTM8,Q5NCR9,Q5SUF2,…
GO:MF	ion binding	GO:0043167	false	2.54519e-43	42.5943	5979	2441	876	25177	A2A6A1,A2ASQ1,A2ASS6,A2BDX3,A3KGF7,B7ZMP1,E9PV24,E9PVX6,E9Q1P8,E9Q394,E9Q634,E9Q784,F7BJB9,O08582,P16381,O08600,O08749,O08795,O08810,O08900,O08997,O09106,O09159,O09164,O09165,O35114,O35286,O35593,O35598,O35639,O35648,O35857,O35864,O35887,O35892,O54782,O54916,O54965,O54988,O54998,O55022,O55098,O55111,O55222,O70200,O70209,O70252,O70400,O70423,O70494,O88286,O88322,O88456,O88522,O88531,O88532,O88587,…
GO:MF	hydrolase activity	GO:0016787	false	3.24626e-43	42.4886	2471	2441	457	25177	A2ADY9,A2BE28,A3KGF7,B2RRE7,B7ZMP1,C0HKG6,D3Z4S3,E9Q634,F7BJB9,O08582,P16381,O08553,O08600,O08738,O08810,O09106,O09159,O35286,O35448,O35593,O35598,O35744,O35864,O35955,O54782,O55057,O55234,O70250,O70370,O88456,O88531,O88685,O88696,O88796,O88851,O88958,O88967,O89017,O89023,O89110,P00920,P03953,P03958,P04186,P05213,P06240,P06797,P06800,P07901,P08071,P08113,P08752,P08905,P09242,P09470,P10126,P10605,…
GO:MF	protein domain specific binding	GO:0019904	false	2.77876e-41	40.5561	817	2441	215	25177	A2AB59,A6X8Z5,B1AZP2,D3YZP9,E9Q5C9,E9Q7G0,O08915,O09106,O35326,O35387,O35551,O35598,O35892,O54786,O54916,O54931,O55106,O55222,O70318,O88286,O88522,O88712,O88952,O89090,O89110,O89112,P12023,P06240,P07901,P09055,P09405,P49312,P0DP28,P11276,P11352,P11438,P11499,P12265,P13864,P15702,P16858,P17047,P17156,P17427,Q61696,P20029,P20152,P20918,P21981,P22682,P24668,P26039,P26040,P26043,P26369,P26450,P27512,…
GO:MF	nucleoside phosphate binding	GO:1901265	false	2.94083e-39	38.5315	2194	2441	410	25177	A2ASS6,A2BDX3,E9PVX6,E9Q634,O08582,P16381,O08749,O08810,O35286,O35857,O54983,O54988,O55098,O55222,O88685,O88712,O88844,O88967,O89051,P00329,P00375,P00493,P05213,P06151,P06240,P06801,P07310,P07901,P08103,P08113,P08752,P09411,P09581,P10126,P10630,P10833,P11499,P11983,P13541,P13542,P13707,P13864,P14152,P14576,P14824,P15105,P15532,P16125,P16330,P16460,P16858,P17156,P17710,Q61696,P18654,P20029,P21958,…
GO:MF	nucleotide binding	GO:0000166	false	2.94083e-39	38.5315	2194	2441	410	25177	A2ASS6,A2BDX3,E9PVX6,E9Q634,O08582,P16381,O08749,O08810,O35286,O35857,O54983,O54988,O55098,O55222,O88685,O88712,O88844,O88967,O89051,P00329,P00375,P00493,P05213,P06151,P06240,P06801,P07310,P07901,P08103,P08113,P08752,P09411,P09581,P10126,P10630,P10833,P11499,P11983,P13541,P13542,P13707,P13864,P14152,P14576,P14824,P15105,P15532,P16125,P16330,P16460,P16858,P17156,P17710,Q61696,P18654,P20029,P21958,…
GO:MF	actin filament binding	GO:0051015	false	7.9982e-34	33.097	219	2441	92	25177	A2ABU4,A2ASS6,E9Q634,O08539,O70200,O88342,O88990,O89053,P08032,P13020,P13541,P13542,P14824,P16546,P18760,P20801,P21107,P26039,P26040,P26645,P28650,P28667,P37804,P45591,P47754,P47757,P49710,P57780,P58252,P58771,P58774,P59999,P61161,P97376,P97434,Q01279,Q3UZA1,Q5SUA5,Q5SX39,Q5SX40,Q60598,Q61233,Q61553,Q61792,Q61879,Q62234,Q62261,Q62418,Q64727,Q6IRU2,Q6R891,Q7TPR4,Q7TPW1,Q80X90,Q80ZQ9,Q8BTM8,Q8BYZ1,…
GO:MF	RNA binding	GO:0003723	false	8.18087e-34	33.0872	2356	2441	416	25177	B2RY56,C0HKG6,D3YXK2,E9Q5C9,F6ZDS4,F7BJB9,P16381,O08583,O08795,O08810,O35286,O35295,O35326,O35737,O35841,O35900,O54724,O54879,O54941,O55201,O70194,O88532,O88569,O88796,O89086,P00375,P05213,P07901,P08113,P09405,P63158,P49312,P10107,P10126,P10630,P10852,P11499,P12970,P13864,P14131,P14148,P14211,P14576,P14869,P16254,P16330,P17095,P17182,P19253,P20152,P23116,P24547,P25444,P26041,P26369,P26638,P27048,…
GO:MF	structural molecule activity	GO:0005198	true	6.28697e-33	32.2016	938	2441	218	25177	A2ASQ1,A2ASS6,A6H6E2,C0HKD9,E9PV24,F6ZDS4,O35206,O55029,O55142,O70209,O70318,O88207,O88322,O89079,P84244,P02463,P02469,P05213,P05977,P07214,P08121,P08122,Q3THW5,P10493,Q8CGP2,P10922,P11087,P11276,P12970,P14131,P14148,P14206,P14733,P14869,P14901,P15864,P17095,P19253,P20152,P21619,P21956,P23927,P25444,P26039,P27659,P27661,P28653,P28654,P29788,P31001,P35979,P35980,P36552,P38060,P39061,P41105,P43274,…
GO:MF	anion binding	GO:0043168	false	4.55978e-32	31.3411	2483	2441	427	25177	A2ASQ1,A2ASS6,A2BDX3,E9PVX6,E9Q634,O08582,P16381,O08749,O08810,O35286,O35857,O54988,O55098,O55222,O88531,O88685,O88967,O89020,O89023,O89051,O89112,P00375,P04117,P05201,P05202,P05213,P06240,P07310,P07356,P07724,P07901,P08103,P08113,P08752,P09411,P09470,P09581,P10126,P10630,P10649,P10833,P11404,P11499,P11983,P12710,P13020,P13541,P13542,P14576,P14824,P15105,P15532,P15626,P16460,P17156,P17710,P17742,…
GO:MF	purine nucleotide binding	GO:0017076	false	8.90035e-31	30.0506	2037	2441	366	25177	A2ASS6,A2BDX3,E9PVX6,E9Q634,O08582,P16381,O08749,O08810,O35286,O35857,O54983,O54988,O55098,O55222,O88685,O88712,O88844,O88967,O89051,P00329,P00375,P05213,P06151,P06240,P06801,P07310,P07901,P08103,P08113,P08752,P09411,P09581,P10126,P10630,P10833,P11499,P11983,P13541,P13542,P13707,P14152,P14576,P14824,P15105,P15532,P16125,P16460,P16858,P17156,P17710,Q61696,P18654,P20029,P21958,P21981,P24270,P24788,…
GO:MF	carbohydrate derivative binding	GO:0097367	false	1.99907e-29	28.6992	2278	2441	393	25177	A2ASQ1,A2ASS6,A2BDX3,E9PVX6,E9Q634,O08582,P16381,O08573,O08810,O35286,O35744,O35857,O54988,O55098,O55222,O70370,O88207,O88531,O88685,O88967,O89023,O89051,P01592,P01831,P02469,P03958,P04925,P12023,P05213,P06240,P06745,P06797,P06800,P06909,P07310,P07901,P08071,P08103,P08113,P08226,P08752,P09411,P63158,P09581,P10126,P10493,P10605,P10630,P10833,P11276,P11499,P11983,P13541,P13542,P14576,P14824,P15105,…
GO:MF	protein homodimerization activity	GO:0042803	false	1.53291e-25	24.8145	772	2441	177	25177	A2ABU4,B7ZMP1,F6ZDS4,O08600,O08900,O35114,O35129,O35551,O35598,O35892,O54983,O54988,O55022,O55098,O88522,O88712,O88844,O89053,O89090,P01592,P01887,P01898,P04919,P12023,P06728,P07901,P08207,P08226,P08249,P09581,P10639,P10649,P11157,P11499,P12815,P13707,P14069,P14602,P14901,P15626,P16332,P17182,P17751,P21958,P22272,P23780,P23927,P24270,P26516,P26638,P27046,P28843,P31230,P32507,P32921,P36371,P36552,…
GO:MF	protein dimerization activity	GO:0046983	false	3.23046e-25	24.4907	1147	2441	231	25177	A2ABU4,B7ZMP1,E9Q5C9,F6ZDS4,O08600,O08784,O08900,O35114,O35129,O35551,O35598,O35892,O54983,O54988,O55022,O55098,O55201,O70423,O88522,O88712,O88844,O89053,O89090,P01592,P01887,P01898,P84244,P04919,P12023,P06728,P07901,P08207,P08226,P08249,P09055,P09103,P09581,Q3THW5,P10639,P10649,Q8CGP2,P11157,P11499,P12815,P13707,P14069,P14602,P14901,P15626,P16332,P17182,P17751,P21958,P22272,P23780,P23927,P24270,…
GO:MF	oxidoreductase activity	GO:0016491	false	6.58928e-25	24.1812	781	2441	177	25177	O08749,O08807,O09131,O09164,O54983,O70252,O70325,O70423,O88712,O88844,P00329,P00375,P00405,P06151,P06801,P08074,P08228,P08249,P09103,P09411,P09528,P09671,P10639,P11157,P11352,P12787,P13707,P14152,P14901,P16125,P16858,P17563,P18155,P19157,P20108,P21300,P23591,P24270,P24547,P26443,P27773,P28352,P28474,P29533,P35486,P35700,P36552,P37040,P45376,P45952,P46412,P46656,P47199,P47738,P47739,P47791,P48758,…
GO:MF	pyrophosphatase activity	GO:0016462	false	2.08753e-23	22.6804	730	2441	166	25177	E9Q634,F7BJB9,O08582,P16381,O08810,O35286,O88685,O88967,P05213,P07901,P08113,P08752,P09242,P10126,P10630,P10833,P11499,P11983,P13541,P13542,P14576,P16332,P17156,Q61696,P20029,P21958,P25206,P28650,P28661,P32883,P35278,P61294,P35282,P35293,P36371,P38647,P39054,P42208,P42209,P42932,P46460,P46467,P46471,P46638,P49717,P49718,P51150,P53994,P54775,Q01853,P55772,P56375,P56376,P56380,P56480,P58252,P58281,…
GO:MF	hydrolase activity, acting on acid anhydrides, in phosphorus-containing anhydrides	GO:0016818	false	2.45186e-23	22.6105	731	2441	166	25177	E9Q634,F7BJB9,O08582,P16381,O08810,O35286,O88685,O88967,P05213,P07901,P08113,P08752,P09242,P10126,P10630,P10833,P11499,P11983,P13541,P13542,P14576,P16332,P17156,Q61696,P20029,P21958,P25206,P28650,P28661,P32883,P35278,P61294,P35282,P35293,P36371,P38647,P39054,P42208,P42209,P42932,P46460,P46467,P46471,P46638,P49717,P49718,P51150,P53994,P54775,Q01853,P55772,P56375,P56376,P56380,P56480,P58252,P58281,…
GO:MF	hydrolase activity, acting on acid anhydrides	GO:0016817	false	2.45186e-23	22.6105	731	2441	166	25177	E9Q634,F7BJB9,O08582,P16381,O08810,O35286,O88685,O88967,P05213,P07901,P08113,P08752,P09242,P10126,P10630,P10833,P11499,P11983,P13541,P13542,P14576,P16332,P17156,Q61696,P20029,P21958,P25206,P28650,P28661,P32883,P35278,P61294,P35282,P35293,P36371,P38647,P39054,P42208,P42209,P42932,P46460,P46467,P46471,P46638,P49717,P49718,P51150,P53994,P54775,Q01853,P55772,P56375,P56376,P56380,P56480,P58252,P58281,…
GO:MF	ribonucleoprotein complex binding	GO:0043021	true	1.87259e-22	21.7276	183	2441	70	25177	E9Q5C9,P16381,O55135,O89086,P14206,P14576,P15532,P20029,P27048,P47955,P48024,P54103,P58252,P59326,P61620,P61979,P62137,P62305,P62309,P62315,P62317,P62320,P63242,P67871,P68040,P70122,P97452,P99027,Q60737,Q60872,Q61686,Q61937,Q62241,Q62376,Q6GQT9,Q6NVF9,Q6P542,Q6ZQ58,Q6ZWV7,Q6ZWX6,Q78PY7,Q8BGD9,Q8CAK3,Q8CHP5,Q8R1B4,Q8VEK3,Q91VC3,Q91VJ5,Q91YR7,Q99ME9,Q9CQF4,Q9CQI7,Q9CQR2,Q9CWK3,Q9CY58,Q9CZ30,Q9D6S7,…
GO:MF	unfolded protein binding	GO:0051082	false	7.94532e-22	21.0999	93	2441	48	25177	O08915,O35685,O54946,O70591,P07901,P08113,P11499,P11983,P14211,P14602,P17156,Q61696,P19324,P20029,P23927,P35564,P38647,P42932,P61759,P63017,P63037,Q60817,P80313,P80314,P80315,P80316,P80318,Q03958,Q06890,Q61081,Q61937,Q64433,Q6P5E4,Q8R1N4,Q8VE99,Q8VEH8,Q99KV1,Q99L47,Q99LP6,Q99M31,Q99M87,Q9CQ48,Q9D832,Q9QYI5,Q9QYJ0,Q9QYJ3,Q9R0Q7,Q9R0U0
GO:MF	adenyl nucleotide binding	GO:0030554	false	5.05988e-21	20.2959	1675	2441	290	25177	A2ASS6,A2BDX3,E9PVX6,E9Q634,P16381,O08749,O35286,O35857,O54983,O54988,O55098,O55222,O88685,O88712,O88844,O88967,O89051,P00329,P00375,P06151,P06240,P06801,P07310,P07901,P08103,P08113,P09411,P09581,P10630,P11499,P11983,P13541,P13542,P13707,P14152,P15105,P15532,P16125,P16460,P16858,P17156,P17710,Q61696,P18654,P20029,P21958,P24270,P24788,P25206,P26443,P26638,P30416,P31786,P32020,P32921,P36371,P37040,…
GO:MF	ribonucleotide binding	GO:0032553	false	6.22982e-21	20.2055	1937	2441	323	25177	A2ASS6,A2BDX3,E9PVX6,E9Q634,O08582,P16381,O08810,O35286,O35857,O54988,O55098,O55222,O88685,O88967,O89051,P05213,P06240,P07310,P07901,P08103,P08113,P08752,P09411,P09581,P10126,P10630,P10833,P11499,P11983,P13541,P13542,P14576,P14824,P15105,P15532,P16460,P17156,P17710,Q61696,P18654,P20029,P21958,P21981,P24788,P25206,P26443,P26638,P28650,P28661,P30416,P31786,P32020,P32883,P32921,P35278,P61294,P35282,…
GO:MF	purine ribonucleotide binding	GO:0032555	false	1.90986e-20	19.719	1918	2441	319	25177	A2ASS6,A2BDX3,E9PVX6,E9Q634,O08582,P16381,O08810,O35286,O35857,O54988,O55098,O55222,O88685,O88967,O89051,P05213,P06240,P07310,P07901,P08103,P08113,P08752,P09411,P09581,P10126,P10630,P10833,P11499,P11983,P13541,P13542,P14576,P14824,P15105,P15532,P16460,P17156,P17710,Q61696,P18654,P20029,P21958,P21981,P24788,P25206,P26443,P26638,P28650,P28661,P30416,P31786,P32020,P32883,P32921,P35278,P61294,P35282,…
GO:MF	purine ribonucleoside triphosphate binding	GO:0035639	false	2.45838e-19	18.6094	1836	2441	305	25177	A2ASS6,A2BDX3,E9PVX6,E9Q634,O08582,P16381,O08810,O35286,O35857,O54988,O55098,O55222,O88685,O88967,O89051,P05213,P06240,P07310,P07901,P08103,P08113,P08752,P09411,P09581,P10126,P10630,P10833,P11499,P11983,P13541,P13542,P14576,P14824,P15105,P15532,P16460,P17156,P17710,Q61696,P18654,P20029,P21958,P21981,P24788,P25206,P26443,P26638,P28650,P28661,P30416,P32883,P32921,P35278,P61294,P35282,P35293,P36371,…
GO:MF	ribonucleoside triphosphate phosphatase activity	GO:0017111	false	3.10356e-19	18.5081	672	2441	148	25177	E9Q634,F7BJB9,O08582,P16381,O08810,O35286,O88685,O88967,P05213,P07901,P08113,P08752,P09242,P10126,P10630,P10833,P11499,P11983,P13541,P13542,P14576,P16332,P17156,Q61696,P20029,P21958,P25206,P28650,P28661,P32883,P35278,P61294,P35282,P35293,P36371,P38647,P39054,P42208,P42209,P42932,P46460,P46467,P46471,P46638,P49717,P49718,P51150,P53994,P54775,Q01853,P55772,P56480,P58252,P58281,P60122,P60843,P61021,…
GO:MF	kinase binding	GO:0019900	false	4.41164e-19	18.3554	867	2441	176	25177	A2ASS6,F6ZDS4,O08553,O08788,O08795,O35326,O35598,O35643,O35744,O35892,O35900,O35988,O54965,O55029,O55222,O70469,P01831,P06151,P06240,P06800,P07901,P09055,P09470,P0DP28,P10126,P10649,P11499,P13020,P14602,P14733,P15532,P16125,P17427,P17918,P18654,P19157,P20108,P20152,P20918,P22682,P23116,P26040,P26041,P26450,P26645,P28656,P29351,P29452,P32921,P35235,P38532,P39054,P41241,P46414,P46460,P47811,P47941,…
GO:MF	nucleic acid binding	GO:0003676	false	1.06453e-18	17.9728	4740	2441	640	25177	A2A6A1,A2AQ19,A2BH40,B2RY56,B9EKI3,C0HKG6,D0QMC3,D3YXK2,E9PVX6,E9Q5C9,E9Q6J5,F6ZDS4,F7BJB9,O08582,P16381,O08583,O08600,O08795,O08810,O08900,O09106,O35286,O35295,O35326,O35737,O35841,O35892,O35900,O54724,O54879,O54941,O54946,O55135,O55201,O70194,O70251,O70494,O88286,O88532,O88569,O88796,O89086,O89090,P00375,P01592,P84244,P12023,P05213,P07724,P07901,P08113,P09405,P63158,P09602,P09671,P49312,Q3THW5,…
GO:MF	ubiquitin-like protein ligase binding	GO:0044389	false	3.72455e-18	17.4289	339	2441	93	25177	O70435,O88522,O88983,O89110,P05213,P06745,P07901,P0DOV2,P11499,P11983,P14211,P17751,Q61696,P20029,P26450,P27512,P29595,P38647,P46061,P46414,P47758,P47962,P48025,P50580,P51881,P53395,P54731,Q01853,P60521,P60670,P61089,P61957,P62259,P62830,P62869,P62878,P62983,P63017,P63037,P63038,P63101,P63166,P63321,P68037,P70297,P70444,P80314,P99024,Q01279,Q04207,Q04447,Q06890,Q5DTM8,Q60739,Q60953,Q61187,Q61990,…
GO:MF	ubiquitin protein ligase binding	GO:0031625	false	7.63174e-18	17.1174	319	2441	89	25177	O70435,O88522,O88983,O89110,P05213,P06745,P07901,P0DOV2,P11499,P11983,P14211,P17751,Q61696,P20029,P26450,P27512,P29595,P38647,P46061,P46414,P47758,P47962,P48025,P50580,P51881,P53395,P54731,Q01853,P60521,P60670,P61089,P61957,P62259,P62830,P62869,P62878,P62983,P63017,P63037,P63038,P63101,P63166,P63321,P68037,P70444,P80314,P99024,Q01279,Q04207,Q04447,Q06890,Q5DTM8,Q60739,Q60953,Q61187,Q61990,Q62318,…
GO:MF	protein-folding chaperone binding	GO:0051087	false	4.82686e-17	16.3163	160	2441	58	25177	O08539,O35114,O35857,O54946,P01898,P04925,P12023,P07724,P08228,P11276,P15702,Q01147,P17156,P20918,P26883,P28798,P38647,P46414,P54103,P57759,P62908,P63017,P63037,P63038,P97821,Q03958,Q3U9G9,Q60597,Q60739,Q60864,Q61081,Q61147,Q63850,Q64433,Q6NZB0,Q6PIC6,Q8BK64,Q8K0E8,Q8VC51,Q8VDN2,Q91WN1,Q91YW3,Q99L47,Q99LP6,Q99M87,Q9CR16,Q9CX34,Q9D2G2,Q9D832,Q9ESP1,Q9JLV1,Q9QYI5,Q9QYJ0,Q9QYJ3,Q9R0Q7,Q9WUD1,Q9WV98,…
GO:MF	enzyme regulator activity	GO:0030234	true	5.15772e-17	16.2875	1262	2441	224	25177	A2AB59,A6X8Z5,A6X935,E9Q394,E9Q6J5,P16381,O08539,O08573,O08677,O08692,O08800,O35242,O35551,O35593,O35639,O35887,O54734,O54786,O55057,O70251,O88653,O89090,P01027,P01029,P01831,P04202,P04925,P12023,P06240,P06728,P07356,P07758,P07901,P08071,P08226,P63158,P0DP28,P10107,P11276,P11499,P11911,P14602,P14685,P15530,P16858,P17918,P18654,P19157,P19221,P19324,P20108,P21460,P22599,P26450,P27612,P28184,P28665,…
GO:MF	protein kinase binding	GO:0019901	false	1.26691e-16	15.8973	777	2441	157	25177	A2ASS6,F6ZDS4,O08553,O08788,O08795,O35326,O35598,O35643,O35900,O35988,O54965,O55029,O55222,O70469,P01831,P06240,P06800,P07901,P09055,P09470,P0DP28,P10126,P10649,P11499,P14602,P14733,P15532,P17427,P17918,P18654,P19157,P20108,P20152,P22682,P23116,P26040,P26041,P26450,P26645,P29351,P32921,P35235,P38532,P39054,P41241,P46414,P46460,P47811,P47941,P48025,P48036,P49710,P49817,P54310,P54731,P55284,P58252,…
GO:MF	cation binding	GO:0043169	false	1.34334e-16	15.8718	4234	2441	574	25177	A2A6A1,A2ASQ1,A2ASS6,A2BDX3,A3KGF7,B7ZMP1,E9PV24,E9Q1P8,E9Q394,E9Q784,F7BJB9,O08600,O08795,O08900,O08997,O09106,O09159,O09164,O09165,O35114,O35593,O35598,O35639,O35648,O35864,O35887,O35892,O54782,O54916,O54965,O54998,O55022,O55111,O70200,O70209,O70252,O70400,O70423,O70494,O88286,O88322,O88456,O88522,O88532,O88587,O88844,O88967,O88968,O88990,O89020,O89023,O89090,O89103,O89112,P00329,P00405,P00493,…
GO:MF	isomerase activity	GO:0016853	false	5.15761e-16	15.2876	172	2441	59	25177	O08915,O35215,O35459,O54998,O70250,O88958,P06745,P09103,P16332,P17742,P17751,P23591,P24369,P26883,P27773,P30416,P34884,P42125,P45878,P45952,P47968,P51660,P58044,P63038,P82343,Q04750,Q3TKY6,Q62446,Q64511,Q6P9Q6,Q7TSV4,Q8BH95,Q8BXZ1,Q8K157,Q8K4Z3,Q8VEE0,Q91VU7,Q91W90,Q924M7,Q99KR7,Q9CR16,Q9CRC9,Q9CWW6,Q9CXG3,Q9CYA0,Q9D0W5,Q9D1I5,Q9D1Q6,Q9D6L8,Q9D787,Q9D868,Q9DBJ1,Q9ERU9,Q9ESX5,Q9JHU9,Q9QUR7,Q9QZH3,…
GO:MF	molecular adaptor activity	GO:0060090	true	5.25342e-16	15.2796	554	2441	123	25177	B1AZP2,B2RRE7,E9Q394,E9Q5C9,O08547,O08583,O08784,O08788,O08807,O09044,O09164,O35226,O35598,O54786,O70469,O88569,O88653,O88983,O88990,O89090,P01592,P04925,P09602,P49312,Q3THW5,P12815,P17095,P17427,P20152,P28661,P32883,P35235,P35585,P42208,P42209,P46414,P47941,P49817,P56959,P57716,P59999,P62874,P62878,P62880,P63017,Q9WTX5,P68040,P70318,P70441,P70452,P83917,P83940,P97492,P98083,Q01149,Q02650,Q0P678,…
GO:MF	transcription factor binding	GO:0008134	false	6.29231e-16	15.2012	643	2441	136	25177	A2BH40,B9EKI3,E9Q5C9,O08915,O09106,O35295,O35892,O54941,O55106,O70494,O88286,O88712,O89090,P09405,P63158,P11031,P13864,P14211,P14602,Q01147,P17095,P17182,Q61696,P17918,P25799,P26350,P26450,P27782,P28352,P28574,P30416,P30681,P35550,P38532,P40630,P42669,P46471,P47811,P47941,P49710,P51859,P54728,P54731,P56959,P57780,P60122,P60710,P61957,P62192,P62196,P62830,P62869,P62878,P62908,P62915,P63028,P63037,…
GO:MF	metal ion binding	GO:0046872	false	7.68362e-16	15.1144	4132	2441	559	25177	A2A6A1,A2ASQ1,A2ASS6,A2BDX3,A3KGF7,B7ZMP1,E9PV24,E9Q1P8,E9Q394,E9Q784,F7BJB9,O08600,O08795,O08900,O08997,O09106,O09159,O09164,O09165,O35593,O35598,O35639,O35648,O35864,O35887,O35892,O54782,O54916,O54965,O54998,O55022,O55111,O70200,O70209,O70252,O70400,O70423,O70494,O88286,O88322,O88456,O88522,O88532,O88587,O88844,O88967,O88968,O88990,O89020,O89023,O89090,O89103,O89112,P00329,P00405,P00493,P00920,…
GO:MF	extracellular matrix structural constituent	GO:0005201	false	3.0462e-15	14.5162	138	2441	51	25177	A2ASQ1,A6H6E2,C0HKD9,E9PV24,O35206,O88207,O88322,P02463,P02469,P07214,P08121,P08122,P10493,P11087,P11276,P21956,P28653,P28654,P29788,P39061,P51885,P82198,P97927,Q01149,Q02788,Q04857,Q08879,Q3U962,Q60675,Q60994,Q61001,Q61292,Q61554,Q61581,Q62000,Q62009,Q80X19,Q80YX1,Q8C6K9,Q8K0E8,Q8K4G1,Q8R2Z5,Q8VCC9,Q8VCM7,Q99JR5,Q99K41,Q99KC8,Q9CYA0,Q9D1H9,Q9JK53,Q9QZZ6
GO:MF	translation regulator activity	GO:0045182	false	4.97927e-15	14.3028	164	2441	56	25177	O08582,O35295,O55135,O70194,O70251,P00375,P10126,P10630,P23116,P42669,P48024,P53996,P58252,P59325,P60335,P60824,P60843,P62264,P63073,P63242,P68040,Q03963,Q05D44,Q3THJ3,Q3UGC7,Q61584,Q60872,Q61749,Q6NZJ6,Q6P542,Q6ZQ58,Q6ZWN5,Q6ZWV3,Q6ZWX6,Q6ZWY3,Q8BFR5,Q8BGD9,Q8BWY3,Q8CJG0,Q8JZQ9,Q8QZY1,Q8R050,Q8R1B4,Q91VC3,Q91WK2,Q99L45,Q9CQJ6,Q9D8N0,Q9DB27,Q9DB96,Q9DBZ5,Q9DCH4,Q9QZD9,Q9WUK2,Q9Z0N1,Q9Z1D1
GO:MF	ATP-dependent activity	GO:0140657	false	1.17486e-14	13.93	575	2441	123	25177	A2BDX3,A2BH40,E9Q634,F7BJB9,P16381,O35286,O88685,O88696,O88967,P07901,P08113,P09242,P10107,P10630,P11031,P11499,P11983,P13541,P13542,P17156,Q61696,P20029,P21958,P25206,P36371,P36552,P38647,P41216,P42932,P46460,P46467,P46471,P48036,P49717,P49718,P50516,P50518,P51863,P54276,P54775,Q01853,P55772,P56480,P57746,P60122,P60843,P62192,P62196,P62334,P62814,P63017,P63038,P68033,P80313,P80314,P80315,P80316,…
GO:MF	translation regulator activity, nucleic acid binding	GO:0090079	false	2.08946e-14	13.68	115	2441	45	25177	O08582,O35295,O55135,O70194,O70251,P00375,P10126,P10630,P23116,P42669,P48024,P58252,P59325,P60335,P60843,P63073,P63242,Q05D44,Q3THJ3,Q3UGC7,Q60872,Q61749,Q6NZJ6,Q6P542,Q6ZQ58,Q6ZWX6,Q6ZWY3,Q8BFR5,Q8BGD9,Q8BWY3,Q8JZQ9,Q8QZY1,Q8R050,Q8R1B4,Q91WK2,Q99L45,Q9CQJ6,Q9D8N0,Q9DB27,Q9DBZ5,Q9DCH4,Q9QZD9,Q9WUK2,Q9Z0N1,Q9Z1D1
GO:MF	protein folding chaperone	GO:0044183	true	6.56252e-14	13.1829	59	2441	31	25177	O54786,O54946,O70591,P04441,P07214,P07901,P08113,P11499,P11983,P14602,P17156,Q61696,P20029,P38647,P42932,P63017,P63038,P80313,P80314,P80315,P80316,P80318,P97822,Q3U0V1,Q61699,Q64433,Q8BVF2,Q8K1I7,Q99M31,Q9JKR6,Q9QYJ3
GO:MF	structural constituent of cytoskeleton	GO:0005200	false	1.52347e-13	12.8172	76	2441	35	25177	A2ASS6,P05213,P14733,P20152,P21619,P26039,P31001,P48678,P57780,P58771,P58774,P59999,P60710,P61161,P68368,P68372,P99024,Q5XKE0,Q62234,Q62261,Q62418,Q70IV5,Q7TMM9,Q8BFZ3,Q8CJ40,Q99JY9,Q99K51,Q9CPW4,Q9CVB6,Q9JM76,Q9QXS1,Q9QYB5,Q9QYC0,Q9WV32,Q9WV92
GO:MF	heat shock protein binding	GO:0031072	false	1.77293e-13	12.7513	145	2441	50	25177	F6ZDS4,O54946,P11499,P15702,Q01147,P17156,P17182,Q61696,P20029,P25799,P26883,P30416,P38532,P38647,P40630,P46414,P54103,P54731,P61979,P62908,P63017,P63037,P70168,Q00623,Q60597,Q60676,Q60864,Q61081,Q63850,Q68FD5,Q6NZB0,Q8BK64,Q91WN1,Q99L47,Q99M31,Q99M87,Q99PT1,Q9CR16,Q9CYG7,Q9D1P4,Q9D2G2,Q9DBH5,Q9QYI3,Q9QYI5,Q9QYJ0,Q9QYJ3,Q9R0Q7,Q9WUD1,Q9Z0E6,Q9Z1R2
GO:MF	molecular function regulator activity	GO:0098772	false	4.06798e-13	12.3906	2065	2441	310	25177	A2AB59,A2ADY9,A2ASQ1,A6X8Z5,A6X935,E9Q394,E9Q5C9,E9Q6J5,P16381,O08539,O08573,O08677,O08692,O08800,O09126,O35242,O35551,O35593,O35639,O35887,O54734,O54786,O54824,O54946,O55057,O70251,O88653,O88968,O88983,O89090,P01027,P01029,P01831,P04202,P04925,P12023,P06240,P06728,P06745,P07309,P07356,P07758,P07901,P08071,P08226,P63158,P0CW02,P0DP28,P10107,P11276,P11499,P11911,P14602,P14685,P15530,P16858,P17095,…
GO:MF	DNA-binding transcription factor binding	GO:0140297	false	5.31538e-13	12.2745	527	2441	112	25177	A2BH40,B9EKI3,O08915,O09106,O35295,O35892,O54941,O55106,O70494,O88712,O89090,P09405,P63158,P11031,P13864,P14211,P14602,Q01147,P17095,Q61696,P17918,P26350,P26450,P27782,P28352,P28574,P30416,P30681,P38532,P42669,P47811,P47941,P49710,P54728,P54731,P56959,P57780,P60710,P61957,P62196,P62878,P62908,P62915,P63028,P63037,P63073,P63101,P63139,P63280,P67871,P68510,P70399,P97429,Q00899,Q04207,Q08288,Q9Z0H3,…
GO:MF	ligase activity	GO:0016874	false	6.69748e-13	12.1741	170	2441	54	25177	A2BDX3,P15105,P16460,P26638,P28650,P32921,P41216,P46664,P50516,P51855,P56480,P70303,P97450,Q02053,Q03265,Q06185,Q3THG9,Q3THK7,Q3ULD5,Q3V3R1,Q505F5,Q5SUR0,Q61035,Q64737,Q8BP47,Q8BU04,Q8C0C7,Q8C7R4,Q8CGC7,Q8VCW8,Q91VR2,Q91WQ3,Q91ZA3,Q922B2,Q922D8,Q99LF4,Q99MN1,Q99MN9,Q99NB1,Q9CQQ7,Q9D0I9,Q9D0R2,Q9D3D9,Q9DB20,Q9DCL9,Q9DCX2,Q9JJL8,Q9R1T2,Q9WUA2,Q9WUM5,Q9Z1F9,Q9Z1Q9,Q9Z2I8,Q9Z2I9
GO:MF	rRNA binding	GO:0019843	false	7.67585e-13	12.1149	71	2441	33	25177	O54724,P09405,P63158,P14148,P14869,P27659,P35979,P47911,P47962,P51410,P54310,P58252,P60824,P62264,P62270,P62281,P62301,P62702,P62751,P62830,P62908,P62918,P70122,P84099,Q61937,Q6ZWN5,Q80X85,Q9CQF0,Q9CXW4,Q9CYH6,Q9D823,Q9D8E6,Q9JIK5
GO:MF	single-stranded RNA binding	GO:0003727	false	8.85625e-13	12.0528	97	2441	39	25177	P16381,O88532,P63158,P49312,P10107,P26369,P29341,P32067,P53996,P56960,P60824,P62082,Q61584,Q60749,Q62241,Q6Q899,Q8BGD9,Q8BJ05,Q8CCS6,Q8CGK3,Q8CI75,Q8CJG0,Q8K1R3,Q8K2F8,Q8VEK3,Q91VC3,Q91VR5,Q91W59,Q920Q6,Q99KG3,Q99KR3,Q9CQT2,Q9JII5,Q9QZH3,Q9WUK2,Q9WVB0,Q9Z1X4,Q9Z204,Q9Z2X1
GO:MF	guanyl nucleotide binding	GO:0019001	false	2.03811e-12	11.6908	409	2441	93	25177	O08582,O08810,P05213,P07901,P08752,P10126,P10833,P11499,P14576,P14824,P15532,P21981,P26443,P28650,P28661,P30416,P32883,P35278,P61294,P35282,P35293,P39054,P42208,P42209,P43274,P46638,P46664,P47758,P51150,P53994,P56380,P58252,P58281,P59325,P61021,P61028,P61226,P62821,P62827,P62835,P63094,P63321,P68368,P68372,P84084,P84096,P99024,Q01768,Q05144,Q05D44,Q62293,Q5RKZ7,Q60710,Q61107,Q6PHN9,Q6Q899,Q7TMM9,…
GO:MF	guanyl ribonucleotide binding	GO:0032561	false	2.03811e-12	11.6908	409	2441	93	25177	O08582,O08810,P05213,P07901,P08752,P10126,P10833,P11499,P14576,P14824,P15532,P21981,P26443,P28650,P28661,P30416,P32883,P35278,P61294,P35282,P35293,P39054,P42208,P42209,P43274,P46638,P46664,P47758,P51150,P53994,P56380,P58252,P58281,P59325,P61021,P61028,P61226,P62821,P62827,P62835,P63094,P63321,P68368,P68372,P84084,P84096,P99024,Q01768,Q05144,Q05D44,Q62293,Q5RKZ7,Q60710,Q61107,Q6PHN9,Q6Q899,Q7TMM9,…
GO:MF	transcription coregulator activity	GO:0003712	true	2.66914e-12	11.5736	484	2441	104	25177	B9EKI3,E9Q1P8,O08915,O09106,O35309,O35864,O54983,O70400,O88712,P63158,P0DOV2,P11031,P17095,P17182,Q61696,P25799,P28352,P30681,P50580,P51859,P52480,P56959,P57780,P60122,P62869,P67778,P68037,P70399,Q60817,Q01768,Q08024,Q08122,Q9Z0H3,Q62276,Q3TKT4,Q3TLD5,Q3TVI8,Q3UMU9,Q501J6,Q569Z6,Q5DTM8,Q5SVQ0,Q5UAK0,Q60520,Q60953,Q61103,Q61187,Q61191,Q61545,Q61937,Q62318,Q62440,Q64012,Q64287,Q6PGH1,Q6Y685,Q6ZPY7,…
GO:MF	GTP binding	GO:0005525	false	2.82944e-12	11.5483	385	2441	89	25177	O08582,O08810,P05213,P07901,P08752,P10126,P10833,P11499,P14576,P14824,P15532,P21981,P26443,P28650,P28661,P30416,P32883,P35278,P61294,P35282,P35293,P39054,P42208,P42209,P43274,P46638,P46664,P47758,P51150,P53994,P56380,P58252,P58281,P59325,P61021,P61028,P61226,P62821,P62827,P62835,P63094,P63321,P68368,P68372,P84084,P84096,P99024,Q05144,Q05D44,Q62293,Q5RKZ7,Q60710,Q61107,Q6PHN9,Q6Q899,Q7TMM9,Q7TQ48,…
GO:MF	SH3 domain binding	GO:0017124	false	3.20223e-12	11.4945	124	2441	44	25177	A2AB59,A6X8Z5,D3YZP9,O35598,O54916,O55222,O89112,P11352,P22682,P29351,P35831,P39054,P42567,P49710,P55194,P70315,P70429,P70460,P97797,Q03173,Q09014,Q3UIA2,Q60631,Q60749,Q62188,Q62419,Q62422,Q64010,Q80U87,Q8BG73,Q8BH43,Q8BPU7,Q8BYZ1,Q8CBW3,Q8K1I7,Q8R550,Q8VDP3,Q9D358,Q9ES52,Q9JJU8,Q9JLQ0,Q9QYS9,Q9WU78,Q9WUZ7
GO:MF	translation factor activity, RNA binding	GO:0008135	false	3.73378e-12	11.4279	96	2441	38	25177	O08582,O55135,O70194,O70251,P10126,P10630,P23116,P48024,P58252,P59325,P60843,P63073,P63242,Q05D44,Q3THJ3,Q3UGC7,Q60872,Q61749,Q6NZJ6,Q6ZWX6,Q8BFR5,Q8BGD9,Q8BWY3,Q8JZQ9,Q8QZY1,Q8R050,Q8R1B4,Q91WK2,Q99L45,Q9CQJ6,Q9D8N0,Q9DB27,Q9DBZ5,Q9DCH4,Q9QZD9,Q9WUK2,Q9Z0N1,Q9Z1D1
GO:MF	lipid binding	GO:0008289	false	7.88743e-12	11.1031	874	2441	157	25177	A3KGF7,E9Q634,E9Q7G0,O08539,O35114,O35129,O35601,O35604,O35639,O55022,O88531,O88746,O88811,O89020,O89023,P01027,P01592,P01831,P02469,P04117,P05202,P06728,P07356,P07724,P08071,P08103,P08226,P63158,P10107,P10649,P11404,P12710,P13020,P14824,P17156,P17427,P18337,P18760,P19157,P19221,P21614,P21956,P26039,P26645,P28474,P30681,P31428,P31786,P32020,P38060,P41317,P45952,P48036,P48193,P49586,P50544,P51437,…
GO:MF	adenyl ribonucleotide binding	GO:0032559	false	1.13867e-11	10.9436	1557	2441	243	25177	A2ASS6,A2BDX3,E9PVX6,E9Q634,P16381,O35286,O35857,O54988,O55098,O55222,O88685,O88967,O89051,P06240,P07310,P07901,P08103,P08113,P09411,P09581,P10630,P11499,P11983,P13541,P13542,P15105,P15532,P16460,P17156,P17710,Q61696,P18654,P20029,P21958,P24788,P25206,P26443,P26638,P30416,P31786,P32020,P32921,P36371,P38060,P38647,P41216,P41241,P42932,P43274,P45952,P46460,P46467,P46471,P47811,P48025,P49717,P49718,…
GO:MF	enzyme inhibitor activity	GO:0004857	false	2.16492e-11	10.6646	431	2441	94	25177	A6X935,E9Q6J5,O08539,O08677,O08692,O08800,O35639,O35887,O54786,O55057,P01027,P01029,P04925,P12023,P07356,P07758,P08071,P10107,P14602,P16858,P18654,P19324,P20108,P21460,P22599,P28184,P28665,P29699,P31428,P32261,P32921,P35173,P41272,P46414,P47962,P51125,P56212,P60867,P61022,P62082,P62830,P62843,P63094,P68040,P70202,P70296,P70335,P70677,P82343,P83741,P97290,P97822,P99029,Q00623,Q00897,Q3TLD5,Q3UM45,…
GO:MF	NAD binding	GO:0051287	false	3.14556e-11	10.5023	66	2441	30	25177	O08749,O88712,O88844,P00329,P06151,P06801,P13707,P14152,P16125,P16858,P26443,P47738,P50247,P54071,Q3ULJ0,Q61425,Q61753,Q64442,Q8BMS1,Q8BVI4,Q91WD5,Q91YT0,Q91Z53,Q922P9,Q99KE1,Q99KP3,Q99L13,Q9D6R2,Q9DCN2,Q9JLJ2
GO:MF	cell adhesion molecule binding	GO:0050839	false	3.81242e-11	10.4188	292	2441	72	25177	E9PV24,O55111,O55222,P01831,P02469,P12023,P08121,P09055,P09103,P63158,P11276,P13597,P14206,P14211,P17742,P18337,P18572,P21956,P24063,P26011,P26039,P26040,P26041,P26043,P29351,P29533,P29788,P32507,P35235,P35330,P39447,P48025,P55284,P55288,P62137,P82198,P97797,Q01279,Q02596,Q07076,Q08879,Q3V3R4,Q61001,Q61233,Q61292,Q61554,Q61739,Q62009,Q62433,Q64339,Q7TPR4,Q7TPW1,Q8BKG3,Q8CIB5,Q8K0E8,Q8K1B8,Q8K2Q9,…
GO:MF	chromatin binding	GO:0003682	false	4.27205e-11	10.3694	617	2441	120	25177	A2BH40,D3YXK2,F6ZDS4,O08900,O09106,O55201,O70494,O88712,P84244,P12023,P09602,P10922,P12710,P13864,P25425,P15864,P17095,P17918,P25799,P26323,P27782,P28352,P28656,P38532,P40630,P43274,P43275,P43276,P43277,P54103,P54276,P55200,P56959,P57780,P60762,P62915,P62960,P67871,P70671,P83917,P97496,Q00422,Q00899,Q01279,Q04207,Q04692,Q04750,Q08943,Q3TEA8,Q3THK3,Q3TKT4,Q3TLD5,Q501J6,Q5DTM8,Q60520,Q60611,Q60668,…
GO:MF	exopeptidase activity	GO:0008238	false	4.88848e-11	10.3108	98	2441	37	25177	B7ZMP1,O35598,O89023,P06797,P09470,P15089,P16675,P24527,P28843,P31428,P49935,P97449,P97821,Q11011,Q11136,Q3TMH2,Q640N1,Q64514,Q6NSR8,Q6P1B1,Q6P3D0,Q7TMR0,Q80V42,Q8BP48,Q8C129,Q8R016,Q8VCA8,Q8VCT3,Q920A5,Q99KK7,Q9CPY7,Q9D1A2,Q9EQH2,Q9ET22,Q9WUU7,Q9WVJ3,Q9Z2W0
GO:MF	ATP hydrolysis activity	GO:0016887	false	6.17524e-11	10.2093	365	2441	83	25177	E9Q634,F7BJB9,P16381,O35286,O88685,O88967,P07901,P08113,P09242,P10630,P11499,P11983,P13541,P13542,P17156,Q61696,P20029,P21958,P25206,P36371,P38647,P42932,P46460,P46467,P46471,P49717,P49718,P54775,Q01853,P55772,P56480,P60122,P60843,P62192,P62196,P62334,P63017,P80313,P80314,P80315,P80316,P80318,P97310,P97450,P97855,Q03265,Q04692,Q3TKT4,Q501J6,Q569Z5,Q61655,Q61687,Q61768,Q61881,Q64518,Q6P4T2,Q6P542,…
GO:MF	mRNA 3'-UTR binding	GO:0003730	false	8.32348e-11	10.0797	114	2441	40	25177	O88569,P49312,P28659,P29341,P47199,P47962,P56959,P60335,P60824,P61979,P62082,P70318,P70372,P80316,Q3U0V1,Q5DTM8,Q61584,Q60668,Q62176,Q6A0A2,Q6ZQ58,Q8BG05,Q8BVY0,Q8R081,Q8VEK3,Q91W59,Q921F2,Q921I9,Q9CQF3,Q9CR86,Q9CRB2,Q9CX86,Q9CY58,Q9D753,Q9EPU4,Q9JHI7,Q9JII5,Q9Z0H4,Q9Z1X4,Q9Z204
GO:MF	phosphatase binding	GO:0019902	false	1.2324e-10	9.90925	231	2441	61	25177	E9Q6J5,O55106,P06240,P07901,P08113,P08228,P09581,P18760,P20152,P26450,P35329,P41241,P46414,P47811,P48025,P48453,P48678,Q01853,P55284,P56212,P58404,P62137,P62259,P63085,P63087,P63330,P68040,P70271,P70441,P83741,P97797,P97821,P98083,Q01279,Q08481,Q3THK3,Q3UUV5,Q3V3R4,Q501J7,Q60631,Q61249,Q62419,Q63810,Q6A068,Q6P1F6,Q6R891,Q7TSI3,Q80W00,Q811D0,Q8BQ30,Q8K3G5,Q8VI36,Q91VL8,Q922D4,Q925B0,Q99LJ0,Q9CRB9,…
GO:MF	ATP binding	GO:0005524	false	1.37871e-10	9.86053	1485	2441	230	25177	A2ASS6,A2BDX3,E9PVX6,E9Q634,P16381,O35286,O35857,O54988,O55098,O55222,O88685,O88967,O89051,P06240,P07310,P07901,P08103,P08113,P09411,P09581,P10630,P11499,P11983,P13541,P13542,P15105,P15532,P16460,P17156,P17710,Q61696,P18654,P20029,P21958,P24788,P25206,P26443,P26638,P30416,P32921,P36371,P38647,P41216,P41241,P42932,P43274,P46460,P46467,P46471,P47811,P48025,P49717,P49718,P50516,P51855,P52480,P54276,…
GO:MF	ATP-dependent protein folding chaperone	GO:0140662	false	2.01161e-10	9.69646	32	2441	20	25177	P07901,P08113,P11499,P11983,P17156,Q61696,P20029,P38647,P42932,P63017,P63038,P80313,P80314,P80315,P80316,P80318,Q61699,Q64433,Q99M31,Q9JKR6
GO:MF	translation initiation factor activity	GO:0003743	false	2.42119e-10	9.61597	66	2441	29	25177	O55135,O70194,P10630,P23116,P48024,P59325,P60843,P63073,Q05D44,Q3THJ3,Q3UGC7,Q60872,Q61749,Q6NZJ6,Q6ZWX6,Q8BGD9,Q8JZQ9,Q8QZY1,Q8R1B4,Q91WK2,Q99L45,Q9CQJ6,Q9DB27,Q9DBZ5,Q9DCH4,Q9QZD9,Q9WUK2,Q9Z0N1,Q9Z1D1
GO:MF	structural constituent of ribosome	GO:0003735	false	4.25892e-10	9.3707	351	2441	79	25177	O55142,P12970,P14131,P14148,P14206,P14869,P19253,P25444,P27659,P35979,P35980,P41105,P47911,P47915,P47955,P47962,P47963,P51410,P60867,P61255,P61358,P83882,P61514,P62082,P62242,P62245,P62264,P62267,P62270,P62281,P62301,P62702,P62717,P62751,P62754,P62830,P62843,P62849,P62852,P62858,P62889,P62900,P62908,P62911,P62918,P62983,P63276,P63325,P67984,P84099,P97351,P99027,Q61733,Q64339,Q6ZWN5,Q6ZWV3,Q6ZWV7,…
GO:MF	oxidoreductase activity, acting on the CH-OH group of donors, NAD or NADP as acceptor	GO:0016616	false	1.14131e-09	8.9426	149	2441	45	25177	O88712,O88844,P00329,P06151,P06801,P08074,P08249,P13707,P14152,P16125,P21300,P23591,P24547,P28474,P45376,P47199,P47739,P48758,P50096,P51660,P54071,P62482,Q00612,Q3U0B3,Q3ULJ0,Q61425,Q61753,Q64442,Q64521,Q7TNG8,Q8BMS1,Q8CFX1,Q8K354,Q8VC28,Q8VDQ1,Q91YR9,Q91Z53,Q99KE1,Q99KP3,Q99L04,Q99L13,Q9D6R2,Q9DCD0,Q9DCT1,Q9JII6
GO:MF	molecular function inhibitor activity	GO:0140678	false	1.29873e-09	8.88648	767	2441	136	25177	A2ADY9,A2ASQ1,A6X935,E9Q394,E9Q5C9,E9Q6J5,O08539,O08677,O08692,O08800,O35639,O35887,O54786,O55057,O70251,O88653,O88983,P01027,P01029,P04925,P12023,P07356,P07758,P08071,P0CW02,P0DP28,P10107,P14602,P16858,Q61696,P18654,P19324,P20108,P21460,P22599,P26369,P27782,P28184,P28665,P29699,P31428,P32261,P32921,P35173,P41272,P42669,P46414,P46935,P47962,P49586,P49817,P51125,P55302,P56212,P59729,P60867,P61022,…
GO:MF	electron transfer activity	GO:0009055	false	1.39651e-09	8.85496	53	2441	25	25177	P00405,P12787,P37040,P46656,P62897,Q8K2B3,Q8K3J1,Q8WTY4,Q91VD9,Q91WD5,Q91YT0,Q921G7,Q923B6,Q99LC5,Q9CQ75,Q9CQA3,Q9CR68,Q9D0M3,Q9D6J6,Q9DBL1,Q9DC70,Q9DCT2,Q9DCW4,Q9JI75,Q9Z0X1
GO:MF	peptidyl-prolyl cis-trans isomerase activity	GO:0003755	false	1.52274e-09	8.81737	38	2441	21	25177	O08915,O54998,P17742,P24369,P26883,P30416,P45878,Q3TKY6,Q62446,Q6P9Q6,Q99KR7,Q9CR16,Q9CWW6,Q9CXG3,Q9D0W5,Q9D6L8,Q9D787,Q9D868,Q9ERU9,Q9QUR7,Q9QZH3
GO:MF	protein phosphatase binding	GO:0019903	false	3.61263e-09	8.44218	182	2441	50	25177	E9Q6J5,O55106,P06240,P07901,P08113,P08228,P09581,P18760,P20152,P26450,P35329,P41241,P46414,P47811,P48453,P48678,Q01853,P55284,P56212,P58404,P62137,P62259,P63087,P63330,P68040,P70271,P97797,P98083,Q01279,Q08481,Q3THK3,Q3UUV5,Q3V3R4,Q501J7,Q60631,Q61249,Q6A068,Q6P1F6,Q6R891,Q7TSI3,Q80W00,Q8K3G5,Q8VI36,Q922D4,Q925B0,Q99LJ0,Q9ERG2,Q9JKF1,Q9Z108,Q9Z1T1
GO:MF	enzyme activator activity	GO:0008047	false	4.05521e-09	8.39199	548	2441	105	25177	A2AB59,A6X8Z5,P16381,O08573,O35242,O35551,O35593,O54734,O88653,O89090,P01831,P04202,P12023,P06240,P06728,P08071,P08226,P63158,P0DP28,P11276,P11911,P15530,P17918,P19221,P26450,P27612,P28184,P32883,P34022,P46061,P46414,P47811,P47955,P49817,P49935,P50396,P51949,Q01853,P55194,P56812,P59729,P61022,P61290,P63094,P68037,P68040,P70452,P70677,P83741,P97369,P97371,P97372,P97492,P97821,P98083,Q00623,Q01279,…
GO:MF	amide binding	GO:0033218	false	4.33644e-09	8.36287	428	2441	88	25177	E9Q5C9,O08749,O35129,O70591,O89023,O89051,P00375,P01898,P04441,P04925,P06797,P08226,P63158,P10605,P11499,P14211,P14576,P14869,P15105,P16254,P17742,P18242,P21460,P21844,P21958,P23927,P24369,P26450,P26883,P28843,P30204,P30416,P31786,P32020,P36371,P38060,P45952,P48036,P50544,P51855,P53810,P61620,P61759,P63017,P63254,P63328,P70168,P97449,Q00623,Q03958,Q04207,Q06890,Q07417,Q08857,Q11011,Q3U9G9,Q60754,…
GO:MF	oxidoreductase activity, acting on a sulfur group of donors	GO:0016667	false	6.88269e-09	8.16224	52	2441	24	25177	O08749,O09131,P09103,P09411,P10639,P17563,P27773,P47791,P56213,P97493,Q8BXZ1,Q8CDN6,Q8R086,Q8R0F3,Q8VBT0,Q8VEA4,Q91W90,Q9CQF9,Q9CQM5,Q9CQU0,Q9D6Y7,Q9ESY9,Q9JMH6,Q9QUH0
GO:MF	aminopeptidase activity	GO:0004177	false	8.77538e-09	8.05673	37	2441	20	25177	B7ZMP1,P06797,P24527,P28843,P49935,P97449,Q11011,Q11136,Q64514,Q6NSR8,Q6P1B1,Q8BP48,Q8C129,Q8R016,Q8VCT3,Q99KK7,Q9CPY7,Q9EQH2,Q9ET22,Q9Z2W0
GO:MF	ribosome binding	GO:0043022	false	1.02571e-08	7.98898	109	2441	36	25177	P16381,O55135,O89086,P14206,P15532,P20029,P48024,P54103,P58252,P59326,P61620,P63242,P68040,P70122,Q60872,Q61937,Q6GQT9,Q6NVF9,Q6P542,Q6ZQ58,Q6ZWX6,Q8BGD9,Q8CAK3,Q8CHP5,Q8R1B4,Q9CQF4,Q9CQR2,Q9CY58,Q9CZ30,Q9D6S7,Q9DBG6,Q9DBZ5,Q9QY36,Q9WUK2,Q9Z1R2,Q9Z2I0
GO:MF	oxidoreductase activity, acting on CH-OH group of donors	GO:0016614	false	1.34673e-08	7.87072	159	2441	45	25177	O88712,O88844,P00329,P06151,P06801,P08074,P08249,P13707,P14152,P16125,P21300,P23591,P24547,P28474,P45376,P47199,P47739,P48758,P50096,P51660,P54071,P62482,Q00612,Q3U0B3,Q3ULJ0,Q61425,Q61753,Q64442,Q64521,Q7TNG8,Q8BMS1,Q8CFX1,Q8K354,Q8VC28,Q8VDQ1,Q91YR9,Q91Z53,Q99KE1,Q99KP3,Q99L04,Q99L13,Q9D6R2,Q9DCD0,Q9DCT1,Q9JII6
GO:MF	protein phosphorylated amino acid binding	GO:0045309	false	1.43165e-08	7.84416	62	2441	26	25177	A2AQ19,O89100,P06240,P08103,P22682,P24638,P26450,P29351,P35235,P46935,P47941,P48025,P57725,P62259,P62962,P63085,P63101,P97797,P98083,Q5XJE5,Q60631,Q64010,Q8BWG8,Q9CQV8,Q9CX99,Q9QUR7
GO:MF	ADP binding	GO:0043531	false	1.93996e-08	7.71221	42	2441	21	25177	P09411,P21958,P26443,P36371,P43274,P52480,P54276,Q01853,P56480,P60122,P63017,Q03265,Q60676,Q61879,Q8CGK3,Q8VDD5,Q8VDN2,Q9D1P4,Q9D7G0,Q9DCN2,Q9WTM5
GO:MF	cis-trans isomerase activity	GO:0016859	false	1.93996e-08	7.71221	42	2441	21	25177	O08915,O54998,P17742,P24369,P26883,P30416,P45878,Q3TKY6,Q62446,Q6P9Q6,Q99KR7,Q9CR16,Q9CWW6,Q9CXG3,Q9D0W5,Q9D6L8,Q9D787,Q9D868,Q9ERU9,Q9QUR7,Q9QZH3
GO:MF	catalytic activity, acting on a nucleic acid	GO:0140640	false	2.17615e-08	7.66231	600	2441	110	25177	A2BH40,C0HKG6,D3Z4S3,P16381,O08600,O35286,O88796,P10107,P10630,P11031,P13864,P15532,P17095,P17918,P25206,P26638,P28352,P32921,P35550,P49717,P49718,P52432,P52760,P54276,P56542,P56960,P60122,P60843,P60898,P62908,P97304,P97310,P97426,P97760,P97855,Q04692,Q04750,Q1HFZ0,Q3THG9,Q3TKT4,Q3UFY8,Q501J6,Q505F5,Q569Z5,Q60710,Q60972,Q61035,Q61216,Q61655,Q61687,Q61881,Q64511,Q65Z40,Q6KCD5,Q6P3D0,Q6P4T2,Q6P8M1,…
GO:MF	ubiquitin binding	GO:0043130	false	2.85691e-08	7.5441	97	2441	33	25177	A2ADY9,O88522,O88746,O88811,P14602,P27612,P46935,P54726,P54728,P54731,P56399,P60670,P61089,P70297,Q04692,Q3UKC1,Q61187,Q63850,Q6P5G6,Q7TQI3,Q8BGF3,Q8C570,Q8R0H9,Q91XD6,Q922Y1,Q99LI8,Q9CZ44,Q9D1C8,Q9JKB1,Q9JKV1,Q9QYI5,Q9QZ06,Q9WVA3
GO:MF	RNA polymerase II-specific DNA-binding transcription factor binding	GO:0061629	false	2.88409e-08	7.53999	380	2441	79	25177	A2BH40,B9EKI3,O08915,O09106,O35892,O54941,O55106,O70494,O88712,O89090,P63158,P13864,P14211,P14602,Q01147,P17095,Q61696,P17918,P26450,P27782,P28352,P30416,P38532,P47811,P47941,P49710,P54728,P54731,P56959,P57780,P60710,P61957,P62878,P62915,P63037,P67871,P68510,P70399,P97429,Q04207,Q9Z0H3,Q3TKT4,Q3V4B5,Q569Z6,Q60520,Q61937,Q63850,Q64314,Q6P5G6,Q6PDQ2,Q6PGH1,Q6Y685,Q7TSG2,Q80TR8,Q80WJ7,Q80WW9,Q8BWG8,…
GO:MF	protease binding	GO:0002020	false	3.01581e-08	7.5206	186	2441	49	25177	A2ASS6,O08539,O08677,O35215,P04925,P05064,P07356,P07758,P08121,P09055,P11087,P11276,Q61696,P18337,P21460,P22599,P28665,P28843,P32261,P34884,P35173,P41317,P51125,P54726,Q01853,P63166,P70677,Q00897,Q01149,Q03265,Q60854,Q61160,Q61207,Q61247,Q61838,Q62426,Q68FD5,Q6P069,Q80VH0,Q8K2C7,Q99LX0,Q9CQ10,Q9DC70,Q9EPB4,Q9JKV1,Q9JLI8,Q9QXN3,Q9Z0H7,Q9Z1R2
GO:MF	protein-macromolecule adaptor activity	GO:0030674	false	3.18858e-08	7.4964	367	2441	77	25177	E9Q394,E9Q5C9,O08547,O08784,O09044,O70469,O88569,O88983,O88990,P01592,P04925,P49312,P12815,P17427,P32883,P35235,P35585,P47941,P49817,P56959,P57716,P59999,P62874,P62880,P63017,Q9WTX5,P68040,P70318,P70441,P70452,P83940,P97492,P98083,Q01149,Q0P678,Q3U1J4,Q58A65,Q60631,Q60749,Q61191,Q61553,Q61686,Q61937,Q63850,Q64010,Q70IV5,Q80VH0,Q80VP1,Q8BFY6,Q8BJS4,Q8BWG8,Q8CBW3,Q8CFE2,Q8CHY6,Q8VCF0,Q8VDD5,Q8VI36,…
GO:MF	GDP binding	GO:0019003	false	3.56298e-08	7.44819	78	2441	29	25177	P10833,P14576,P32883,P35278,P35282,P35293,P46638,P51150,P53994,P61021,P61028,P61226,P62827,P62835,P63321,Q01768,Q6PHN9,Q8R1Q8,Q91V41,Q99JI6,Q9CQD1,Q9D7G0,Q9QUI0,Q9QZ85,Q9R0M6,Q9WUL7,Q9WUM5,Q9Z0E6,Q9Z2I8
GO:MF	ubiquitin-like protein binding	GO:0032182	false	5.23846e-08	7.2808	120	2441	37	25177	A2ADY9,O88522,O88746,O88811,P14602,P27612,P46935,P54726,P54728,P54731,P56399,P60670,P61089,P70297,Q04692,Q3UKC1,Q60953,Q61187,Q63850,Q6P5G6,Q7TQI3,Q8BGF3,Q8C570,Q8R0H9,Q91XD6,Q922Y1,Q99LI8,Q9CY58,Q9CZ44,Q9D1C8,Q9JKB1,Q9JKV1,Q9QYI5,Q9QZ06,Q9QZ73,Q9WVA3,Q9Z1F9
GO:MF	double-stranded RNA binding	GO:0003725	false	5.3856e-08	7.26877	84	2441	30	25177	O35286,O88532,P05213,P63158,P10852,P11499,P20152,P26041,P60843,P63038,P68372,P70372,Q03963,Q5SX39,Q68FD5,Q6Q899,Q7TPR4,Q80WJ7,Q8BGD9,Q8CJG0,Q8K2F8,Q8VEK3,Q91VR5,Q99MU3,Q9JIK5,Q9JKP5,Q9QY24,Q9WUK2,Q9Z108,Q9Z1X4
GO:MF	single-stranded DNA binding	GO:0003697	true	6.84628e-08	7.16455	121	2441	37	25177	A2AQ19,O08583,O35295,O88569,P01592,P09405,P63158,P49312,P10107,P11031,P15532,P25206,P38532,P42669,P49717,P49718,P53996,P60335,P61979,P62960,P97310,Q04750,Q60710,Q61881,Q61990,Q62348,Q80XU3,Q8C854,Q8CGK3,Q8VEE4,Q8VEK3,Q91VL8,Q91XB0,Q923G2,Q9CQ71,Q9CYR0,Q9QZE7
GO:MF	GTPase binding	GO:0051020	false	1.03782e-07	6.98388	321	2441	69	25177	E9Q394,O08539,O08808,O35900,O55057,P07356,P07901,P08228,P17182,P31230,P46061,P46460,P49817,P50396,P51150,P59729,P61971,P62835,P62874,P62880,P62960,P62962,P70168,P70315,P70335,P70452,Q3U0S6,Q61233,Q61598,Q61599,Q62261,Q62419,Q62433,Q64727,Q6NVE8,Q6PAR5,Q7TSI3,Q8BK67,Q8BKC5,Q8BTM8,Q8C0J2,Q8C3J5,Q8CGC7,Q8CIN4,Q8K1M6,Q8R0H9,Q8VDP3,Q8VE37,Q91VR8,Q91Z67,Q921C5,Q921M7,Q99JB2,Q99MI1,Q99PT1,Q9CPR7,Q9CQ22,…
GO:MF	phosphoprotein binding	GO:0051219	false	1.20938e-07	6.91744	107	2441	34	25177	A2AQ19,O08795,O89100,P06240,P08103,P22682,P24638,P26450,P29351,P30416,P35235,P46935,P47941,P48025,P48193,P57725,P62259,P62962,P63005,P63085,P63101,P97797,P98083,Q07113,Q3TLD5,Q569Z6,Q5XJE5,Q60631,Q62188,Q64010,Q8BWG8,Q9CQV8,Q9CX99,Q9QUR7
GO:MF	magnesium ion binding	GO:0000287	false	1.38168e-07	6.85959	231	2441	55	25177	O08600,O88587,O88844,P00493,P06801,P12815,P15105,P15532,P17182,P17183,P18155,P18654,P21550,P28650,P28661,P36993,P38060,P40142,P46664,P49443,P51855,P52480,P54071,P54276,P58044,P62827,P83741,Q6P3D0,Q6P9R2,Q7TSV4,Q8C0C7,Q8CG72,Q8CHP8,Q8CI75,Q8JZL3,Q8K183,Q8R4N0,Q91VM9,Q91XB0,Q99JT2,Q9D020,Q9D6R2,Q9D7G0,Q9D819,Q9D8S4,Q9EPK2,Q9JI11,Q9JI46,Q9JKX6,Q9QY93,Q9WUA2,Q9WUL7,Q9Z1F9,Q9Z2I8,Q9Z2I9
GO:MF	peptidase regulator activity	GO:0061134	false	1.69754e-07	6.77018	271	2441	61	25177	A6X935,O08539,O08677,O08692,O08800,O35593,P01027,P01029,P04925,P12023,P07356,P07758,P08071,P11276,P16858,P18654,P19324,P20108,P21460,P22599,P28184,P28665,P29699,P31428,P32261,P35173,P41272,P49817,P49935,P51125,Q01853,P61290,P68040,P70202,P70296,P70335,P82343,P97290,P97371,P97372,P97821,P99029,Q00897,Q08879,Q60854,Q61247,Q61702,Q61703,Q61704,Q61838,Q62426,Q64518,Q6ZWY3,Q8BHL8,Q8BWG8,Q9D154,Q9EPB4,…
GO:MF	snRNP binding	GO:0070990	false	2.53837e-07	6.59545	13	2441	11	25177	P27048,P62305,P62309,P62315,P62317,P62320,Q62241,Q62376,Q9CQI7,Q9JHE7,Q9Z1Z2
GO:MF	phospholipid binding	GO:0005543	false	2.60739e-07	6.58379	476	2441	90	25177	A3KGF7,E9Q634,E9Q7G0,O08539,O35114,O35639,O88531,O88746,O88811,O89023,P01592,P01831,P05202,P06728,P07356,P08226,P63158,P10107,P12710,P13020,P14824,P17427,P18760,P21956,P26039,P26645,P31428,P41317,P48036,P48193,P49586,P53810,P58281,P62962,P63017,P70297,P97369,P97384,P97429,Q00623,Q01339,Q07076,Q09014,Q3U7R1,Q5SUA5,Q60930,Q60932,Q61207,Q61644,Q61937,Q62261,Q63850,Q63918,Q69ZN7,Q6P8J7,Q6P8X1,Q6PGL7,…
GO:MF	lyase activity	GO:0016829	false	3.1772e-07	6.49796	198	2441	49	25177	C0HKG6,O35215,P00920,P05063,P05064,P05201,P06801,P63158,P10518,P13634,P16015,P17095,P17182,P17183,P17751,P21550,P28271,P35492,P38060,P51660,P54822,P62908,P97807,Q5RKZ7,Q71RI9,Q8BFQ8,Q8BH04,Q8BH95,Q8BMS1,Q8BTY1,Q8K0C9,Q8K409,Q8R0F8,Q8R1K4,Q8R4N0,Q923B0,Q99K01,Q99KE1,Q99KI0,Q99LX0,Q9CPU0,Q9CZL5,Q9D7X8,Q9DBE0,Q9DCJ9,Q9DCL9,Q9DCU9,Q9R1Z7,Q9WVQ5
GO:MF	GTPase activity	GO:0003924	false	3.38941e-07	6.46988	309	2441	66	25177	O08582,P16381,O08810,P05213,P08752,P10126,P10833,P14576,P16332,P28650,P28661,P32883,P35278,P61294,P35282,P35293,P39054,P42208,P42209,P46638,P51150,P53994,P58252,P58281,P61021,P61028,P61226,P62821,P62827,P62835,P62874,P62880,P63094,P63321,P68372,P84084,P84096,P99024,Q05144,Q05D44,Q62293,Q61107,Q61599,Q6PHN9,Q7TMM9,Q80UG5,Q8BFR5,Q8C1B7,Q8CFB4,Q8CHH9,Q8K1M6,Q8R050,Q91V41,Q91ZR1,Q99JI6,Q99ME9,Q9CQD1,…
GO:MF	hydrolase activity, acting on ester bonds	GO:0016788	false	4.90824e-07	6.30907	771	2441	128	25177	A2BE28,A3KGF7,C0HKG6,D3Z4S3,O08600,O35448,O55057,O88531,O88796,P00920,P06240,P06800,P09242,P13634,P14901,P15532,P16015,P16330,P23953,P24638,P28352,P29351,P35235,P35831,P36993,P47738,P48453,P49443,P50428,P52760,P54310,P56542,P56960,P62137,P62141,P62715,P62874,P62908,P63087,P63094,P63328,P63330,P70665,P97426,P97470,P97823,P97855,Q05117,Q3TCN2,Q3THG9,Q3U1C6,Q3UGR5,Q3UYC0,Q571E4,Q60676,Q60710,Q61074,…
GO:MF	translation initiation factor binding	GO:0031369	false	4.9515e-07	6.30526	36	2441	18	25177	P16381,P28659,P59325,P62849,P62878,P63073,P97351,Q61749,Q62384,Q6NZJ6,Q6ZQ58,Q8JZQ9,Q8R1B4,Q99L45,Q99M51,Q9CZX8,Q9D7M8,Q9DCH4
GO:MF	transcription coactivator activity	GO:0003713	false	5.16336e-07	6.28707	265	2441	59	25177	B9EKI3,O35864,O70400,O88712,P63158,P11031,P17095,P28352,P30681,P52480,P56959,P57780,P60122,P62869,P68037,Q60817,Q01768,Q08024,Q9Z0H3,Q3TKT4,Q3TVI8,Q501J6,Q569Z6,Q5DTM8,Q60520,Q60953,Q61187,Q61191,Q61937,Q62318,Q64287,Q6PGH1,Q6Y685,Q7TPR4,Q80WJ7,Q80XU3,Q8BP27,Q8BWG8,Q8C2Q3,Q8CGU1,Q8CH18,Q8R3B7,Q8VDP4,Q91YR7,Q921N8,Q99J09,Q99JF8,Q99LX0,Q9CQA5,Q9CR00,Q9D1P2,Q9ESU6,Q9JI91,Q9JIX0,Q9JMG1,Q9QXN3,Q9R190,…
GO:MF	histone binding	GO:0042393	false	5.60819e-07	6.25118	299	2441	64	25177	F7BJB9,O35381,P06797,P09405,P26350,P27661,P27782,P28656,P54103,P54276,P55200,P61965,P70399,P83917,P97310,P97496,P97807,P97822,Q08943,Q3TKT4,Q3UMU9,Q5DTM8,Q5SVQ0,Q60972,Q60973,Q61103,Q61142,Q61686,Q61687,Q61937,Q62383,Q6PDG5,Q6PDQ2,Q78ZA7,Q7JJ13,Q7TNV0,Q80X41,Q810D6,Q8BHJ5,Q8BX09,Q8CFE2,Q8K2F0,Q8R5H1,Q8VC51,Q8VE37,Q8VEK6,Q91WN1,Q91ZW3,Q922P9,Q99LL5,Q99MD9,Q9CPP0,Q9CQE6,Q9D0J8,Q9D1P2,Q9DA08,Q9EQU5,…
GO:MF	basal transcription machinery binding	GO:0001098	false	1.12731e-06	5.94796	59	2441	23	25177	A2AQ19,E9Q5C9,P35550,P60122,P62915,Q3THK3,Q3TLD5,Q5U4C3,Q5XJE5,Q6DFW4,Q6NXI6,Q7TSG2,Q8CJG0,Q8JZM7,Q8K2T8,Q8VDP4,Q8VEK3,Q9CQE8,Q9CSU0,Q9ESU6,Q9JMG1,Q9R1C0,Q9WTM5
GO:MF	basal RNA polymerase II transcription machinery binding	GO:0001099	false	1.12731e-06	5.94796	59	2441	23	25177	A2AQ19,E9Q5C9,P35550,P60122,P62915,Q3THK3,Q3TLD5,Q5U4C3,Q5XJE5,Q6DFW4,Q6NXI6,Q7TSG2,Q8CJG0,Q8JZM7,Q8K2T8,Q8VDP4,Q8VEK3,Q9CQE8,Q9CSU0,Q9ESU6,Q9JMG1,Q9R1C0,Q9WTM5
GO:MF	integrin binding	GO:0005178	false	1.41372e-06	5.84964	145	2441	39	25177	O55222,P01831,P02469,P12023,P08121,P09055,P09103,P63158,P11276,P13597,P14211,P17742,P21956,P24063,P26011,P26039,P29533,P29788,P35330,P48025,P82198,Q01279,Q07076,Q08879,Q3V3R4,Q61001,Q61233,Q61292,Q61554,Q61739,Q64339,Q7TPR4,Q8CIB5,Q8K1B8,Q8VDD5,Q8VI36,Q99K41,Q9D8B7,Q9QUR8
GO:MF	disulfide oxidoreductase activity	GO:0015036	false	1.51449e-06	5.81973	38	2441	18	25177	O09131,P09103,P09411,P10639,P27773,P47791,P56213,P97493,Q8BXZ1,Q8CDN6,Q8VBT0,Q8VEA4,Q91W90,Q9CQM5,Q9CQU0,Q9ESY9,Q9JMH6,Q9QUH0
GO:MF	peptidase activity	GO:0008233	false	4.19105e-06	5.37768	679	2441	113	25177	A2ADY9,B2RRE7,B7ZMP1,O08738,O35593,O35598,O35864,O35955,O55234,O70370,O88456,O88696,O88967,O89017,O89023,O89110,P03953,P04186,P06797,P08071,P09470,P10605,P15089,P16675,P18242,P19221,P20918,P21844,P21981,P24527,P26262,P26516,P27773,P28063,P28843,P29452,P31428,P46737,P49935,P56203,P56399,P57716,P61290,P70195,P70269,P70349,P70677,P97449,P97821,P97864,Q11011,Q11136,Q3TMH2,Q60692,Q61129,Q61646,Q640N1,…
GO:MF	catalytic activity, acting on RNA	GO:0140098	false	4.90882e-06	5.30902	386	2441	74	25177	C0HKG6,D3Z4S3,P16381,O08600,O35286,O88796,P10630,P26638,P28352,P32921,P35550,P52432,P52760,P56960,P60843,P60898,P97304,P97426,P97760,P97855,Q1HFZ0,Q3THG9,Q3UFY8,Q501J6,Q505F5,Q569Z5,Q60710,Q61035,Q61655,Q6P3D0,Q6P4T2,Q6Q899,Q78PY7,Q791N7,Q80UW8,Q80Y81,Q810A7,Q8BHA3,Q8BP47,Q8BW10,Q8BWY4,Q8C0C7,Q8CGC7,Q8CI75,Q8CJG0,Q8K1J6,Q8K1R3,Q8R2Y8,Q91VC3,Q91VR5,Q91WQ3,Q91YD3,Q921N6,Q922B2,Q99KR3,Q99LF4,Q99MN1,…
GO:MF	NADP binding	GO:0050661	false	1.26996e-05	4.89621	56	2441	21	25177	O54983,O88844,P00375,P06801,P16858,P24270,P37040,P47199,P47791,Q00612,Q3U9G9,Q61578,Q8BVI4,Q8CFX1,Q8K0C9,Q8K354,Q91Z53,Q922P9,Q99L13,Q9CQ62,Q9DCD0
GO:MF	peptide binding	GO:0042277	false	1.47571e-05	4.831	338	2441	66	25177	E9Q5C9,O70591,O89023,O89051,P01898,P04441,P04925,P06797,P08226,P63158,P10605,P11499,P14211,P14576,P14869,P16254,P17742,P18242,P21460,P21844,P21958,P23927,P24369,P26450,P28843,P30204,P36371,P48036,P51855,P61620,P61759,P63017,P63254,P63328,P70168,P97449,Q00623,Q03958,Q04207,Q06890,Q08857,Q11011,Q3U9G9,Q60754,Q61239,Q63810,Q64514,Q68FD5,Q6IRU5,Q6PIC6,Q80U93,Q8BKC5,Q8C129,Q8R332,Q8VCI5,Q8VCT3,Q91VH6,…
GO:MF	catalytic activity, acting on a protein	GO:0140096	false	2.21751e-05	4.65414	2336	2441	303	25177	A2ADY9,A2ASS6,A2BDX3,B2RRE7,B7ZMP1,E9Q394,O08738,O08915,O09106,O35448,O35593,O35598,O35864,O35955,O54965,O54988,O54998,O55098,O55222,O55234,O70310,O70370,O88456,O88531,O88696,O88967,O89017,O89023,O89110,P03953,P04186,P06240,P06797,P06800,P08071,P08103,P09103,P09411,P09470,P09581,P10605,P10639,P15089,P15105,P16675,P16858,P17710,P17742,P18242,P18654,P19221,P20918,P21844,P21981,P22682,P23506,P24369,…
GO:MF	protein-disulfide reductase activity	GO:0015035	false	2.25242e-05	4.64735	31	2441	15	25177	P09103,P09411,P10639,P27773,P47791,P56213,P97493,Q8BXZ1,Q8CDN6,Q8VEA4,Q91W90,Q9CQM5,Q9CQU0,Q9JMH6,Q9QUH0
GO:MF	metalloexopeptidase activity	GO:0008235	false	2.67296e-05	4.57301	63	2441	22	25177	B7ZMP1,O35598,P09470,P15089,P24527,P31428,P97449,Q11011,Q11136,Q640N1,Q6NSR8,Q6P1B1,Q6P3D0,Q80V42,Q8BP48,Q8C129,Q8VCT3,Q99KK7,Q9CPY7,Q9D1A2,Q9EQH2,Q9WVJ3
GO:MF	signaling receptor binding	GO:0005102	false	2.74964e-05	4.56072	1699	2441	231	25177	E9PV24,O08573,O08677,O08915,O09126,O35215,O35242,O35551,O54824,O55222,O70469,O88522,O89110,O89112,P01027,P01592,P01831,P01898,P02469,P04117,P04202,P04441,P04925,P12023,P06240,P06745,P06800,P07091,P07309,P07901,P08103,P08113,P08121,P08226,P08752,P09055,P09103,P09405,P63158,P09470,P0CW02,P0DP28,P11276,P11499,P12265,P13597,P14211,P25425,P17095,P17742,Q61696,P17918,P18760,P19221,P19437,P20918,P21956,…
GO:MF	misfolded protein binding	GO:0051787	false	3.25346e-05	4.48765	24	2441	13	25177	P17156,Q61696,P20029,P38647,P63017,Q06890,Q91YW3,Q99KV1,Q99M31,Q9DCT5,Q9ESP1,Q9WUD1,Q9Z1R2
GO:MF	U1 snRNP binding	GO:1990446	false	3.57117e-05	4.44719	9	2441	8	25177	P27048,P62305,P62309,P62315,P62317,P62320,Q62241,Q62376
GO:MF	metalloaminopeptidase activity	GO:0070006	false	4.80919e-05	4.31793	21	2441	12	25177	B7ZMP1,P24527,P97449,Q11011,Q11136,Q6NSR8,Q6P1B1,Q8BP48,Q8C129,Q8VCT3,Q9CPY7,Q9EQH2
GO:MF	antioxidant activity	GO:0016209	true	4.87342e-05	4.31217	86	2441	26	25177	O08807,O09131,O09164,O70325,P06728,P08226,P08228,P09671,P11352,P12710,P19157,P20108,P24270,P31725,P35700,P46412,P47791,P63300,P99029,Q61171,Q61646,Q6ZPY7,Q99LX0,Q9CQM5,Q9JMH6,Q9WU84
GO:MF	ATPase binding	GO:0051117	false	5.11218e-05	4.29139	103	2441	29	25177	O08997,O88696,P06240,P26040,P26043,P26450,P35550,P49817,P50518,P57716,P60122,P60670,P61979,P63321,P63328,P70362,Q6DFW4,Q8VCI5,Q921T2,Q922Y1,Q99JY9,Q99LP6,Q9CR51,Q9CVB6,Q9CZ44,Q9D0T1,Q9ESP1,Q9QYJ3,Q9WTM5
GO:MF	RNA polymerase binding	GO:0070063	false	5.13734e-05	4.28926	60	2441	21	25177	A2AQ19,O08539,P24369,P46935,P62915,Q3TLD5,Q5U4C3,Q5XJE5,Q6NXI6,Q8CCS6,Q8CGF7,Q8CJG0,Q8JZM7,Q8K0H5,Q8K2T8,Q8VDP4,Q8VEK3,Q9CQE8,Q9CSU0,Q9EST5,Q9ESU6
GO:MF	transmembrane transporter binding	GO:0044325	false	7.76108e-05	4.11008	147	2441	36	25177	A2ASQ1,O08795,O08808,O88990,P04925,P07901,P08207,P0DP28,P11499,P26883,P49443,P49817,P55284,P57780,P62259,P62482,P63101,P63330,P68254,P68510,P97447,Q3ULJ0,Q60932,Q62419,Q64518,Q6PHZ2,Q6R891,Q7TPR4,Q80VP1,Q811D0,Q8BTM8,Q8BWG8,Q8CFI0,Q9DAK9,Q9EPB4,Q9JI91
GO:MF	metal cluster binding	GO:0051540	false	8.74798e-05	4.05809	72	2441	23	25177	P28271,P46656,Q00519,Q5RKZ7,Q61419,Q80Y14,Q8BGS2,Q8K3J1,Q8WTY4,Q91VD9,Q91WD5,Q91YT0,Q921G7,Q99KI0,Q9CQA3,Q9CQM9,Q9CR68,Q9D6J6,Q9D7P6,Q9DC70,Q9DCB8,Q9QZ23,Q9R060
GO:MF	iron-sulfur cluster binding	GO:0051536	false	8.74798e-05	4.05809	72	2441	23	25177	P28271,P46656,Q00519,Q5RKZ7,Q61419,Q80Y14,Q8BGS2,Q8K3J1,Q8WTY4,Q91VD9,Q91WD5,Q91YT0,Q921G7,Q99KI0,Q9CQA3,Q9CQM9,Q9CR68,Q9D6J6,Q9D7P6,Q9DC70,Q9DCB8,Q9QZ23,Q9R060
GO:MF	general transcription initiation factor binding	GO:0140296	false	9.8801e-05	4.00524	57	2441	20	25177	E9Q5C9,P35550,P38532,P46471,P60122,P62192,P62196,P62915,Q60817,Q04207,Q3THK3,Q6DFW4,Q7TSG2,Q8VEK3,Q91WV0,Q9JMG1,Q9R1C0,Q9WTM5,Q9Z0H7,Q9Z2X1
GO:MF	polyubiquitin modification-dependent protein binding	GO:0031593	false	9.8801e-05	4.00524	57	2441	20	25177	O35226,O88522,O88746,P42567,P46737,P54726,P54728,Q01853,P60670,P70362,Q8R317,Q91W67,Q922Y1,Q99NB8,Q99PV0,Q9DCH6,Q9QYI5,Q9QZM0,Q9WUU8,Q9Z1R2
GO:MF	endopeptidase regulator activity	GO:0061135	false	0.000100229	3.99901	234	2441	49	25177	A6X935,O08539,O08677,O08692,O08800,O35593,P01027,P01029,P04925,P12023,P07356,P07758,P08071,P16858,P18654,P19324,P20108,P21460,P22599,P28184,P28665,P29699,P31428,P32261,P35173,P41272,P51125,P61290,P70202,P70296,P70335,P97290,P97371,P97372,P99029,Q00897,Q60854,Q61247,Q61702,Q61703,Q61704,Q61838,Q62426,Q8BHL8,Q8BWG8,Q9D154,Q9JKV1,Q9JMA1,Q9QXC1
GO:MF	calcium-dependent protein binding	GO:0048306	false	0.00010444	3.98113	89	2441	26	25177	O35639,P07091,P07356,P08207,P0DP28,P10107,P12815,P14069,P14824,P20801,P31725,P41317,P50543,P61022,P97352,P97384,P97429,Q07076,Q3UPL0,Q61187,Q8BFY6,Q8BHS3,Q8BT60,Q8CJ91,Q9D0E1,Q9WU78
GO:MF	mRNA 5'-UTR binding	GO:0048027	false	0.000112485	3.94891	26	2441	13	25177	P16381,P09405,P28271,P47962,P61255,P62082,P62264,P62301,P80316,P97351,Q61879,Q6ZQ58,Q8BVY0
GO:MF	sulfur compound binding	GO:1901681	false	0.000132957	3.87629	278	2441	55	25177	A2ASQ1,O08749,O88207,P04925,P12023,P06800,P06909,P08071,P08226,P63158,P09528,P11157,P11276,P14824,P17742,P19157,P19221,P29788,P31786,P32020,P32261,P38060,P40142,P43275,P45952,P47915,P50544,P51859,P53395,P53810,P55302,P56812,P67984,P70202,Q01339,Q02596,Q05117,Q07417,Q60597,Q61554,Q62009,Q62188,Q64314,Q6PIC6,Q8BFR4,Q8BMS1,Q8JZN5,Q8R0F3,Q8VE37,Q921I1,Q99LX0,Q9JIF0,Q9JK53,Q9JMD0,Q9R0M5
GO:MF	modification-dependent protein binding	GO:0140030	false	0.000169538	3.77073	231	2441	48	25177	F7BJB9,O35226,O88522,O88746,P29351,P42567,P46737,P54103,P54276,P54726,P54728,Q01853,P55200,P60670,P61965,P63038,P70362,P70399,P83917,Q3TKT4,Q3UMU9,Q60953,Q61103,Q61142,Q61686,Q61687,Q7JJ13,Q8K2F0,Q8R317,Q8R5H1,Q8VEK6,Q91W67,Q922P9,Q922Y1,Q99LI8,Q99LL5,Q99NB8,Q99PV0,Q9DA08,Q9DCH6,Q9ESU6,Q9QXV3,Q9QYI5,Q9QZM0,Q9QZQ8,Q9R1C0,Q9WUU8,Q9Z1R2
GO:MF	nucleosome binding	GO:0031491	false	0.00018332	3.73679	49	2441	18	25177	A2BH40,P84244,P09602,P10922,P15864,P43274,P43275,P43276,P43277,Q08943,Q3TEA8,Q62383,Q78ZA7,Q8VE37,Q91ZW3,Q922P9,Q9JL35,Q9QZQ8
GO:MF	proton-transporting ATP synthase activity, rotational mechanism	GO:0046933	false	0.000187281	3.72751	16	2441	10	25177	P50516,P56480,P97450,Q03265,Q06185,Q91VR2,Q9CQQ7,Q9D3D9,Q9DB20,Q9DCX2
GO:MF	phosphoprotein phosphatase activity	GO:0004721	false	0.000227829	3.64239	166	2441	38	25177	P06240,P06800,P24638,P29351,P35235,P35831,P36993,P48453,P49443,P62137,P62141,P62715,P63087,P63328,P63330,P97470,Q3UYC0,Q60676,Q61074,Q61152,Q63810,Q76MZ3,Q7TSG2,Q8BFS6,Q8BGR9,Q8BX10,Q8CHP8,Q8R0F6,Q8VDK1,Q91VM9,Q9CQR6,Q9CY97,Q9D358,Q9D7X3,Q9D880,Q9D967,Q9DAK9,Q9DBR7
GO:MF	small GTPase binding	GO:0031267	false	0.000242576	3.61515	283	2441	55	25177	E9Q394,O08808,O35900,O55057,P07356,P08228,P46061,P46460,P49817,P50396,P51150,P59729,P61971,P62835,P62962,P70168,P70315,P70335,P70452,Q3U0S6,Q61598,Q61599,Q62433,Q64727,Q6NVE8,Q6PAR5,Q7TSI3,Q8BK67,Q8BKC5,Q8BTM8,Q8C3J5,Q8CIN4,Q8K1M6,Q8R0H9,Q8VDP3,Q8VE37,Q91VR8,Q91Z67,Q921C5,Q921M7,Q99MI1,Q99PT1,Q9CPR7,Q9CT10,Q9D620,Q9ERG2,Q9ERK4,Q9ERU9,Q9JKF1,Q9JL26,Q9QYE6,Q9QZQ1,Q9WTI7,Q9WUM4,Q9WVK4
GO:MF	oxidoreductase activity, acting on the aldehyde or oxo group of donors, NAD or NADP as acceptor	GO:0016620	false	0.000264175	3.57811	55	2441	19	25177	O08749,P16858,P21300,P28474,P35486,P45376,P47738,P47739,Q60597,Q8BKZ9,Q8BMF4,Q8CHT0,Q8R0Y6,Q8VC28,Q9CZS1,Q9D051,Q9EQ20,Q9JLJ2,Q9Z2I8
GO:MF	actinin binding	GO:0042805	false	0.00031651	3.49961	41	2441	16	25177	A2ASS6,O70209,O70400,P09055,P25799,P61979,P70271,P97315,Q04207,Q3TJD7,Q62165,Q8CI51,Q8R1G6,Q91YE8,Q9JIF9,Q9JKS4
GO:MF	deoxyribonucleotide binding	GO:0032552	false	0.000328733	3.48316	8	2441	7	25177	P07901,P11499,P43274,Q60710,Q91XB0,Q99L47,Q9QY93
GO:MF	carbohydrate binding	GO:0030246	false	0.000344435	3.46289	286	2441	55	25177	O08573,O09159,O35744,O54782,O89103,P01029,P05064,P06745,P12246,P12265,P14211,P16045,P17710,P18337,P18572,P20060,P20693,P27046,P29788,P35329,P35564,P40142,P41317,P47968,P49300,P70699,Q00612,Q07113,Q60767,Q61543,Q61702,Q61830,Q64314,Q6GQT9,Q6ZQI3,Q8BHN3,Q8CFX1,Q8CI94,Q8CJ91,Q8K157,Q8K2C7,Q8VEE0,Q91W89,Q91ZJ5,Q93092,Q9CQ60,Q9D0F3,Q9D7G0,Q9DBH5,Q9DCD0,Q9JKF6,Q9QZN4,Q9R1E6,Q9WUA3,Q9WUB3
GO:MF	protein serine/threonine phosphatase activity	GO:0004722	false	0.000405242	3.39229	89	2441	25	25177	P06240,P36993,P48453,P49443,P62137,P62141,P62715,P63087,P63328,P63330,P97470,Q3UYC0,Q60676,Q61074,Q76MZ3,Q7TSG2,Q8BFS6,Q8BGR9,Q8BX10,Q8R0F6,Q91VM9,Q9CQR6,Q9CY97,Q9D7X3,Q9D880
GO:MF	purine deoxyribonucleotide binding	GO:0032554	false	0.000464035	3.33345	6	2441	6	25177	P07901,P11499,P43274,Q60710,Q91XB0,Q99L47
GO:MF	proteasome-activating activity	GO:0036402	false	0.000464035	3.33345	6	2441	6	25177	O88685,P46471,P54775,P62192,P62196,P62334
GO:MF	RS domain binding	GO:0050733	false	0.000464035	3.33345	6	2441	6	25177	O35326,Q6PDM2,Q8VH51,Q9CYI4,Q9D883,Q9QX47
GO:MF	ligase activity, forming carbon-oxygen bonds	GO:0016875	false	0.000465319	3.33225	42	2441	16	25177	P26638,P32921,Q3THG9,Q505F5,Q61035,Q8BP47,Q8C0C7,Q8CGC7,Q91WQ3,Q922B2,Q99MN1,Q9D0I9,Q9D0R2,Q9JJL8,Q9WUA2,Q9Z1Q9
GO:MF	aminoacyl-tRNA ligase activity	GO:0004812	false	0.000465319	3.33225	42	2441	16	25177	P26638,P32921,Q3THG9,Q505F5,Q61035,Q8BP47,Q8C0C7,Q8CGC7,Q91WQ3,Q922B2,Q99MN1,Q9D0I9,Q9D0R2,Q9JJL8,Q9WUA2,Q9Z1Q9
GO:MF	phosphotyrosine residue binding	GO:0001784	false	0.000501149	3.30003	47	2441	17	25177	O89100,P06240,P08103,P22682,P24638,P26450,P29351,P35235,P47941,P48025,P57725,P62962,P63085,P98083,Q60631,Q64010,Q9CX99
GO:MF	cyclosporin A binding	GO:0016018	false	0.000533515	3.27285	14	2441	9	25177	P17742,P24369,P63328,Q63810,Q99KR7,Q9CR16,Q9D0W5,Q9D868,Q9QZH3
GO:MF	nucleosomal DNA binding	GO:0031492	false	0.00054844	3.26087	21	2441	11	25177	P84244,P09602,P10922,P15864,P43274,P43275,P43276,P43277,Q8VE37,Q9JL35,Q9QZQ8
GO:MF	Hsp70 protein binding	GO:0030544	false	0.000670863	3.17337	58	2441	19	25177	O54946,P15702,Q01147,P26883,P46414,P54103,P62908,P63037,Q60864,Q63850,Q6NZB0,Q99L47,Q99M87,Q9CR16,Q9QYI5,Q9QYJ0,Q9QYJ3,Q9WUD1,Q9Z1R2
GO:MF	peptidase activator activity	GO:0016504	false	0.000706046	3.15117	48	2441	17	25177	O35593,P12023,P11276,P49817,P49935,Q01853,P61290,P68040,P97371,P97372,P97821,Q08879,Q64518,Q6ZWY3,Q9EPB4,Q9JKV1,Q9Z0H7
GO:MF	copper ion binding	GO:0005507	false	0.000735696	3.1333	69	2441	21	25177	O08997,O09164,O70423,P00405,P04925,P06728,P08228,P28184,P50247,P97352,Q61147,Q8BGD8,Q8K4M5,Q8R0F3,Q8VCT3,Q99LX0,Q9CQ89,Q9D8X1,Q9WU84,Q9Z0F7,Q9Z103
GO:MF	poly-pyrimidine tract binding	GO:0008187	false	0.000892378	3.04945	30	2441	13	25177	P26369,P29341,P32067,P60824,P62082,Q60749,Q8CI75,Q8K1R3,Q8VEK3,Q91W59,Q920Q6,Q9JII5,Q9Z204
GO:MF	hydrolase activity, acting on carbon-nitrogen (but not peptide) bonds	GO:0016810	false	0.000899884	3.04581	142	2441	33	25177	O08553,O09106,O88958,P03958,P18155,P21981,P24270,P31428,P52760,P70349,Q5UAK0,Q62188,Q64191,Q64311,Q80WB5,Q8C0M9,Q8JZV7,Q8VDK1,Q922D8,Q99LD8,Q99MU3,Q9CRC9,Q9CWJ9,Q9CWS0,Q9D0S9,Q9D7V9,Q9DCC4,Q9JHW2,Q9JI78,Q9QY24,Q9R111,Q9R190,Q9WV54
GO:MF	endopeptidase inhibitor activity	GO:0004866	false	0.000910546	3.0407	216	2441	44	25177	A6X935,O08539,O08677,O08692,O08800,P01027,P01029,P04925,P12023,P07356,P07758,P08071,P16858,P18654,P19324,P20108,P21460,P22599,P28184,P28665,P29699,P31428,P32261,P35173,P41272,P51125,P70202,P70296,P70335,P97290,P99029,Q00897,Q60854,Q61247,Q61702,Q61703,Q61704,Q61838,Q62426,Q8BHL8,Q8BWG8,Q9D154,Q9JMA1,Q9QXC1
GO:MF	oxidoreductase activity, acting on NAD(P)H	GO:0016651	false	0.000955502	3.01977	70	2441	21	25177	P37040,P47199,P48758,Q09014,Q8K354,Q8K3J1,Q8VC28,Q8VDP3,Q91VD9,Q91WD5,Q91YT0,Q9CQ75,Q9D6J6,Q9DC69,Q9DC70,Q9DCN2,Q9DCT2,Q9JI75,Q9JII6,Q9JMH6,Q9Z0X1
GO:MF	structural constituent of muscle	GO:0008307	false	0.00100046	2.9998	22	2441	11	25177	A2ASS6,O70209,P05977,P51667,P97315,P97457,Q60605,Q62165,Q70IV5,Q7TPW1,Q9QXS1
GO:MF	peptidase inhibitor activity	GO:0030414	false	0.00103641	2.98447	224	2441	45	25177	A6X935,O08539,O08677,O08692,O08800,P01027,P01029,P04925,P12023,P07356,P07758,P08071,P16858,P18654,P19324,P20108,P21460,P22599,P28184,P28665,P29699,P31428,P32261,P35173,P41272,P51125,P70202,P70296,P70335,P82343,P97290,P99029,Q00897,Q60854,Q61247,Q61702,Q61703,Q61704,Q61838,Q62426,Q8BHL8,Q8BWG8,Q9D154,Q9JMA1,Q9QXC1
GO:MF	RNA polymerase II complex binding	GO:0000993	false	0.00113738	2.94409	35	2441	14	25177	A2AQ19,P62915,Q3TLD5,Q5U4C3,Q5XJE5,Q6NXI6,Q8CJG0,Q8JZM7,Q8K2T8,Q8VDP4,Q8VEK3,Q9CQE8,Q9CSU0,Q9ESU6
GO:MF	muscle alpha-actinin binding	GO:0051371	false	0.00121834	2.91423	15	2441	9	25177	A2ASS6,O70209,O70400,P70271,Q3TJD7,Q8CI51,Q8R1G6,Q91YE8,Q9JKS4
GO:MF	protein heterodimerization activity	GO:0046982	false	0.00135246	2.86888	381	2441	66	25177	E9Q5C9,O08784,O08900,O35129,O55201,O70423,O88522,P84244,P12023,P09055,P09103,Q3THW5,Q8CGP2,P26450,P27661,P28574,P29416,P38532,P49817,P58771,P58774,P62259,P62313,P62806,P62827,P63005,P63139,P63330,P67778,P68510,P70353,Q61584,Q60953,Q61069,Q61205,Q61206,Q61286,Q64511,Q6IRU2,Q6NZA9,Q6P069,Q76MZ3,Q8BFY6,Q8BH69,Q8BHL8,Q8BJU0,Q8CGP5,Q8VDN2,Q8VE37,Q91WV0,Q91Z67,Q9CQQ8,Q9CU62,Q9CW03,Q9CWK8,Q9D8B7,Q9DCG9,…
GO:MF	carbon-oxygen lyase activity	GO:0016835	false	0.00135355	2.86852	77	2441	22	25177	P00920,P10518,P13634,P16015,P17095,P17182,P17183,P17751,P21550,P28271,P51660,P62908,P97807,Q8BFQ8,Q8BH95,Q8BMS1,Q8K0C9,Q99KI0,Q99LX0,Q9CZL5,Q9R1Z7,Q9WVQ5
GO:MF	acetyl-CoA C-acyltransferase activity	GO:0003988	true	0.00135431	2.86828	9	2441	7	25177	P32020,Q8BMS1,Q8BWT1,Q8CAY6,Q8QZT1,Q921H8,Q99JY0
GO:MF	ubiquitin ligase inhibitor activity	GO:1990948	false	0.00135431	2.86828	9	2441	7	25177	P47962,P60867,P62082,P62830,P62843,Q9CXW4,Q9D823
GO:MF	oxidoreduction-driven active transmembrane transporter activity	GO:0015453	false	0.00140039	2.85375	31	2441	13	25177	P00405,P12787,Q6P1H1,Q8K3J1,Q91VD9,Q91WD5,Q91YT0,Q9CQ75,Q9CR68,Q9D0M3,Q9D6J6,Q9DC70,Q9DCT2
GO:MF	myosin phosphatase activity	GO:0017018	false	0.00158337	2.80042	72	2441	21	25177	P36993,P48453,P49443,P62137,P62141,P62715,P63087,P63328,P63330,P97470,Q3UYC0,Q60676,Q61074,Q7TSG2,Q8BFS6,Q8BGR9,Q8BX10,Q8R0F6,Q9CQR6,Q9CY97,Q9D7X3
GO:MF	calmodulin binding	GO:0005516	false	0.00250625	2.60098	189	2441	39	25177	A2ASS6,E9Q634,O55106,P09470,P10126,P13541,P16546,P26450,P26645,P28667,P39447,P48193,P48453,P49586,P58404,P63328,Q01279,Q08093,Q5SUA5,Q5SX39,Q5SX40,Q61545,Q61879,Q62261,Q640N1,Q6PDN3,Q6PHZ2,Q8VDD5,Q91Z83,Q9D1H6,Q9DAW9,Q9DBS2,Q9ERG2,Q9JKF1,Q9JMG1,Q9QYB5,Q9QYC0,Q9WTI7,Q9WTQ5
GO:MF	oxidoreductase activity, acting on the CH-NH group of donors, NAD or NADP as acceptor	GO:0016646	false	0.002544	2.59448	16	2441	9	25177	O54983,P00375,P18155,Q3V3R1,Q8BVI4,Q8R0Y6,Q922D8,Q923D2,Q9DCC4
GO:MF	signaling adaptor activity	GO:0035591	false	0.00256571	2.59079	74	2441	21	25177	E9Q394,O70469,P35235,P47941,P62874,P62880,P68040,P97492,P98083,Q58A65,Q60631,Q60749,Q63850,Q64010,Q80VH0,Q8CBW3,Q8VCF0,Q8VI36,Q99M51,Q9JKF1,Q9WTQ5
GO:MF	oxidoreductase activity, acting on the CH-NH group of donors	GO:0016645	false	0.00260261	2.58459	28	2441	12	25177	O54983,P00375,P18155,Q3V3R1,Q8BVI4,Q8C0L6,Q8R0Y6,Q921G7,Q922D8,Q923D2,Q9DCC4,Q9Z0X1
GO:MF	calcium ion binding	GO:0005509	false	0.00288617	2.53968	720	2441	107	25177	A2ASQ1,A2ASS6,A3KGF7,O08795,O09165,O35639,O35648,O35887,O54916,O54998,O55111,O70200,O70423,O88322,O88456,O88990,O89103,P04925,P05977,P07091,P07214,P07356,P08032,P08207,P09242,P09405,P09542,P0DP28,P10107,P10493,P12246,P12815,P13020,P14069,P14211,P14824,P16546,P18337,P19221,P20801,P21981,P22682,P31725,P32848,P35564,P40142,P41317,P42567,P43274,P48036,P48453,P50428,P50543,P51667,P55284,P55288,P56480,…
GO:MF	tubulin binding	GO:0015631	false	0.00288758	2.53947	374	2441	64	25177	E9Q7G0,F6ZDS4,P16381,O08553,O08579,O08788,O35648,P04925,P15532,P16858,P23927,P26040,P27546,P33215,P39054,P48428,P51859,P54227,P56812,P58281,P61022,P61759,P62908,P63005,P63094,P70122,P80316,P97492,Q3UJU9,Q4QRL3,Q60676,Q61166,Q61239,Q61699,Q61768,Q62165,Q62433,Q7TNG5,Q8BK67,Q8BUK6,Q8BVL9,Q8C052,Q8K1M6,Q8K409,Q8R001,Q8VC03,Q8VDD8,Q921M4,Q922J3,Q9CRB6,Q9CW03,Q9CXW3,Q9CZA6,Q9DAW9,Q9JHJ0,Q9JLM8,Q9JMD0,…
GO:MF	large ribosomal subunit rRNA binding	GO:0070180	true	0.00297891	2.52594	7	2441	6	25177	P14869,P35979,P62751,P62830,P84099,Q9CQF0
GO:MF	extracellular matrix binding	GO:0050840	false	0.00304583	2.51629	58	2441	18	25177	A2ASQ1,O70370,P07214,P07356,P09055,P09405,P10493,P14206,P16045,P28653,P28654,P29788,P70663,P82198,Q61739,Q62165,Q99JR5,Q9R069
GO:MF	collagen binding	GO:0005518	false	0.00383921	2.41576	70	2441	20	25177	O70370,P06797,P07214,P09055,P10493,P10605,P13609,P19324,P24369,P28654,P28843,P29788,P51885,P70663,P82198,Q02788,Q04857,Q3V3R4,Q62507,Q640N1
GO:MF	2 iron, 2 sulfur cluster binding	GO:0051537	false	0.00404798	2.39276	29	2441	12	25177	P46656,Q00519,Q61419,Q80Y14,Q8BGS2,Q8WTY4,Q91VD9,Q9CQA3,Q9CR68,Q9D6J6,Q9D7P6,Q9DCB8
GO:MF	ubiquitin-protein transferase inhibitor activity	GO:0055105	false	0.00413348	2.38368	10	2441	7	25177	P47962,P60867,P62082,P62830,P62843,Q9CXW4,Q9D823
GO:MF	pyridoxal phosphate binding	GO:0030170	false	0.00445451	2.3512	54	2441	17	25177	P05201,P05202,P07724,P29758,Q71RI9,Q8BTY1,Q8CI94,Q8K183,Q8R1K4,Q91XF0,Q922Q1,Q99K01,Q99K85,Q9CXF0,Q9DBE0,Q9WUB3,Q9Z2Y8
GO:MF	protein kinase C binding	GO:0005080	false	0.00449443	2.34733	65	2441	19	25177	O08795,O35988,O55029,P14602,P26645,P61982,P68040,Q62048,Q62093,Q63918,Q64511,Q8BTM8,Q8CI51,Q925B0,Q9CQM9,Q9JHK5,Q9JKS4,Q9QYB5,Q9Z0P5
GO:MF	NF-kappaB binding	GO:0051059	false	0.00476837	2.32163	34	2441	13	25177	O09106,Q61696,P28352,P54731,P97429,Q04207,Q3V4B5,Q61937,Q80WJ7,Q99M87,Q9DBR0,Q9QUM9,Q9Z0H7
GO:MF	snoRNA binding	GO:0030515	false	0.00476837	2.32163	34	2441	13	25177	E9Q5C9,Q6DFW4,Q6P3D0,Q8K1J5,Q91WM3,Q9CQS2,Q9CRB2,Q9CY66,Q9D0T1,Q9D6Z1,Q9ESX5,Q9JIK5,Q9JKX6
GO:MF	5.8S rRNA binding	GO:1990932	false	0.00479503	2.31921	5	2441	5	25177	P47911,P62301,P62918,P84099,Q6ZWN5
GO:MF	box H/ACA snoRNA binding	GO:0034513	false	0.00479503	2.31921	5	2441	5	25177	E9Q5C9,Q9CQS2,Q9CRB2,Q9CY66,Q9ESX5
GO:MF	small protein activating enzyme binding	GO:0044388	false	0.00479503	2.31921	5	2441	5	25177	P63166,P63280,Q99LX0,Q9R1T2,Q9Z1F9
GO:MF	supercoiled DNA binding	GO:0097100	true	0.00479503	2.31921	5	2441	5	25177	P63158,P30681,P62908,Q04750,Q99JF8
GO:MF	adenyl deoxyribonucleotide binding	GO:0032558	false	0.00479503	2.31921	5	2441	5	25177	P07901,P11499,P43274,Q91XB0,Q99L47
GO:MF	molecular condensate scaffold activity	GO:0140693	false	0.00493904	2.30636	17	2441	9	25177	O88569,P04925,P49312,P56959,Q61937,Q921F2,Q99M51,Q9QZM0,Q9Z2D6
GO:MF	telomerase RNA binding	GO:0070034	false	0.00493904	2.30636	17	2441	9	25177	P27048,P62320,Q8VC51,Q8VEK3,Q9CQS2,Q9CRB2,Q9CY66,Q9ESX5,Q9Z204
GO:MF	hydro-lyase activity	GO:0016836	false	0.00518368	2.28536	60	2441	18	25177	P00920,P10518,P13634,P16015,P17182,P17183,P21550,P28271,P51660,P97807,Q8BFQ8,Q8BH95,Q8BMS1,Q8K0C9,Q99KI0,Q99LX0,Q9CZL5,Q9WVQ5
GO:MF	NADH dehydrogenase activity	GO:0003954	false	0.0052259	2.28184	21	2441	10	25177	Q8K3J1,Q91VD9,Q91WD5,Q91YT0,Q9CQ75,Q9D6J6,Q9DC69,Q9DC70,Q9DCT2,Q9Z0X1
GO:MF	NAD(P)H dehydrogenase (quinone) activity	GO:0003955	false	0.0052259	2.28184	21	2441	10	25177	Q8K354,Q8K3J1,Q91VD9,Q91WD5,Q91YT0,Q9CQ75,Q9D6J6,Q9DC70,Q9DCT2,Q9JI75
GO:MF	phosphatase regulator activity	GO:0019208	false	0.00531468	2.27452	114	2441	27	25177	E9Q6J5,P0DP28,P47811,P56212,P97822,Q01279,Q3THK3,Q3TLD5,Q3UM45,Q3UMT1,Q501J7,Q60737,Q61249,Q62084,Q63810,Q6P1F6,Q6R891,Q76MZ3,Q7TSI3,Q80W00,Q8BG95,Q8R3G1,Q922D4,Q923D5,Q9DBR7,Q9DCL8,Q9JK37
GO:MF	vitamin B6 binding	GO:0070279	false	0.00586794	2.23151	55	2441	17	25177	P05201,P05202,P07724,P29758,Q71RI9,Q8BTY1,Q8CI94,Q8K183,Q8R1K4,Q91XF0,Q922Q1,Q99K01,Q99K85,Q9CXF0,Q9DBE0,Q9WUB3,Q9Z2Y8
GO:MF	intramolecular oxidoreductase activity	GO:0016860	false	0.00586794	2.23151	55	2441	17	25177	O35215,O35459,P06745,P09103,P17751,P27773,P34884,P42125,P47968,P58044,Q8BH95,Q8BXZ1,Q91W90,Q924M7,Q9CYA0,Q9D1Q6,Q9R0Q7
GO:MF	alpha-actinin binding	GO:0051393	false	0.00615172	2.211	30	2441	12	25177	A2ASS6,O70209,O70400,P09055,P70271,Q3TJD7,Q62165,Q8CI51,Q8R1G6,Q91YE8,Q9JIF9,Q9JKS4
GO:MF	transition metal ion binding	GO:0046914	false	0.00682519	2.16589	1086	2441	148	25177	B7ZMP1,F7BJB9,O08997,O09164,O70423,O88532,O89020,O89112,P00329,P00405,P00920,P03958,P04925,P12023,P06728,P06801,P07091,P07724,P08071,P08228,P09470,P09528,P09671,P10518,P10649,P10711,P11157,P11276,P13634,P13864,P14069,P14211,P15089,P15105,P16015,P24527,P28184,P28474,P31428,P36993,P38060,P46656,P47199,P49443,P50247,P52760,P53996,P55200,P56399,P58044,P60898,P62878,P62915,P63254,P83870,P97352,P97449,…
GO:MF	extracellular matrix structural constituent conferring tensile strength	GO:0030020	false	0.00691395	2.16027	35	2441	13	25177	O35206,O88207,P02463,P08121,P08122,P11087,P39061,Q01149,Q02788,Q04857,Q3U962,Q80X19,Q8C6K9
GO:MF	G protein activity	GO:0003925	false	0.00713655	2.14651	40	2441	14	25177	P32883,P35278,P46638,P51150,P61021,P61226,P62821,P62835,P63321,Q91ZR1,Q99JI6,Q9CQD1,Q9D1G1,Q9QUI0
GO:MF	RNA polymerase core enzyme binding	GO:0043175	false	0.00713655	2.14651	40	2441	14	25177	A2AQ19,P62915,Q3TLD5,Q5U4C3,Q5XJE5,Q6NXI6,Q8CJG0,Q8JZM7,Q8K2T8,Q8VDP4,Q8VEK3,Q9CQE8,Q9CSU0,Q9ESU6
GO:MF	oxidoreductase activity, acting on the aldehyde or oxo group of donors	GO:0016903	false	0.00729061	2.13724	67	2441	19	25177	O08749,P16858,P21300,P28474,P35486,P45376,P47738,P47739,Q60597,Q8BKZ9,Q8BMF4,Q8CHT0,Q8R0Y6,Q8VC28,Q9CZS1,Q9D051,Q9EQ20,Q9JLJ2,Q9Z2I8
GO:MF	5S rRNA binding	GO:0008097	false	0.00761628	2.11826	14	2441	8	25177	P63158,P14148,P27659,P47962,P58252,Q9CXW4,Q9CYH6,Q9D8E6
GO:MF	phosphoric ester hydrolase activity	GO:0042578	false	0.00826641	2.08268	355	2441	60	25177	A3KGF7,O55057,P06240,P06800,P09242,P14901,P16015,P16330,P24638,P28352,P29351,P35235,P35831,P36993,P48453,P49443,P62137,P62141,P62715,P62874,P63087,P63094,P63328,P63330,P97470,Q05117,Q3UGR5,Q3UYC0,Q60676,Q60710,Q61074,Q61152,Q63810,Q76MZ3,Q7TSG2,Q8BFS6,Q8BG07,Q8BGR9,Q8BP40,Q8BX10,Q8CHP8,Q8R0F6,Q8R3B1,Q8VDK1,Q8VDN2,Q91VM9,Q9CQR6,Q9CY97,Q9D020,Q9D114,Q9D358,Q9D7I5,Q9D7X3,Q9D880,Q9D967,Q9DAK9,Q9DBR7,…
GO:MF	tau protein binding	GO:0048156	false	0.0087471	2.05814	22	2441	10	25177	O08539,P07901,P08226,P11499,P17156,P30416,P63330,Q06890,Q6P1F6,Q9JKX4
GO:MF	oxidoreductase activity, acting on NAD(P)H, quinone or similar compound as acceptor	GO:0016655	false	0.00986366	2.00596	36	2441	13	25177	P47199,P48758,Q8K354,Q8K3J1,Q8VC28,Q91VD9,Q91WD5,Q91YT0,Q9CQ75,Q9D6J6,Q9DC70,Q9DCT2,Q9JI75
GO:MF	disordered domain specific binding	GO:0097718	false	0.00986366	2.00596	36	2441	13	25177	E9Q7G0,P07901,P0DP28,P11276,P11499,P16858,P17156,P17427,Q61696,P26040,P58771,Q68FD5,Q9D0W5
GO:MF	helicase activity	GO:0004386	false	0.00990974	2.00394	151	2441	32	25177	P16381,O35286,P10107,P10630,P11031,P25206,P49717,P49718,P60122,P60843,P97310,P97855,Q04692,Q3TKT4,Q501J6,Q569Z5,Q61216,Q61655,Q61687,Q61881,Q6P4T2,Q6PDQ2,Q6Q899,Q810A7,Q91VC3,Q91VR5,Q91ZW3,Q921N6,Q9EPU0,Q9JIK5,Q9WTM5,Q9Z1N5
GO:MF	nuclear receptor binding	GO:0016922	false	0.0101378	1.99405	158	2441	33	25177	A2BH40,B9EKI3,O54941,O55106,P13864,P14211,P17095,P17918,P26450,P27782,P30416,P56959,P57780,P61957,P62915,P68510,Q3TKT4,Q569Z6,Q63850,Q6PGH1,Q6Y685,Q80TR8,Q8BWG8,Q8K0H5,Q8R3B7,Q91YR7,Q99LX0,Q9CQA5,Q9CR16,Q9QXN3,Q9R1C0,Q9WV54,Q9WU42
GO:MF	phosphatase activity	GO:0016791	false	0.0102954	1.98736	266	2441	48	25177	P06240,P06800,P09242,P16015,P24638,P29351,P35235,P35831,P36993,P48453,P49443,P62137,P62141,P62715,P63087,P63328,P63330,P97470,Q05117,Q3UGR5,Q3UYC0,Q60676,Q61074,Q61152,Q63810,Q76MZ3,Q7TSG2,Q8BFS6,Q8BGR9,Q8BP40,Q8BX10,Q8CHP8,Q8R0F6,Q8VDK1,Q8VDN2,Q91VM9,Q9CQR6,Q9CY97,Q9D020,Q9D358,Q9D7I5,Q9D7X3,Q9D880,Q9D967,Q9DAK9,Q9DBR7,Q9ES52,Q9JM14
GO:MF	phosphoserine residue binding	GO:0050815	false	0.0104095	1.98257	11	2441	7	25177	A2AQ19,P46935,P62259,P63101,Q5XJE5,Q9CQV8,Q9QUR7
GO:MF	oxidoreductase activity, acting on a sulfur group of donors, disulfide as acceptor	GO:0016671	false	0.0104095	1.98257	11	2441	7	25177	P27773,P97493,Q8VEA4,Q9CQU0,Q9D6Y7,Q9ESY9,Q9QUH0
GO:MF	protein tyrosine kinase binding	GO:1990782	false	0.0111753	1.95174	125	2441	28	25177	O70469,P07901,P09055,P17918,P20152,P22682,P23116,P26450,P35235,P41241,P47941,P48036,P55284,P61982,P68040,P97797,P98083,Q60631,Q60749,Q61239,Q62384,Q64010,Q80VH0,Q8BT60,Q99M51,Q99M87,Q9D7X3,Q9Z0U1
GO:MF	nuclear receptor coactivator activity	GO:0030374	false	0.0113158	1.94631	52	2441	16	25177	B9EKI3,P17095,P57780,Q61187,Q6PGH1,Q6Y685,Q7TPR4,Q8BP27,Q8C2Q3,Q8CGU1,Q8CH18,Q8R3B7,Q8VDP4,Q99J09,Q9JI91,Q9JIX0
GO:MF	mRNA 3'-UTR AU-rich region binding	GO:0035925	false	0.0116847	1.93238	27	2441	11	25177	P70318,P70372,Q3U0V1,Q60668,Q921I9,Q9CQF3,Q9CX86,Q9D753,Q9EPU4,Q9JHI7,Q9Z1X4
GO:MF	4 iron, 4 sulfur cluster binding	GO:0051539	false	0.013494	1.86986	42	2441	14	25177	P28271,Q5RKZ7,Q8K3J1,Q8WTY4,Q91VD9,Q91WD5,Q91YT0,Q921G7,Q99KI0,Q9CQA3,Q9DC70,Q9DCB8,Q9QZ23,Q9R060
GO:MF	ATPase regulator activity	GO:0060590	true	0.013494	1.86986	42	2441	14	25177	A2ASQ1,O54946,P62962,P63037,Q60739,Q61699,Q8BK64,Q921T2,Q99LP6,Q9D832,Q9JLV1,Q9QYI5,Q9QYJ0,Q9QYJ3
GO:MF	poly-purine tract binding	GO:0070717	false	0.0138609	1.85821	37	2441	13	25177	P16381,P29341,Q60749,Q8BJ05,Q8CCS6,Q8K1R3,Q8VEK3,Q91VC3,Q91VR5,Q91W59,Q9JII5,Q9QZH3,Q9WVB0
GO:MF	proton channel activity	GO:0015252	false	0.0141302	1.84985	23	2441	10	25177	P50516,P56480,P97450,Q03265,Q06185,Q91VR2,Q9CQQ7,Q9D3D9,Q9DB20,Q9DCX2
GO:MF	carbon-carbon lyase activity	GO:0016830	false	0.0147589	1.83095	53	2441	16	25177	O35215,P05063,P05064,P05201,P06801,P38060,Q5RKZ7,Q8BH04,Q8R0F8,Q8R4N0,Q99K01,Q99KE1,Q9DBE0,Q9DCJ9,Q9DCL9,Q9DCU9
GO:MF	ribosomal large subunit binding	GO:0043023	false	0.0149282	1.82599	15	2441	8	25177	O55135,O89086,Q60872,Q61937,Q6NVF9,Q9CQF4,Q9CZ30,Q9D6S7
GO:MF	catalytic activity, acting on DNA	GO:0140097	false	0.0157517	1.80267	233	2441	43	25177	A2BH40,P16381,O08600,P10107,P11031,P13864,P15532,P17095,P17918,P25206,P28352,P49717,P49718,P54276,P56542,P60122,P62908,P97310,P97855,Q04692,Q04750,Q3TKT4,Q60972,Q61216,Q61687,Q61881,Q64511,Q65Z40,Q6KCD5,Q6P8M1,Q6PDQ2,Q8BG07,Q8K409,Q91VR5,Q91XB0,Q91ZW3,Q9CW03,Q9D8S4,Q9EPU0,Q9ESX5,Q9JKP8,Q9R0Q7,Q9WTM5
GO:MF	flavin adenine dinucleotide binding	GO:0050660	false	0.0163012	1.78778	95	2441	23	25177	O08749,P37040,P45952,P47791,P50544,P56213,Q00519,Q07417,Q7TNG8,Q8BW75,Q8JZN5,Q8K2B3,Q8VDP3,Q923B6,Q99LC5,Q9CQF9,Q9DBL1,Q9DCN2,Q9JHI5,Q9JI75,Q9JMH6,Q9R0H0,Q9Z0X1
GO:MF	metallopeptidase activity	GO:0008237	false	0.0169568	1.77066	219	2441	41	25177	B7ZMP1,O35593,O35598,O35864,O88967,P09470,P15089,P24527,P26516,P31428,P46737,P97449,Q11011,Q11136,Q640N1,Q6NSR8,Q6P1B1,Q6P3D0,Q80V42,Q8BHG1,Q8BP48,Q8C129,Q8JZQ2,Q8K411,Q8VCT3,Q91WK2,Q91YP2,Q99KK7,Q99PV0,Q9CPY7,Q9CR00,Q9D1A2,Q9DB77,Q9DBG9,Q9DCH4,Q9EQH2,Q9JIY5,Q9QX15,Q9R118,Q9WVJ3,Q9Z2W0
GO:MF	fatty acid binding	GO:0005504	false	0.0174181	1.759	65	2441	18	25177	O89020,P04117,P07724,P11404,P12710,P19157,P28474,P32020,P52760,P53395,P53810,Q00915,Q01768,Q05816,Q08857,Q99PT1,Q9JK48,Q9R0H0
GO:MF	poly(U) RNA binding	GO:0008266	false	0.0175613	1.75544	28	2441	11	25177	P29341,P32067,P60824,P62082,Q60749,Q8CI75,Q8K1R3,Q91W59,Q920Q6,Q9JII5,Q9Z204
GO:MF	carboxylic acid binding	GO:0031406	false	0.0210857	1.67601	221	2441	41	25177	A2ASQ1,O89020,P00375,P04117,P05201,P05202,P07724,P11404,P12710,P15105,P16460,P17742,P19157,P26443,P28474,P32020,P35329,P38060,P51855,P52760,P53395,P53810,Q00915,Q01768,Q05816,Q07113,Q08857,Q3THS6,Q60994,Q61207,Q91Z53,Q99LD8,Q99M71,Q99MN1,Q99PT1,Q9CWS0,Q9D0I9,Q9DCD0,Q9EPQ7,Q9JK48,Q9R0H0
GO:MF	RNA polymerase II general transcription initiation factor binding	GO:0001091	false	0.0221191	1.65523	24	2441	10	25177	E9Q5C9,P35550,P60122,Q3THK3,Q6DFW4,Q7TSG2,Q8VEK3,Q9JMG1,Q9R1C0,Q9WTM5
GO:MF	tRNA binding	GO:0000049	false	0.0221612	1.65441	72	2441	19	25177	P10126,P26638,P31230,P32067,P47911,P63325,Q1HFZ0,Q3UFY8,Q7TT37,Q8BHA3,Q8C0C7,Q8K1J6,Q91WQ3,Q99MN1,Q9CQF4,Q9D0I9,Q9DD18,Q9JJL8,Q9Z0N1
GO:MF	profilin binding	GO:0005522	false	0.0228812	1.64052	12	2441	7	25177	O08808,P70429,P70460,Q03173,Q60598,Q9JL26,Q9QXS6
GO:MF	vinculin binding	GO:0017166	false	0.0228812	1.64052	12	2441	7	25177	P26039,Q62165,Q70IV5,Q7TPR4,Q8VI36,Q99LF4,Q9R1Z8
GO:MF	platelet-derived growth factor binding	GO:0048407	true	0.0228812	1.64052	12	2441	7	25177	O88207,P02463,P08121,P11087,Q01149,Q04857,Q3UHX2
GO:MF	lipoprotein particle receptor binding	GO:0070325	false	0.0258195	1.58805	29	2441	11	25177	O89112,P08113,P08226,P55302,P63037,Q00623,Q06890,Q68FD5,Q8K4M5,Q8VDD8,Q9ERE7
GO:MF	proline-rich region binding	GO:0070064	false	0.0260387	1.58438	20	2441	9	25177	P41241,P46935,P62962,Q60598,Q61048,Q6Y7W8,Q8CGF7,Q9R1C7,Q9Z0R4
GO:MF	pyruvate dehydrogenase activity	GO:0004738	false	0.02645	1.57757	6	2441	5	25177	O08749,P35486,Q8BKZ9,Q8BMF4,Q9D051
GO:MF	pyruvate dehydrogenase (NAD+) activity	GO:0034604	false	0.02645	1.57757	6	2441	5	25177	O08749,P35486,Q8BKZ9,Q8BMF4,Q9D051
GO:MF	pyruvate dehydrogenase [NAD(P)+] activity	GO:0034603	false	0.02645	1.57757	6	2441	5	25177	O08749,P35486,Q8BKZ9,Q8BMF4,Q9D051
GO:MF	chromo shadow domain binding	GO:0070087	false	0.02645	1.57757	6	2441	5	25177	O35892,Q3U9G9,Q61687,Q62318,Q6KCD5
GO:MF	microfilament motor activity	GO:0000146	true	0.0269777	1.569	34	2441	12	25177	E9Q634,P13541,P13542,P68033,Q5SUA5,Q5SX39,Q5SX40,Q60605,Q61879,Q8VDD5,Q91Z83,Q9WTI7
GO:MF	RNA cap binding	GO:0000339	false	0.0273124	1.56364	16	2441	8	25177	O70194,P63073,Q6ZQ58,Q8BZR9,Q8CJG0,Q8VC85,Q9CQ49,Q9DAR7
GO:MF	Tat protein binding	GO:0030957	false	0.0300797	1.52173	9	2441	6	25177	P60710,P63037,Q9Z0H3,Q3TKT4,Q61937,Q7TSG2
GO:MF	serine-type exopeptidase activity	GO:0070008	false	0.0300797	1.52173	9	2441	6	25177	O89023,P09470,P16675,Q64514,Q7TMR0,Q920A5
GO:MF	chromatin DNA binding	GO:0031490	false	0.0301621	1.52054	105	2441	24	25177	P84244,P09602,P10922,P15864,P28352,P38532,P43274,P43275,P43276,P43277,P57780,Q04207,Q04750,Q501J6,Q61164,Q61191,Q61687,Q6ZPY7,Q8VE37,Q8VEK3,Q9JL35,Q9QZQ8,Q9WTM5,Q9Z2D6
GO:MF	primary active transmembrane transporter activity	GO:0015399	false	0.0371504	1.43004	140	2441	29	25177	P00405,P12787,P21958,P36371,P36552,P48036,P50516,P50518,P51863,P56480,P57746,P62814,Q64518,Q6P1H1,Q6PIC6,Q8K3J1,Q8R429,Q8VDN2,Q91VD9,Q91WD5,Q91YT0,Q9CQ75,Q9CR51,Q9CR68,Q9D0M3,Q9D1K2,Q9D6J6,Q9DC70,Q9DCT2
GO:MF	phosphatidylcholine binding	GO:0031210	false	0.0372061	1.42939	30	2441	11	25177	O35114,P01592,P06728,P49586,P53810,Q00623,Q3U7R1,Q60930,Q60932,Q9CQ10,Q9DB34
GO:MF	poly(A) binding	GO:0008143	false	0.0372061	1.42939	30	2441	11	25177	P16381,P29341,Q60749,Q8BJ05,Q8CCS6,Q8VEK3,Q91VC3,Q91VR5,Q91W59,Q9QZH3,Q9WVB0
GO:MF	oxidoreductase activity, acting on other nitrogenous compounds as donors	GO:0016661	false	0.0454121	1.34283	13	2441	7	25177	P47738,Q00519,Q922Q1,Q99L27,Q9CQX2,Q9DCN2,Q9JI75
GO:MF	NADH dehydrogenase (ubiquinone) activity	GO:0008137	false	0.0471999	1.32606	17	2441	8	25177	Q8K3J1,Q91VD9,Q91WD5,Q91YT0,Q9CQ75,Q9D6J6,Q9DC70,Q9DCT2
GO:MF	dATP binding	GO:0032564	false	0.0495303	1.30513	4	2441	4	25177	P07901,P11499,P43274,Q99L47
GO:MF	oleic acid binding	GO:0070538	true	0.0495303	1.30513	4	2441	4	25177	P11404,P12710,P32020,Q08857
GO:MF	low-density lipoprotein particle receptor binding	GO:0050750	false	0.0499643	1.30134	26	2441	10	25177	O89112,P08113,P08226,P55302,P63037,Q06890,Q68FD5,Q8K4M5,Q8VDD8,Q9ERE7
GO:BP	organonitrogen compound metabolic process	GO:1901564	true	3.34754e-185	184.475	6489	2465	1223	27205	A2ADY9,A2AQ19,A2ASQ1,A2ASS6,A2BDX3,A6X935,B2RRE7,B2RXS4,B7ZMP1,B9EKI3,D0QMC3,E9PV24,E9Q394,E9Q5C9,E9Q6J5,F6ZDS4,F7BJB9,O08582,P16381,O08539,O08547,O08573,O08677,O08692,O08738,O08749,O08784,O08795,O08800,O08807,O08842,O08915,O09061,O09106,O09126,O09159,O35129,O35226,O35295,O35309,O35387,O35593,O35598,O35604,O35744,O35855,O35864,O35955,O35988,O54734,O54946,O54965,O54983,O54988,O55022,O55098,O55135,…
GO:BP	protein metabolic process	GO:0019538	false	1.23936e-122	121.907	5554	2465	995	27205	A2ADY9,A2AQ19,A2ASQ1,A2ASS6,A2BDX3,A6X935,B2RRE7,B2RXS4,B7ZMP1,B9EKI3,D0QMC3,E9PV24,E9Q394,E9Q5C9,E9Q6J5,F6ZDS4,F7BJB9,O08582,P16381,O08539,O08547,O08573,O08677,O08692,O08738,O08749,O08784,O08795,O08800,O08807,O08842,O08915,O09061,O09106,O09126,O09159,O35129,O35226,O35295,O35309,O35387,O35593,O35598,O35604,O35864,O35955,O35988,O54734,O54946,O54965,O54988,O55098,O55135,O55142,O55222,O55234,O70194,…
GO:BP	metabolic process	GO:0008152	false	9.88786e-118	117.005	14675	2465	1867	27205	A2ADY9,A2AQ19,A2ASQ1,A2ASS6,A2BDX3,A2BE28,A2BH40,A3KGF7,A6X935,B2RRE7,B2RXS4,B2RY56,B7ZMP1,B9EKI3,C0HKD9,C0HKG6,D0QMC3,D3YXK2,E9PV24,E9Q1P8,E9Q394,E9Q5C9,E9Q634,E9Q6J5,E9Q784,F6ZDS4,F7BJB9,O08582,P16381,O08539,O08547,O08573,O08583,O08600,O08677,O08692,O08738,O08749,O08784,O08795,O08800,O08807,O08810,O08842,O08900,O08915,O09061,O09106,O09126,O09131,O09159,O09164,O35114,O35129,O35215,O35226,O35286,…
GO:BP	organic substance metabolic process	GO:0071704	false	9.46709e-107	106.024	14281	2465	1810	27205	A2ADY9,A2AQ19,A2ASQ1,A2ASS6,A2BDX3,A2BE28,A2BH40,A3KGF7,A6X935,B2RRE7,B2RXS4,B2RY56,B7ZMP1,B9EKI3,C0HKD9,C0HKG6,D0QMC3,D3YXK2,E9PV24,E9Q1P8,E9Q394,E9Q5C9,E9Q6J5,E9Q784,F6ZDS4,F7BJB9,O08582,P16381,O08539,O08547,O08573,O08583,O08600,O08677,O08692,O08738,O08749,O08784,O08795,O08800,O08807,O08810,O08842,O08900,O08915,O09061,O09106,O09126,O09131,O09159,O35114,O35129,O35215,O35226,O35286,O35295,O35309,…
GO:BP	nitrogen compound metabolic process	GO:0006807	false	2.56694e-103	102.591	12552	2465	1653	27205	A2ADY9,A2AQ19,A2ASQ1,A2ASS6,A2BDX3,A2BE28,A2BH40,A6X935,B2RRE7,B2RXS4,B2RY56,B7ZMP1,B9EKI3,C0HKD9,C0HKG6,D0QMC3,D3YXK2,E9PV24,E9Q1P8,E9Q394,E9Q5C9,E9Q634,E9Q6J5,E9Q784,F6ZDS4,F7BJB9,O08582,P16381,O08539,O08547,O08573,O08583,O08600,O08677,O08692,O08738,O08749,O08784,O08795,O08800,O08807,O08810,O08842,O08900,O08915,O09061,O09106,O09126,O09159,O35129,O35226,O35286,O35295,O35309,O35326,O35387,O35593,…
GO:BP	primary metabolic process	GO:0044238	false	4.5467e-103	102.342	13174	2465	1707	27205	A2ADY9,A2AQ19,A2ASQ1,A2ASS6,A2BDX3,A2BE28,A2BH40,A3KGF7,A6X935,B2RRE7,B2RXS4,B2RY56,B7ZMP1,B9EKI3,C0HKD9,C0HKG6,D0QMC3,D3YXK2,E9PV24,E9Q1P8,E9Q394,E9Q5C9,E9Q6J5,E9Q784,F6ZDS4,F7BJB9,O08582,P16381,O08539,O08547,O08573,O08583,O08600,O08677,O08692,O08738,O08749,O08784,O08795,O08800,O08807,O08810,O08842,O08900,O08915,O09061,O09106,O09126,O09131,O09159,O35129,O35226,O35286,O35295,O35309,O35326,O35387,…
GO:BP	catabolic process	GO:0009056	false	9.75767e-98	97.0107	2529	2465	564	27205	A2ADY9,A3KGF7,B9EKI3,C0HKG6,O08582,O08547,O08600,O08749,O09061,O09131,O09159,O35129,O35226,O35459,O35593,O35598,O35604,O35744,O35855,O35900,O35955,O54782,O54786,O54965,O55135,O55201,O55234,O70250,O70252,O70370,O70435,Q8K0V4,O88456,O88522,O88531,O88543,O88587,O88685,O88696,O88746,O88844,O88958,O88967,O88990,O89017,O89023,O89110,P00329,P00493,P03958,P04202,P04919,P05063,P05064,P12023,P05201,P05202,…
GO:BP	organic substance catabolic process	GO:1901575	false	1.25346e-97	96.9019	2151	2465	510	27205	A2ADY9,A3KGF7,B9EKI3,C0HKG6,O08582,O08547,O08600,O08749,O09061,O09159,O35226,O35459,O35593,O35598,O35744,O35855,O35900,O35955,O54782,O54786,O54965,O55135,O55234,O70250,O70252,O70370,O70435,Q8K0V4,O88456,O88531,O88543,O88587,O88685,O88696,O88844,O88958,O88967,O88990,O89017,O89023,O89110,P00329,P00493,P03958,P04202,P04919,P05063,P05064,P12023,P05201,P05202,P06151,P06728,P06745,P06797,P07356,P07901,…
GO:BP	cellular component organization or biogenesis	GO:0071840	false	3.15814e-88	87.5006	7835	2465	1163	27205	A2AJI0,A2ASQ1,A2ASS6,A2BE28,A2BH40,B2RXS4,B9EKI3,D0QMC3,E9PV24,E9PVX6,E9Q394,E9Q5C9,E9Q634,E9Q7G0,F6ZDS4,P16381,O08539,O08547,O08553,O08579,O08600,O08738,O08788,O08795,O08807,O08808,O08915,O09044,O09106,O09126,O09165,O35114,O35129,O35206,O35295,O35387,O35598,O35604,O35643,O35685,O35857,O35864,O35892,O35900,O35988,O54786,O54879,O54931,O54941,O54946,O54988,O55013,O55022,O55106,O55111,O55135,O55142,…
GO:BP	cellular process	GO:0009987	false	5.6182e-88	87.2504	20731	2465	2250	27205	A2AB59,A2ADY9,A2AJI0,A2AQ19,A2ASQ1,A2ASS6,A2BDX3,A2BE28,A2BH40,A3KGF7,A6H6E2,A6X8Z5,B1AZP2,B2RRE7,B2RXS4,B2RY56,B9EKI3,C0HKD9,C0HKG6,D0QMC3,D3YXK2,E9PV24,E9PVX6,E9Q1P8,E9Q394,E9Q5C9,E9Q634,E9Q6J5,E9Q784,E9Q7G0,F6ZDS4,F7BJB9,O08582,P16381,O08539,O08547,O08553,O08573,O08579,O08583,O08600,O08677,O08738,O08749,O08784,O08788,O08795,O08800,O08807,O08808,O08810,O08842,O08900,O08915,O08997,O09044,O09106,…
GO:BP	cellular metabolic process	GO:0044237	false	7.6435e-87	86.1167	11795	2465	1543	27205	A2ADY9,A2AQ19,A2ASQ1,A2ASS6,A2BDX3,A2BE28,A2BH40,A3KGF7,B2RRE7,B2RXS4,B2RY56,B9EKI3,C0HKD9,C0HKG6,D0QMC3,D3YXK2,E9Q1P8,E9Q394,E9Q5C9,E9Q6J5,E9Q784,F6ZDS4,F7BJB9,O08582,P16381,O08539,O08547,O08573,O08583,O08600,O08749,O08784,O08807,O08810,O08842,O08900,O08915,O09106,O09126,O09131,O09164,O35129,O35215,O35286,O35295,O35309,O35326,O35387,O35459,O35593,O35598,O35604,O35639,O35737,O35855,O35864,O35892,…
GO:BP	positive regulation of biological process	GO:0048518	false	2.47653e-84	83.6062	6732	2465	1037	27205	A2AQ19,A2ASQ1,A2ASS6,A2BH40,A6H6E2,B2RRE7,B2RXS4,B9EKI3,D0QMC3,D3YXK2,E9PV24,E9Q394,E9Q5C9,E9Q7G0,F6ZDS4,F7BJB9,O08582,P16381,O08539,O08547,O08553,O08573,O08579,O08583,O08600,O08738,O08788,O08808,O08900,O09106,O09126,O09131,O09165,O35114,O35129,O35215,O35242,O35286,O35309,O35326,O35387,O35598,O35601,O35639,O35744,O35864,O35892,O35988,O54724,O54786,O54824,O54941,O54965,O54988,O55022,O55135,O55201,…
GO:BP	regulation of protein metabolic process	GO:0051246	false	2.73738e-83	82.5627	2557	2465	540	27205	A2AQ19,A2ASQ1,A2ASS6,A6X935,B2RRE7,B2RXS4,B9EKI3,D0QMC3,E9Q394,E9Q5C9,E9Q6J5,F6ZDS4,P16381,O08539,O08547,O08573,O08677,O08692,O08738,O08784,O08800,O08842,O09106,O09126,O35129,O35295,O35309,O35387,O35593,O35988,O54946,O55135,O55222,O70194,O70200,O70435,O70591,Q8K0V4,O88522,O88685,O88712,O89017,O89051,O89086,O89090,O89110,P00375,P01027,P01831,P04117,P04202,P04441,P04925,P12023,P06240,P06745,P06800,…
GO:BP	organelle organization	GO:0006996	true	1.53023e-82	81.8152	3508	2465	662	27205	A2AJI0,A2ASQ1,A2ASS6,A2BH40,B9EKI3,E9PVX6,E9Q394,E9Q5C9,E9Q634,E9Q7G0,F6ZDS4,P16381,O08539,O08547,O08553,O08579,O08600,O08788,O08808,O08915,O09044,O09165,O35129,O35295,O35387,O35643,O35685,O35857,O35892,O35988,O54879,O54931,O54941,O54946,O54988,O55013,O55135,O55222,O70200,O70209,O70318,O70400,O70591,O88342,O88441,O88531,O88569,O88746,O88967,O88983,O88990,O89023,O89053,P01831,P84244,P04202,P05213,…
GO:BP	amide metabolic process	GO:0043603	false	2.38711e-82	81.6221	1171	2465	333	27205	B2RXS4,E9Q5C9,F6ZDS4,O08582,P16381,O08539,O08749,O08784,O35295,O35598,O55135,O55142,O70194,O70251,Q8K0V4,O88958,O89023,O89086,O89090,O89112,P00375,P03958,P04925,P12023,P05201,P05202,P06797,P08113,P08226,P09103,P09405,P09470,P10126,P10630,P12970,P14131,P14148,P14206,P14211,P14869,P15105,P16332,P16460,P16858,P19253,P20060,P20152,P21844,P23116,P24527,P25444,P26443,P26638,P27659,P28271,P28659,P29341,…
GO:BP	biosynthetic process	GO:0009058	false	4.59333e-78	77.3379	5960	2465	937	27205	A2ADY9,A2AQ19,A2ASQ1,A2BDX3,A2BH40,B2RXS4,B9EKI3,D0QMC3,D3YXK2,E9Q1P8,E9Q5C9,F6ZDS4,O08582,P16381,O08539,O08583,O08749,O08784,O08900,O08915,O09106,O09126,O09131,O35129,O35215,O35295,O35309,O35387,O35604,O35639,O35855,O35864,O35892,O54724,O54734,O54879,O54910,O54941,O54946,O54983,O55022,O55135,O55142,O55201,O55222,O70194,O70200,O70250,O70251,O70310,O70400,O70494,Q8K0V4,O88207,O88286,O88522,O88569,…
GO:BP	negative regulation of biological process	GO:0048519	false	3.71692e-77	76.4298	6000	2465	939	27205	A2ADY9,A2AQ19,A2ASQ1,A2BH40,A6H6E2,A6X935,B2RRE7,B2RXS4,B9EKI3,D0QMC3,E9PV24,E9Q1P8,E9Q6J5,F6ZDS4,F7BJB9,O08582,P16381,O08539,O08547,O08573,O08579,O08600,O08677,O08692,O08795,O08800,O08807,O08808,O08842,O08997,O09106,O09126,O09131,O09165,O35129,O35295,O35309,O35387,O35598,O35604,O35841,O35864,O35892,O35900,O35988,O54786,O54879,O54910,O54941,O54946,O54983,O55022,O55106,O55135,O55201,O55222,O70200,…
GO:BP	regulation of nitrogen compound metabolic process	GO:0051171	false	6.35981e-77	76.1966	5742	2465	910	27205	A2ADY9,A2AQ19,A2ASQ1,A2ASS6,A2BH40,A6X935,B2RRE7,B2RXS4,B2RY56,B9EKI3,D0QMC3,D3YXK2,E9Q1P8,E9Q394,E9Q5C9,E9Q6J5,F6ZDS4,O08582,P16381,O08539,O08547,O08573,O08583,O08600,O08677,O08692,O08738,O08784,O08800,O08842,O08900,O09106,O09126,O35129,O35295,O35309,O35326,O35387,O35593,O35639,O35737,O35864,O35892,O35988,O54786,O54879,O54910,O54941,O54946,O54983,O55135,O55201,O55222,O70194,O70200,O70400,O70435,…
GO:BP	regulation of primary metabolic process	GO:0080090	false	6.59758e-77	76.1806	5933	2465	931	27205	A2ADY9,A2AQ19,A2ASQ1,A2ASS6,A2BH40,A6X935,B2RRE7,B2RXS4,B2RY56,B9EKI3,D0QMC3,D3YXK2,E9Q1P8,E9Q394,E9Q5C9,E9Q6J5,F6ZDS4,O08582,P16381,O08539,O08547,O08573,O08583,O08600,O08677,O08692,O08738,O08784,O08800,O08842,O08900,O09106,O09126,O35129,O35295,O35309,O35326,O35387,O35593,O35639,O35737,O35864,O35892,O35988,O54786,O54879,O54910,O54941,O54946,O54983,O55135,O55201,O55222,O70194,O70200,O70400,O70435,…
GO:BP	negative regulation of cellular process	GO:0048523	false	3.17518e-76	75.4982	4975	2465	822	27205	A2ADY9,A2AQ19,A2ASQ1,A2BH40,A6H6E2,B2RRE7,B2RXS4,B9EKI3,D0QMC3,E9PV24,E9Q1P8,E9Q6J5,F6ZDS4,F7BJB9,P16381,O08539,O08547,O08573,O08579,O08600,O08677,O08795,O08807,O08808,O08842,O08997,O09106,O09126,O09131,O09165,O35129,O35295,O35309,O35387,O35598,O35604,O35841,O35864,O35892,O35988,O54786,O54879,O54910,O54941,O54946,O54983,O55022,O55106,O55135,O55201,O55222,O70200,O70325,O70469,O70494,O70591,Q8K0V4,…
GO:BP	peptide metabolic process	GO:0006518	false	1.89765e-74	73.7218	884	2465	272	27205	B2RXS4,E9Q5C9,F6ZDS4,O08582,P16381,O08539,O08784,O35295,O35598,O55135,O55142,O70194,O70251,Q8K0V4,O89023,O89086,O89090,O89112,P00375,P04925,P12023,P06797,P08113,P08226,P09103,P09405,P09470,P10126,P10630,P12970,P14131,P14148,P14206,P14211,P14869,P16858,P19253,P20152,P21844,P23116,P24527,P25444,P26638,P27659,P28271,P28659,P29341,P31230,P31428,P31725,P32921,P35979,P35980,P41105,P42669,P47911,P47915,…
GO:BP	cellular component organization	GO:0016043	false	4.45317e-74	73.3513	7634	2465	1104	27205	A2AJI0,A2ASQ1,A2ASS6,A2BH40,B2RXS4,B9EKI3,D0QMC3,E9PV24,E9PVX6,E9Q394,E9Q5C9,E9Q634,E9Q7G0,F6ZDS4,P16381,O08539,O08547,O08553,O08579,O08600,O08738,O08788,O08795,O08807,O08808,O08915,O09044,O09106,O09126,O09165,O35114,O35129,O35206,O35295,O35387,O35598,O35604,O35643,O35685,O35857,O35892,O35900,O35988,O54786,O54879,O54931,O54941,O54946,O54988,O55013,O55022,O55106,O55111,O55135,O55201,O55222,O70194,…
GO:BP	organic substance biosynthetic process	GO:1901576	false	4.599e-74	73.3373	5865	2465	916	27205	A2ADY9,A2AQ19,A2ASQ1,A2BDX3,A2BH40,B2RXS4,B9EKI3,D0QMC3,D3YXK2,E9Q1P8,E9Q5C9,F6ZDS4,O08582,P16381,O08539,O08583,O08749,O08784,O08900,O08915,O09106,O09126,O09131,O35129,O35215,O35295,O35309,O35387,O35604,O35639,O35855,O35864,O35892,O54724,O54734,O54879,O54910,O54941,O54946,O54983,O55022,O55135,O55142,O55201,O55222,O70194,O70250,O70251,O70310,O70400,O70494,Q8K0V4,O88207,O88286,O88522,O88569,O88668,…
GO:BP	positive regulation of cellular process	GO:0048522	false	3.73566e-73	72.4276	5997	2465	928	27205	A2ASQ1,A2ASS6,A2BH40,B2RRE7,B2RXS4,B9EKI3,D0QMC3,D3YXK2,E9PV24,E9Q394,E9Q5C9,E9Q7G0,F6ZDS4,F7BJB9,O08582,P16381,O08539,O08553,O08573,O08579,O08583,O08600,O08738,O08788,O08808,O08900,O09106,O09126,O09131,O09165,O35114,O35129,O35242,O35286,O35309,O35326,O35387,O35598,O35639,O35864,O35892,O35988,O54724,O54786,O54941,O54965,O54988,O55022,O55135,O55201,O55222,O70194,O70200,O70318,O70370,O70400,O70423,…
GO:BP	cellular biosynthetic process	GO:0044249	false	2.88897e-72	71.5393	5474	2465	868	27205	A2ADY9,A2AQ19,A2ASQ1,A2BDX3,A2BH40,B2RXS4,B9EKI3,D0QMC3,D3YXK2,E9Q1P8,E9Q5C9,F6ZDS4,O08582,P16381,O08539,O08583,O08749,O08784,O08900,O08915,O09106,O09126,O09131,O35129,O35215,O35295,O35309,O35387,O35639,O35855,O35864,O35892,O54724,O54879,O54910,O54941,O54946,O54983,O55022,O55135,O55142,O55201,O55222,O70194,O70200,O70251,O70400,O70494,Q8K0V4,O88286,O88522,O88569,O88668,O88685,O88712,O88958,O89086,…
GO:BP	cellular nitrogen compound biosynthetic process	GO:0044271	false	5.91722e-72	71.2279	4843	2465	796	27205	A2ADY9,A2AQ19,A2ASQ1,A2BH40,B2RXS4,B9EKI3,D0QMC3,D3YXK2,E9Q1P8,E9Q5C9,F6ZDS4,O08582,P16381,O08539,O08583,O08749,O08784,O08900,O08915,O09106,O09126,O35129,O35295,O35309,O35387,O35639,O35864,O35892,O54724,O54879,O54910,O54941,O54946,O54983,O55022,O55135,O55142,O55201,O55222,O70194,O70200,O70251,O70400,O70494,Q8K0V4,O88286,O88522,O88569,O88668,O88685,O88712,O88958,O89086,O89090,P00375,P00405,P00493,…
GO:BP	cellular localization	GO:0051641	false	1.26497e-71	70.8979	3491	2465	635	27205	A2ADY9,A2ASQ1,A2ASS6,E9PV24,E9Q394,E9Q5C9,E9Q634,E9Q7G0,F6ZDS4,F7BJB9,P16381,O08539,O08547,O08553,O08573,O08579,O08583,O08788,O08808,O08915,O09044,O09131,O09165,O35114,O35129,O35381,O35551,O35598,O35601,O35604,O35639,O35643,O35648,O35685,O35857,O35864,O35892,O35988,O54724,O54916,O54931,O54946,O54983,O55013,O55022,O55029,O55135,O70318,O88441,O88487,O88522,O88531,O88569,O88653,O88712,O88746,O88811,…
GO:BP	positive regulation of metabolic process	GO:0009893	false	5.97654e-71	70.2236	3941	2465	688	27205	A2AQ19,A2ASQ1,A2ASS6,A2BH40,B2RRE7,B2RXS4,B9EKI3,D0QMC3,D3YXK2,E9Q394,E9Q5C9,F7BJB9,O08582,P16381,O08547,O08573,O08583,O08600,O08738,O08900,O09106,O09126,O35129,O35309,O35326,O35387,O35639,O35744,O35864,O35892,O35988,O54824,O54941,O55135,O55201,O55222,O70194,O70200,O70400,O70494,Q8K0V4,O88286,O88522,O88569,O88587,O88685,O88712,O88746,O88851,O88990,O89017,O89086,O89090,O89110,P00405,P00493,P01027,…
GO:BP	regulation of metabolic process	GO:0019222	false	1.09119e-69	68.9621	7262	2465	1053	27205	A2ADY9,A2AQ19,A2ASQ1,A2ASS6,A2BH40,A6X935,B2RRE7,B2RXS4,B2RY56,B9EKI3,D0QMC3,D3YXK2,E9Q1P8,E9Q394,E9Q5C9,E9Q6J5,F6ZDS4,F7BJB9,O08582,P16381,O08539,O08547,O08573,O08583,O08600,O08677,O08692,O08738,O08784,O08800,O08842,O08900,O09106,O09126,O35129,O35295,O35309,O35326,O35387,O35593,O35598,O35604,O35639,O35737,O35744,O35864,O35892,O35900,O35988,O54786,O54824,O54879,O54910,O54941,O54946,O54983,O55135,…
GO:BP	macromolecule localization	GO:0033036	false	1.0583e-68	67.9754	3080	2465	577	27205	A2ADY9,A2ASQ1,A2ASS6,B9EKI3,E9PV24,E9Q5C9,E9Q7G0,F6ZDS4,F7BJB9,P16381,O08547,O08573,O08579,O08583,O08788,O08808,O08915,O09044,O35114,O35129,O35551,O35598,O35601,O35604,O35643,O35648,O35857,O35892,O54724,O54931,O54946,O55022,O55029,O70318,O88441,O88531,O88569,O88653,O88746,O88811,O88952,O88983,O89020,O89023,O89079,P01027,P01831,P04117,P04202,P04441,P04919,P04925,P12023,P05202,P06728,P07356,P07901,…
GO:BP	organonitrogen compound biosynthetic process	GO:1901566	false	2.5471e-68	67.594	1749	2465	398	27205	A2BDX3,B2RXS4,E9Q5C9,F6ZDS4,O08582,P16381,O08749,O08784,O35295,O35604,O35855,O54734,O55022,O55135,O55142,O70194,O70251,O70310,Q8K0V4,O89051,O89086,P00375,P00405,P00493,P03958,P04202,P05064,P12023,P05201,P05202,P07310,P07758,P08032,P08226,P09405,P10126,P10518,P10630,P10649,P11404,P12970,P14131,P14148,P14206,P14211,P14869,P15105,P15532,P15626,P16332,P16460,P16858,P17182,P19157,P19253,P20152,P22599,…
GO:BP	response to stress	GO:0006950	false	2.32649e-66	65.6333	4156	2465	702	27205	A2BH40,A6H6E2,A6X935,B2RRE7,B9EKI3,C0HKG6,D0QMC3,E9PV24,E9Q5C9,E9Q6J5,F6ZDS4,F7BJB9,P16381,O08573,O08600,O08677,O08692,O08738,O08807,O08997,O09044,O09164,O09165,O35129,O35215,O35286,O35309,O35326,O35593,O35639,O35744,O35864,O35892,O35988,O54824,O54879,O54941,O54965,O54988,O55222,O55234,O70200,O70252,O70325,O70370,O70400,O70423,O88207,O88522,O88543,O88587,O88844,O88890,O88983,O89053,O89086,O89090,…
GO:BP	translation	GO:0006412	false	4.40207e-65	64.3563	741	2465	233	27205	B2RXS4,E9Q5C9,F6ZDS4,O08582,P16381,O08784,O35295,O55135,O55142,O70194,O70251,Q8K0V4,O89086,P00375,P12023,P09405,P10126,P10630,P12970,P14131,P14148,P14206,P14211,P14869,P16858,P19253,P20152,P23116,P25444,P26638,P27659,P28271,P28659,P29341,P31230,P31725,P32921,P35979,P35980,P41105,P42669,P47911,P47915,P47955,P47962,P47963,P48024,P49962,P50580,P51410,P52480,P52760,P53996,P58252,P59325,P59326,P60335,…
GO:BP	cytoplasmic translation	GO:0002181	false	1.036e-63	62.9846	157	2465	102	27205	O55142,O70194,P10630,P12970,P14131,P14148,P14206,P14869,P19253,P23116,P25444,P26638,P27659,P29341,P35979,P35980,P41105,P47911,P47915,P47955,P47962,P47963,P51410,P52480,P53996,P58252,P59325,P60843,P60867,P61255,P61358,P83882,P61514,P62082,P62242,P62245,P62264,P62267,P62270,P62281,P62301,P62702,P62717,P62751,P62754,P62830,P62843,P62849,P62852,P62858,P62889,P62900,P62908,P62911,P62918,P62960,P62983,…
GO:BP	peptide biosynthetic process	GO:0043043	false	1.67851e-63	62.7751	765	2465	235	27205	B2RXS4,E9Q5C9,F6ZDS4,O08582,P16381,O08784,O35295,O55135,O55142,O70194,O70251,Q8K0V4,O89086,P00375,P12023,P09405,P10126,P10630,P12970,P14131,P14148,P14206,P14211,P14869,P16858,P19253,P20152,P23116,P25444,P26638,P27659,P28271,P28659,P29341,P31230,P31725,P32921,P35979,P35980,P41105,P42669,P47911,P47915,P47955,P47962,P47963,P48024,P49962,P50580,P51410,P51855,P52480,P52760,P53996,P58252,P59325,P59326,…
GO:BP	cellular macromolecule localization	GO:0070727	false	6.97556e-63	62.1564	2589	2465	501	27205	A2ADY9,A2ASQ1,A2ASS6,E9PV24,E9Q5C9,E9Q7G0,F6ZDS4,F7BJB9,P16381,O08547,O08573,O08579,O08788,O08808,O08915,O09044,O35114,O35129,O35551,O35598,O35601,O35604,O35643,O35648,O35857,O35892,O54724,O54931,O54946,O55022,O55029,O70318,O88441,O88531,O88653,O88746,O88811,O88952,O88983,O89020,O89023,O89079,P01831,P04202,P04441,P04919,P04925,P12023,P07356,P07901,P08113,P08207,P08226,P09055,P10107,P10639,P11087,…
GO:BP	protein localization	GO:0008104	false	1.86266e-62	61.7299	2581	2465	499	27205	A2ADY9,A2ASQ1,A2ASS6,E9PV24,E9Q5C9,E9Q7G0,F6ZDS4,F7BJB9,P16381,O08547,O08573,O08579,O08788,O08808,O08915,O09044,O35114,O35129,O35551,O35598,O35601,O35604,O35643,O35648,O35857,O35892,O54724,O54931,O54946,O55022,O55029,O70318,O88441,O88531,O88653,O88746,O88811,O88952,O88983,O89020,O89023,O89079,P01831,P04202,P04441,P04919,P04925,P12023,P07356,P07901,P08113,P08207,P08226,P09055,P10107,P10639,P11087,…
GO:BP	positive regulation of macromolecule metabolic process	GO:0010604	false	4.13037e-62	61.384	3624	2465	628	27205	A2AQ19,A2ASQ1,A2ASS6,A2BH40,B2RRE7,B2RXS4,B9EKI3,D0QMC3,D3YXK2,E9Q394,E9Q5C9,O08582,P16381,O08547,O08573,O08583,O08600,O08738,O08900,O09106,O09126,O35129,O35309,O35326,O35387,O35639,O35744,O35864,O35892,O35988,O54824,O54941,O55135,O55201,O55222,O70194,O70200,O70400,O70494,Q8K0V4,O88286,O88522,O88569,O88685,O88712,O88851,O89017,O89086,O89090,O89110,P01027,P01887,P04202,P04441,P04925,P12023,P06240,…
GO:BP	regulation of cellular component organization	GO:0051128	false	1.6172e-61	60.7912	2582	2465	497	27205	A2ASQ1,A2BH40,B2RXS4,D0QMC3,E9PVX6,E9Q394,E9Q7G0,F6ZDS4,P16381,O08539,O08547,O08553,O08600,O08788,O08795,O08808,O09126,O35114,O35387,O35598,O35988,O54941,O54946,O54988,O55022,O55222,O70591,O88207,O88342,O88487,O88531,O88569,O88746,O89053,P01027,P01831,P01887,P84244,P02469,P04202,P04925,P12023,P06728,P06800,P07214,P07356,P07901,P08032,P08103,P08207,P08226,P08228,P09055,P63158,P09470,P09581,P49312,…
GO:BP	small molecule metabolic process	GO:0044281	false	6.74798e-61	60.1708	1874	2465	401	27205	O08582,O08749,O09131,O09159,O35459,O35604,O35855,O54782,O55135,O70250,O70310,O70325,O88587,O88844,O88958,O88990,P00329,P00375,P00405,P00493,P00920,P01027,P03958,P04117,P04202,P04441,P04919,P05063,P05064,P12023,P05201,P05202,P06151,P06728,P06745,P06801,P06909,P07309,P08074,P08226,P08228,P08249,P09242,P09411,P63158,P10107,P10649,P11157,P11352,P11404,P12710,P13541,P13542,P13634,P13707,P14152,P15105,…
GO:BP	localization	GO:0051179	false	5.03638e-60	59.2979	5491	2465	836	27205	A2AB59,A2ADY9,A2ASQ1,A2ASS6,A2BH40,B9EKI3,E9PV24,E9Q394,E9Q5C9,E9Q634,E9Q7G0,F6ZDS4,F7BJB9,P16381,O08539,O08547,O08553,O08573,O08579,O08583,O08788,O08808,O08915,O08997,O09044,O09131,O09165,O35114,O35129,O35381,O35551,O35598,O35601,O35604,O35639,O35643,O35648,O35685,O35841,O35857,O35864,O35892,O35988,O54724,O54824,O54910,O54916,O54931,O54946,O54965,O54983,O55013,O55022,O55029,O55135,O70200,O70318,…
GO:BP	macromolecule catabolic process	GO:0009057	false	7.39508e-60	59.1311	1400	2465	331	27205	A2ADY9,B9EKI3,C0HKG6,O08582,O08547,O08600,O09061,O35226,O35593,O35598,O35744,O35900,O35955,O54786,O54965,O55234,O70370,O70435,Q8K0V4,O88456,O88531,O88543,O88685,O88696,O88967,O89017,O89023,O89110,P04202,P12023,P06797,P07356,P07901,P08113,P08226,P63158,P10518,P10605,P11352,P11499,P12265,P14211,P14685,P16675,P17047,Q61696,P18242,P20029,P20060,P20152,P20918,P21460,P21844,P22682,P26040,P26041,P26043,…
GO:BP	amide biosynthetic process	GO:0043604	false	2.38312e-59	58.6229	889	2465	250	27205	B2RXS4,E9Q5C9,F6ZDS4,O08582,P16381,O08749,O08784,O35295,O55135,O55142,O70194,O70251,Q8K0V4,O89086,P00375,P12023,P09405,P10126,P10630,P12970,P14131,P14148,P14206,P14211,P14869,P16332,P16460,P16858,P19253,P20152,P23116,P25444,P26638,P27659,P28271,P28659,P29341,P31230,P31725,P32921,P35486,P35979,P35980,P41105,P41216,P42669,P47911,P47915,P47955,P47962,P47963,P48024,P49962,P50580,P51410,P51855,P52480,…
GO:BP	positive regulation of nitrogen compound metabolic process	GO:0051173	false	3.32551e-59	58.4781	3198	2465	569	27205	A2AQ19,A2ASQ1,A2BH40,B2RRE7,B2RXS4,B9EKI3,D0QMC3,D3YXK2,E9Q394,E9Q5C9,O08582,P16381,O08547,O08573,O08583,O08600,O08738,O08900,O09106,O09126,O35129,O35309,O35326,O35387,O35639,O35864,O35892,O35988,O54941,O55135,O55201,O55222,O70194,O70200,O70400,O70494,Q8K0V4,O88286,O88522,O88569,O88587,O88685,O88712,O89017,O89086,O89090,O89110,P00405,P00493,P01027,P04202,P04441,P04925,P12023,P06240,P06800,P07356,…
GO:BP	regulation of macromolecule metabolic process	GO:0060255	false	3.48056e-59	58.4584	6765	2465	970	27205	A2ADY9,A2AQ19,A2ASQ1,A2ASS6,A2BH40,A6X935,B2RRE7,B2RXS4,B2RY56,B9EKI3,D0QMC3,D3YXK2,E9Q1P8,E9Q394,E9Q5C9,E9Q6J5,F6ZDS4,O08582,P16381,O08539,O08547,O08573,O08583,O08600,O08677,O08692,O08738,O08784,O08800,O08842,O08900,O09106,O09126,O35129,O35295,O35309,O35326,O35387,O35593,O35598,O35639,O35737,O35744,O35864,O35892,O35900,O35988,O54786,O54824,O54879,O54910,O54941,O54946,O54983,O55135,O55201,O55222,…
GO:BP	regulation of cellular metabolic process	GO:0031323	false	1.34454e-57	56.8714	5510	2465	831	27205	A2ADY9,A2AQ19,A2ASQ1,A2ASS6,A2BH40,B2RRE7,B2RXS4,B2RY56,B9EKI3,D0QMC3,D3YXK2,E9Q1P8,E9Q394,E9Q5C9,E9Q6J5,F6ZDS4,F7BJB9,O08582,P16381,O08539,O08547,O08573,O08583,O08600,O08784,O08842,O08900,O09106,O09126,O35129,O35295,O35326,O35387,O35604,O35639,O35737,O35864,O35892,O35988,O54786,O54879,O54910,O54941,O54946,O54983,O55135,O55201,O55222,O70194,O70200,O70400,O70494,Q8K0V4,O88286,O88522,O88569,O88587,…
GO:BP	intracellular transport	GO:0046907	false	8.92475e-57	56.0494	1571	2465	350	27205	E9Q394,E9Q5C9,E9Q634,E9Q7G0,F6ZDS4,O08539,O08547,O08579,O08583,O08788,O08915,O35114,O35129,O35381,O35598,O35604,O35643,O35685,O35857,O35892,O54916,O54983,O55013,O55029,O55135,O88441,O88487,O88569,O88746,O88983,O89053,O89079,P04202,P04441,P04925,P12023,P07356,P07901,P08113,P08228,P09055,P09103,P49312,P10639,P11404,P11438,P11499,P12815,P14211,P14576,P14602,P14733,P16254,P16330,P17047,P17427,Q61696,…
GO:BP	organonitrogen compound catabolic process	GO:1901565	false	1.68006e-55	54.7747	1354	2465	316	27205	A2ADY9,B9EKI3,O08547,O08749,O09061,O35226,O35593,O35598,O35744,O35855,O35955,O54965,O55234,O70252,O70370,O70435,O88456,O88531,O88543,O88587,O88685,O88696,O88958,O88967,O89017,O89023,O89110,P00493,P03958,P04202,P12023,P05201,P05202,P06797,P07356,P07901,P08113,P08226,P09470,P10518,P10605,P11352,P11499,P12265,P14211,P14685,P14901,P16675,P17047,Q61696,P18242,P20029,P20060,P20918,P21460,P21844,P22682,…
GO:BP	cellular catabolic process	GO:0044248	false	9.08233e-55	54.0418	1425	2465	325	27205	C0HKG6,O08582,O08547,O08600,O08749,O09131,O35129,O35459,O35604,O35855,O35900,O54786,O55201,O70252,Q8K0V4,O88522,O88587,O88746,O88844,O88958,O89017,O89023,P00493,P03958,P04202,P12023,P05201,P05202,P06151,P06728,P07356,P08226,P63158,P09470,P0DP28,P10649,P11352,P12265,P12710,P13707,P14211,P14901,P15626,P16330,P16675,P17047,Q61696,P18242,P20060,P20108,P20152,P23611,P24270,P24527,P26443,P27612,P28184,…
GO:BP	biological regulation	GO:0065007	false	2.07075e-53	52.6839	13838	2465	1626	27205	A2AB59,A2ADY9,A2AQ19,A2ASQ1,A2ASS6,A2BH40,A3KGF7,A6H6E2,A6X8Z5,A6X935,B1AZP2,B2RRE7,B2RXS4,B2RY56,B9EKI3,D0QMC3,D3YXK2,E9PV24,E9PVX6,E9Q1P8,E9Q394,E9Q5C9,E9Q634,E9Q6J5,E9Q784,E9Q7G0,F6ZDS4,F7BJB9,O08582,P16381,O08539,O08547,O08553,O08573,O08579,O08583,O08600,O08677,O08692,O08738,O08749,O08784,O08788,O08795,O08800,O08807,O08808,O08842,O08900,O08915,O08997,O09044,O09106,O09126,O09131,O09164,O09165,…
GO:BP	regulation of biological process	GO:0050789	false	1.32686e-50	49.8772	13424	2465	1580	27205	A2AB59,A2ADY9,A2AQ19,A2ASQ1,A2ASS6,A2BH40,A3KGF7,A6H6E2,A6X8Z5,A6X935,B1AZP2,B2RRE7,B2RXS4,B2RY56,B9EKI3,D0QMC3,D3YXK2,E9PV24,E9PVX6,E9Q1P8,E9Q394,E9Q5C9,E9Q634,E9Q6J5,E9Q784,E9Q7G0,F6ZDS4,F7BJB9,O08582,P16381,O08539,O08547,O08553,O08573,O08579,O08583,O08600,O08677,O08692,O08738,O08784,O08788,O08795,O08800,O08807,O08808,O08842,O08900,O08915,O08997,O09044,O09106,O09126,O09131,O09165,O35114,O35129,…
GO:BP	cellular component biogenesis	GO:0044085	false	1.00258e-49	48.9989	4334	2465	677	27205	A2ASQ1,A2ASS6,A2BE28,B2RXS4,B9EKI3,E9PV24,E9Q394,E9Q7G0,F6ZDS4,P16381,O08539,O08547,O08788,O08808,O09044,O09126,O09165,O35387,O35598,O35643,O35864,O35900,O35988,O54946,O54988,O55013,O55135,O55142,O55222,O70194,O70200,O70325,O70400,O88342,O88522,O88746,O88796,O88967,O88990,O89053,P00493,P01592,P01831,P01887,P84244,P02469,P04202,P04441,P04925,P05064,P12023,P06728,P06801,P07356,P07901,P08032,P08103,…
GO:BP	proteolysis	GO:0006508	false	1.31558e-49	48.8809	1845	2465	373	27205	A2ADY9,A6X935,B2RRE7,B7ZMP1,B9EKI3,D0QMC3,E9PV24,P16381,O08539,O08677,O08692,O08738,O08749,O08800,O09061,O09106,O35226,O35593,O35598,O35864,O35955,O54946,O54965,O55234,O70370,O70435,O88456,O88543,O88544,O88685,O88696,O88967,O89017,O89023,O89110,P01027,P03953,P04186,P04202,P12023,P06240,P06745,P06797,P06909,P07356,P07758,P08071,P08113,P08207,P08226,P09103,P09411,P63158,P09470,P0DOV2,P10518,P10605,…
GO:BP	cell death	GO:0008219	false	4.68206e-49	48.3296	2257	2465	426	27205	A2ASQ1,B2RY56,B9EKI3,D0QMC3,E9PV24,P16381,O08539,O08600,O08738,O08900,O08997,O09106,O35129,O35242,O35381,O35387,O35551,O35598,O35604,O35841,O35864,O35892,O54786,O54946,O54988,O55222,O70200,O70325,O88271,O88522,O88531,O88967,O89017,O89053,O89110,O89112,P00405,P03958,P04202,P04441,P04925,P05063,P12023,P06151,P06240,P06745,P06797,P06800,P07724,P07901,P08071,P08103,P08113,P08226,P08228,P08752,P09055,…
GO:BP	establishment of protein localization	GO:0045184	false	1.0145e-48	47.9937	1712	2465	353	27205	A2ADY9,A2ASS6,E9PV24,E9Q5C9,F6ZDS4,O08547,O08579,O08788,O08915,O09044,O35114,O35129,O35551,O35604,O35643,O35648,O35857,O35892,O54724,O55029,O88441,O88531,O88746,O88811,O88952,O88983,O89020,O89079,P04202,P04441,P04925,P12023,P07901,P08113,P08226,P09055,P10107,P10639,P11087,P11438,P11499,P11983,P12815,P14211,P14576,P14602,P15105,P16254,P17047,P17427,P17563,P17710,P17742,P18242,P18572,P18760,P19221,…
GO:BP	phosphorus metabolic process	GO:0006793	false	2.78972e-48	47.5544	2813	2465	494	27205	A2ASQ1,A2ASS6,A2BDX3,A3KGF7,B2RXS4,E9Q394,E9Q6J5,F7BJB9,O08582,P16381,O08573,O08749,O08842,O09126,O35129,O35387,O35598,O35988,O54988,O55098,O55222,O70200,O88522,O88844,O88958,P00405,P00493,P01027,P01831,P03958,P04117,P04202,P04441,P04925,P05063,P05064,P12023,P06151,P06240,P06728,P06745,P06800,P06801,P06909,P07310,P07356,P07901,P08071,P08103,P08113,P08226,P08228,P08249,P08752,P09055,P09242,P09405,…
GO:BP	establishment of localization	GO:0051234	false	3.76935e-48	47.4237	4823	2465	727	27205	A2AB59,A2ADY9,A2ASQ1,A2ASS6,A2BH40,B9EKI3,E9PV24,E9Q394,E9Q5C9,E9Q634,E9Q7G0,F6ZDS4,O08539,O08547,O08553,O08573,O08579,O08583,O08788,O08808,O08915,O08997,O09044,O09131,O09165,O35114,O35129,O35381,O35551,O35598,O35604,O35639,O35643,O35648,O35685,O35857,O35864,O35892,O35988,O54724,O54824,O54910,O54916,O54983,O55013,O55029,O55135,O70200,O70370,O70423,O88441,O88487,O88522,O88531,O88569,O88587,O88712,…
GO:BP	regulation of molecular function	GO:0065009	false	9.58127e-48	47.0186	2590	2465	465	27205	A2AB59,A2ASQ1,A2ASS6,A6X935,B1AZP2,B2RXS4,D0QMC3,E9Q394,E9Q6J5,P16381,O08539,O08573,O08677,O08692,O08738,O08800,O08915,O09106,O09126,O09131,O09165,O35114,O35129,O35639,O35864,O35892,O35988,O54786,O54946,O55222,O70194,O70370,O70423,O70435,O88522,O88531,O88569,O89017,O89110,P00375,P01831,P01887,P04117,P04202,P04441,P04919,P04925,P12023,P06240,P06728,P06745,P06800,P07356,P07758,P07901,P08032,P08071,…
GO:BP	establishment of localization in cell	GO:0051649	false	1.07859e-47	46.9671	2197	2465	415	27205	E9Q394,E9Q5C9,E9Q634,E9Q7G0,F6ZDS4,O08539,O08547,O08553,O08573,O08579,O08583,O08788,O08808,O08915,O09044,O35114,O35129,O35381,O35598,O35604,O35639,O35643,O35685,O35857,O35864,O35892,O35988,O54916,O54983,O55013,O55029,O55135,O88441,O88487,O88522,O88531,O88569,O88712,O88746,O88952,O88983,O89053,O89079,P04202,P04441,P04925,P12023,P07356,P07901,P08113,P08228,P09055,P09103,P49312,P10639,P11404,P11438,…
GO:BP	phosphate-containing compound metabolic process	GO:0006796	false	4.61796e-47	46.3355	2790	2465	488	27205	A2ASQ1,A2ASS6,A2BDX3,A3KGF7,B2RXS4,E9Q394,E9Q6J5,F7BJB9,O08582,P16381,O08573,O08749,O08842,O09126,O35129,O35387,O35598,O35988,O54988,O55098,O55222,O70200,O88522,O88844,O88958,P00405,P00493,P01027,P01831,P03958,P04117,P04202,P04441,P04925,P05063,P05064,P12023,P06151,P06240,P06728,P06745,P06800,P06801,P06909,P07310,P07356,P07901,P08071,P08103,P08113,P08226,P08228,P08249,P08752,P09055,P09242,P09405,…
GO:BP	transport	GO:0006810	false	2.0725e-46	45.6835	4664	2465	704	27205	A2AB59,A2ADY9,A2ASQ1,A2ASS6,A2BH40,B9EKI3,E9PV24,E9Q394,E9Q5C9,E9Q634,E9Q7G0,F6ZDS4,O08539,O08547,O08553,O08573,O08579,O08583,O08788,O08808,O08915,O08997,O09044,O09131,O09165,O35114,O35129,O35381,O35551,O35598,O35604,O35639,O35643,O35648,O35685,O35857,O35864,O35892,O35988,O54724,O54824,O54910,O54916,O54983,O55013,O55029,O55135,O70200,O70370,O70423,O88441,O88487,O88531,O88569,O88587,O88712,O88746,…
GO:BP	nucleobase-containing small molecule metabolic process	GO:0055086	false	2.25603e-46	45.6467	592	2465	179	27205	O08582,O08749,O88844,O88958,P00405,P00493,P03958,P04202,P05064,P06151,P06801,P06909,P07309,P08249,P11157,P13541,P13542,P13707,P14152,P15532,P16125,P16330,P16332,P17182,P23506,P23591,P24547,P28650,P35486,P38060,P40142,P41216,P46656,P46664,P47968,P50096,P50247,P50516,P51660,P52480,P52503,P52624,P54071,P54822,P54869,Q01853,P55264,P55772,P56380,P56480,P58281,P62482,P62814,P62827,P63017,P63085,P70303,…
GO:BP	macromolecule metabolic process	GO:0043170	false	1.48498e-45	44.8283	12652	2465	1493	27205	A2ADY9,A2AQ19,A2ASQ1,A2ASS6,A2BDX3,A2BE28,A2BH40,A6X935,B2RRE7,B2RXS4,B2RY56,B7ZMP1,B9EKI3,C0HKD9,C0HKG6,D0QMC3,D3YXK2,E9PV24,E9Q1P8,E9Q394,E9Q5C9,E9Q6J5,E9Q784,F6ZDS4,F7BJB9,O08582,P16381,O08539,O08547,O08573,O08583,O08600,O08677,O08692,O08738,O08749,O08784,O08795,O08800,O08807,O08810,O08842,O08900,O08915,O09061,O09106,O09126,O09159,O35114,O35129,O35226,O35286,O35295,O35309,O35326,O35387,O35448,…
GO:BP	negative regulation of protein metabolic process	GO:0051248	false	9.80634e-44	43.0085	1074	2465	252	27205	A6X935,D0QMC3,E9Q6J5,F6ZDS4,P16381,O08539,O08677,O08692,O08800,O08842,O09126,O35295,O54946,O55135,O55222,O70591,Q8K0V4,O88712,O89051,P00375,P01831,P04117,P04202,P04925,P12023,P06745,P06800,P07356,P07758,P08071,P08226,P08752,P09405,P0DOV2,P10518,P10605,P11352,P11499,P12246,P12710,P14211,P14602,P16675,P16858,P17742,P18654,P19157,P19221,P19253,P19324,P20108,P21460,P22599,P22682,P23927,P26369,P26450,…
GO:BP	cellular nitrogen compound metabolic process	GO:0034641	false	1.94529e-43	42.711	8964	2465	1139	27205	A2ADY9,A2AQ19,A2ASQ1,A2BDX3,A2BE28,A2BH40,B2RRE7,B2RXS4,B2RY56,B9EKI3,C0HKD9,C0HKG6,D0QMC3,D3YXK2,E9Q1P8,E9Q5C9,E9Q6J5,E9Q784,F6ZDS4,O08582,P16381,O08539,O08583,O08600,O08749,O08784,O08810,O08900,O08915,O09106,O09126,O35129,O35286,O35295,O35309,O35326,O35387,O35593,O35639,O35737,O35864,O35892,O35900,O54724,O54786,O54879,O54910,O54941,O54946,O54983,O55022,O55135,O55142,O55201,O55222,O70194,O70200,…
GO:BP	cellular response to stress	GO:0033554	false	2.3771e-43	42.624	2015	2465	381	27205	A2BH40,D0QMC3,E9Q6J5,F6ZDS4,F7BJB9,P16381,O08600,O09164,O35129,O35593,O35864,O35892,O54941,O54965,O55222,O70200,O88522,O88543,O88587,O89090,O89112,P00375,P01831,P01887,P04441,P12023,P06728,P06797,P07724,P07901,P08113,P08228,P09103,P09411,P63158,P09671,P49312,P0DOV2,P10107,P10639,P10649,P11352,P11499,P12710,P12815,P14211,P14602,P14733,P14901,P15105,P15626,P16460,P17047,P17095,P17156,P17182,P17742,…
GO:BP	supramolecular fiber organization	GO:0097435	false	2.42598e-43	42.6151	800	2465	209	27205	A2ASS6,E9Q394,E9Q634,E9Q7G0,O08539,O08788,O08808,O09165,O35387,O35988,O54931,O54946,O54988,O55222,O70200,O70209,O70400,O70591,O88207,O88342,O89053,P01887,P12023,P07356,P08032,P08113,P08121,P08207,P08226,P09055,P49312,P11087,P11499,P13020,P13597,P16546,Q61696,P18760,P19324,P20152,P21107,P21460,P23927,P26040,P26043,P26450,P26645,P28667,P30416,P31001,P33215,P39447,P45591,P46414,P47754,P47757,P49710,…
GO:BP	regulation of cellular process	GO:0050794	false	3.51621e-43	42.4539	12308	2465	1453	27205	A2AB59,A2ADY9,A2AQ19,A2ASQ1,A2ASS6,A2BH40,A3KGF7,A6H6E2,A6X8Z5,B1AZP2,B2RRE7,B2RXS4,B2RY56,B9EKI3,D0QMC3,D3YXK2,E9PV24,E9PVX6,E9Q1P8,E9Q394,E9Q5C9,E9Q634,E9Q6J5,E9Q7G0,F6ZDS4,F7BJB9,O08582,P16381,O08539,O08547,O08553,O08573,O08579,O08583,O08600,O08677,O08738,O08784,O08788,O08795,O08807,O08808,O08842,O08900,O08915,O08997,O09044,O09106,O09126,O09131,O09165,O35114,O35129,O35242,O35286,O35295,O35309,…
GO:BP	protein transport	GO:0015031	false	4.01949e-43	42.3958	1597	2465	325	27205	A2ADY9,A2ASS6,E9PV24,E9Q5C9,F6ZDS4,O08547,O08579,O08788,O08915,O09044,O35114,O35129,O35551,O35643,O35648,O35857,O35892,O54724,O55029,O88441,O88531,O88746,O88811,O88952,O88983,O89020,O89079,P04202,P04441,P04925,P12023,P07901,P08113,P08226,P09055,P10107,P10639,P11087,P11499,P12815,P14211,P14576,P14602,P15105,P16254,P17047,P17427,P17563,P17742,P18572,P18760,P19221,P20029,P21958,P24668,P26040,P26443,…
GO:BP	programmed cell death	GO:0012501	false	6.18152e-43	42.2089	2077	2465	388	27205	A2ASQ1,B2RY56,B9EKI3,D0QMC3,E9PV24,P16381,O08539,O08600,O08738,O08900,O08997,O09106,O35129,O35242,O35381,O35387,O35551,O35598,O35841,O35864,O35892,O54786,O54946,O54988,O55222,O70200,O70325,O88271,O88522,O88531,O88967,O89017,O89053,O89110,O89112,P03958,P04202,P04441,P04925,P05063,P12023,P06151,P06240,P06745,P06797,P06800,P07724,P07901,P08071,P08103,P08113,P08226,P08228,P08752,P09055,P09103,P09405,…
GO:BP	regulation of cell death	GO:0010941	false	1.10527e-42	41.9565	1836	2465	356	27205	A2ASQ1,B2RY56,B9EKI3,E9PV24,P16381,O08539,O08600,O08738,O08900,O08997,O09106,O35129,O35242,O35381,O35387,O35598,O35604,O35841,O35864,O35892,O54786,O54946,O54988,O55222,O70200,O70325,O88271,O88522,O88531,O88967,O89017,O89053,O89110,O89112,P00405,P03958,P04202,P04441,P04925,P12023,P06151,P06240,P06745,P06800,P07724,P07901,P08071,P08103,P08113,P08226,P08228,P08752,P09055,P09103,P09405,P63158,P09470,…
GO:BP	macromolecule biosynthetic process	GO:0009059	false	1.71168e-42	41.7666	4822	2465	709	27205	A2ADY9,A2AQ19,A2ASQ1,A2BH40,B2RXS4,B9EKI3,D0QMC3,D3YXK2,E9Q1P8,E9Q5C9,F6ZDS4,O08582,P16381,O08539,O08583,O08784,O08900,O08915,O09106,O09126,O35129,O35295,O35309,O35387,O35604,O35639,O35864,O35892,O54724,O54734,O54879,O54910,O54941,O54946,O54983,O55135,O55142,O55201,O55222,O70194,O70251,O70310,O70400,O70494,Q8K0V4,O88207,O88286,O88522,O88569,O88668,O88685,O88712,O89051,O89086,O89090,P00375,P04117,…
GO:BP	positive regulation of cellular metabolic process	GO:0031325	false	2.10718e-42	41.6763	3060	2465	508	27205	A2ASQ1,A2BH40,B2RRE7,B2RXS4,B9EKI3,D0QMC3,D3YXK2,E9Q394,E9Q5C9,F7BJB9,O08582,P16381,O08573,O08583,O08600,O08900,O09106,O09126,O35129,O35326,O35387,O35639,O35864,O35892,O35988,O54941,O55135,O55201,O55222,O70194,O70200,O70400,O70494,Q8K0V4,O88286,O88522,O88569,O88587,O88685,O88712,O88746,O88990,O89086,O89090,P00405,P00493,P01027,P01887,P04202,P04441,P04925,P12023,P06240,P06728,P06800,P07356,P07901,…
GO:BP	developmental process	GO:0032502	false	4.3656e-42	41.36	6865	2465	924	27205	A2AQ19,A2ASQ1,A2ASS6,A2BH40,A6H6E2,B2RXS4,B9EKI3,D0QMC3,E9PVX6,E9Q1P8,E9Q394,E9Q5C9,E9Q634,E9Q784,E9Q7G0,F7BJB9,P16381,O08539,O08553,O08573,O08579,O08600,O08692,O08738,O08749,O08784,O08788,O08795,O08807,O08808,O08842,O08900,O09106,O09126,O09165,O35114,O35129,O35206,O35295,O35326,O35387,O35598,O35639,O35643,O35892,O35955,O35988,O54879,O54941,O54946,O55022,O55106,O55111,O55135,O55222,O70209,O70250,…
GO:BP	nitrogen compound transport	GO:0071705	false	7.63106e-42	41.1174	2098	2465	388	27205	A2ADY9,A2ASS6,E9PV24,E9Q5C9,F6ZDS4,O08547,O08553,O08579,O08583,O08788,O08915,O09044,O35114,O35129,O35551,O35643,O35648,O35857,O35892,O54724,O54910,O55029,O88441,O88531,O88569,O88746,O88811,O88952,O88968,O88983,O89020,O89079,P00920,P03958,P04202,P04441,P04925,P12023,P07901,P08113,P08226,P09055,P49312,P10107,P10639,P10852,P11087,P11499,P12815,P14211,P14576,P14602,P15105,P16254,P17047,P17427,P17563,…
GO:BP	purine-containing compound metabolic process	GO:0072521	false	1.86578e-41	40.7291	504	2465	156	27205	O08582,O08749,O88844,P00405,P00493,P03958,P04202,P05064,P06151,P06801,P06909,P07309,P08249,P13541,P13542,P13707,P14152,P15532,P16125,P16332,P17182,P23506,P24547,P28650,P35486,P38060,P40142,P41216,P46656,P46664,P47968,P50096,P50247,P50516,P51660,P52480,P52503,P54071,P54822,P54869,Q01853,P55264,P55772,P56380,P56480,P58281,P62482,P62814,P62827,P63017,P70349,P97450,P99029,Q00519,Q00612,Q01768,Q03265,…
GO:BP	nucleotide metabolic process	GO:0009117	false	1.98747e-41	40.7017	521	2465	159	27205	O08582,O08749,O88844,P00405,P00493,P03958,P04202,P05064,P06151,P06801,P06909,P08249,P11157,P13541,P13542,P13707,P14152,P15532,P16125,P16330,P16332,P17182,P24547,P28650,P35486,P38060,P40142,P41216,P46656,P46664,P47968,P50096,P50516,P51660,P52480,P52503,P52624,P54071,P54822,P54869,Q01853,P55264,P55772,P56380,P56480,P58281,P62482,P62814,P62827,P63017,P63085,P70303,P70349,P97450,P99029,Q00519,Q00612,…
GO:BP	response to organic substance	GO:0010033	false	2.8529e-41	40.5447	3583	2465	566	27205	A2ADY9,A2ASQ1,A2ASS6,A2BH40,A6X935,B2RRE7,B9EKI3,D0QMC3,D3YXK2,E9PV24,E9Q394,F6ZDS4,O08573,O08600,O08738,O08808,O08810,O09106,O09165,O35129,O35286,O35309,O35326,O35387,O35593,O35598,O35604,O35639,O35685,O35737,O35855,O35864,O35892,O54734,O54988,O55135,O55222,O70200,O70251,O70325,O70370,Q8K0V4,O88653,O88844,O88983,O89017,O89053,O89090,O89110,P00329,P00375,P00493,P00920,P01887,P02463,P03958,P04117,…
GO:BP	nucleoside phosphate metabolic process	GO:0006753	false	6.48335e-41	40.1882	531	2465	160	27205	O08582,O08749,O88844,P00405,P00493,P03958,P04202,P05064,P06151,P06801,P06909,P08249,P11157,P13541,P13542,P13707,P14152,P15532,P16125,P16330,P16332,P17182,P24547,P28650,P35486,P38060,P40142,P41216,P46656,P46664,P47968,P50096,P50516,P51660,P52480,P52503,P52624,P54071,P54822,P54869,Q01853,P55264,P55772,P56380,P56480,P58281,P62482,P62814,P62827,P63017,P63085,P70303,P70349,P97450,P99029,Q00519,Q00612,…
GO:BP	protein folding	GO:0006457	false	1.18807e-40	39.9252	183	2465	89	27205	O08807,O08915,O35685,O54786,O54946,O70591,P01887,P04441,P07214,P07901,P08113,P09103,P11499,P11983,P14211,P14602,P17156,P17742,Q61696,P20029,P23927,P24369,P26883,P27773,P28798,P30416,P35564,P38647,P42932,P45878,P48428,P54103,P56812,P61759,P63017,P63037,P63038,P80313,P80314,P80315,P80316,P80318,P97822,Q03958,Q06890,Q3TKY6,Q3U0V1,Q60739,Q60864,Q61081,Q61699,Q64433,Q8BJU0,Q8BK64,Q8BVF2,Q8K1I7,Q8R1N4,…
GO:BP	negative regulation of nitrogen compound metabolic process	GO:0051172	false	1.30729e-40	39.8836	2506	2465	436	27205	A2AQ19,A2BH40,A6X935,D0QMC3,E9Q1P8,E9Q6J5,F6ZDS4,P16381,O08539,O08677,O08692,O08800,O08842,O09106,O09126,O35129,O35295,O35892,O54786,O54910,O54941,O54946,O54983,O55135,O55201,O55222,O70494,O70591,Q8K0V4,O88569,O88587,O88712,O89051,P00375,P01831,P04117,P04202,P04925,P12023,P06745,P06800,P07356,P07758,P08071,P08226,P08752,P09405,P63158,P09602,P49312,P0DOV2,P10518,P10605,P10630,P10639,P10922,P11031,…
GO:BP	purine nucleotide metabolic process	GO:0006163	false	1.91847e-40	39.717	468	2465	148	27205	O08582,O08749,O88844,P00405,P00493,P03958,P04202,P05064,P06151,P06801,P06909,P08249,P13541,P13542,P13707,P14152,P15532,P16125,P16332,P17182,P24547,P28650,P35486,P38060,P40142,P41216,P46656,P46664,P47968,P50096,P50516,P51660,P52480,P52503,P54071,P54822,P54869,Q01853,P55264,P55772,P56380,P56480,P58281,P62482,P62814,P62827,P63017,P70349,P97450,P99029,Q00519,Q00612,Q01768,Q03265,Q06185,Q09014,Q3THK7,…
GO:BP	apoptotic process	GO:0006915	false	3.09707e-40	39.509	2020	2465	374	27205	A2ASQ1,B2RY56,B9EKI3,D0QMC3,E9PV24,P16381,O08539,O08600,O08738,O08900,O08997,O09106,O35129,O35242,O35381,O35387,O35551,O35598,O35841,O35864,O35892,O54786,O54946,O54988,O55222,O70200,O88271,O88522,O88531,O88967,O89017,O89053,O89110,O89112,P03958,P04202,P04441,P04925,P05063,P12023,P06151,P06240,P06745,P06800,P07724,P07901,P08071,P08103,P08113,P08226,P08228,P08752,P09055,P09103,P09405,P63158,P09470,…
GO:BP	actin filament-based process	GO:0030029	false	5.56169e-40	39.2548	812	2465	205	27205	A2ASS6,E9Q394,E9Q634,O08539,O08808,O09165,O35387,O35988,O54931,O54946,O55111,O55222,O70200,O70209,O70318,O70400,O88342,O88990,O89053,P04202,P08032,P08103,P08113,P08207,P09055,P09581,P10107,P13020,P13542,P13597,P14211,P16546,P18760,P21107,P26039,P26040,P26043,P26450,P26645,P28667,P31725,P32883,P39447,P40124,P45591,P47754,P47757,P48193,P49710,P49817,P51667,P54227,P55194,P57780,P58771,P58774,P59999,…
GO:BP	actin cytoskeleton organization	GO:0030036	false	8.52721e-40	39.0692	726	2465	191	27205	A2ASS6,E9Q394,E9Q634,O08539,O08808,O09165,O35387,O35988,O54931,O54946,O55222,O70200,O70209,O70318,O70400,O88342,O88990,O89053,P04202,P08032,P08103,P08113,P08207,P09055,P09581,P10107,P13020,P13597,P14211,P16546,P18760,P21107,P26039,P26040,P26043,P26450,P26645,P28667,P31725,P32883,P39447,P40124,P45591,P47754,P47757,P48193,P49710,P51667,P54227,P55194,P57780,P58771,P58774,P59999,P60710,P61161,P20065,…
GO:BP	cytoskeleton organization	GO:0007010	false	2.04311e-39	38.6897	1489	2465	302	27205	A2AJI0,A2ASQ1,A2ASS6,E9Q394,E9Q634,E9Q7G0,F6ZDS4,O08539,O08553,O08788,O08808,O09165,O35387,O35685,O35988,O54931,O54946,O54988,O55222,O70200,O70209,O70318,O70400,O70591,O88342,O88990,O89053,P01831,P04202,P05213,P08032,P08103,P08113,P08207,P08228,P09055,P09581,P10107,P13020,P13597,P14211,P14733,P16330,P16546,P16858,Q61696,P18760,P19973,P20152,P21107,P21619,P23927,P26039,P26040,P26043,P26450,P26645,…
GO:BP	regulation of organelle organization	GO:0033043	false	6.45643e-39	38.19	1202	2465	261	27205	A2ASQ1,A2BH40,E9PVX6,E9Q394,E9Q7G0,F6ZDS4,O08539,O08547,O08600,O08788,O08808,O35387,O35988,O54941,O55222,O70591,O88342,O88569,O88746,O89053,P84244,P04202,P07356,P08032,P08103,P08207,P09581,P49312,P10107,P11031,P11352,P11983,P13020,P13597,P13864,P14211,P16546,Q61696,P18760,P24788,P26040,P26041,P26043,P26450,P27546,P28654,P28798,P30416,P39054,P39447,P42932,P45591,P46414,P46467,P47754,P47757,P48678,…
GO:BP	positive regulation of protein metabolic process	GO:0051247	false	6.50797e-39	38.1866	1490	2465	301	27205	A2AQ19,A2ASQ1,B2RXS4,D0QMC3,E9Q394,P16381,O08547,O08573,O08738,O09126,O35129,O35309,O35387,O35988,O55135,O55222,O70194,O70200,O88522,O88685,O88712,O89017,O89086,O89090,O89110,P01027,P04202,P04441,P04925,P12023,P06240,P06800,P07356,P07901,P08071,P08207,P08226,P09055,P63158,P09470,P09581,P0DOV2,P0DP28,P10639,P11499,P12815,P13020,P13597,P15702,P17156,P17182,P17742,Q61696,P18242,P18760,P19221,P20029,…
GO:BP	regulation of catalytic activity	GO:0050790	false	7.14704e-39	38.1459	1814	2465	344	27205	A2AB59,A2ASQ1,A2ASS6,A6X935,B2RXS4,D0QMC3,E9Q394,E9Q6J5,P16381,O08539,O08573,O08677,O08692,O08738,O08800,O08915,O09106,O09126,O35114,O35129,O35988,O54786,O54946,O55222,O70423,O70435,O88522,O88531,O88569,O89017,O89110,P00375,P01831,P04117,P04202,P04441,P04919,P04925,P12023,P06240,P06728,P06745,P06800,P07758,P07901,P08071,P08113,P08207,P08226,P08228,P08752,P09055,P63158,P09470,P09581,P09671,P0DOV2,…
GO:BP	cellular response to chemical stimulus	GO:0070887	false	8.2154e-38	37.0854	3173	2465	508	27205	A2ADY9,A2ASQ1,A2BH40,B2RRE7,B9EKI3,D0QMC3,D3YXK2,E9Q394,F6ZDS4,P16381,O08600,O08738,O08807,O08808,O08810,O08915,O09106,O09131,O09164,O35129,O35309,O35326,O35387,O35598,O35604,O35737,O35855,O35864,O54824,O54988,O55222,O70200,O70325,O70370,Q8K0V4,O88653,O88983,O89017,O89053,O89090,O89112,P00375,P00920,P01887,P02463,P04117,P04202,P04441,P04925,P12023,P05201,P05213,P06728,P06800,P08071,P08113,P08121,…
GO:BP	regulation of biological quality	GO:0065008	false	2.18438e-37	36.6607	3244	2465	515	27205	A2ADY9,A2ASQ1,B2RXS4,B9EKI3,D3YXK2,E9PV24,F7BJB9,O08539,O08553,O08677,O08749,O08788,O08808,O09044,O09126,O09164,O35129,O35387,O35598,O35855,O54734,O54983,O55022,O55111,O55222,O70318,O70423,Q8K0V4,O88271,O88286,O88342,O88531,O88587,O88952,O89017,O89020,O89053,P00329,P00405,P00920,P01027,P01887,P03958,P04202,P04441,P04919,P04925,P05064,P12023,P05201,P06797,P06909,P07214,P07309,P07356,P07901,P08032,…
GO:BP	anatomical structure development	GO:0048856	false	2.34334e-37	36.6302	6228	2465	841	27205	A2AQ19,A2ASQ1,A2ASS6,A2BH40,A6H6E2,B2RXS4,B9EKI3,D0QMC3,E9PVX6,E9Q1P8,E9Q394,E9Q5C9,E9Q634,E9Q7G0,F7BJB9,O08539,O08553,O08573,O08579,O08600,O08692,O08738,O08749,O08784,O08788,O08795,O08807,O08808,O08842,O08900,O09106,O09126,O09165,O35114,O35129,O35206,O35326,O35387,O35598,O35639,O35643,O35892,O35955,O35988,O54879,O54941,O54946,O55022,O55106,O55111,O55135,O55222,O70209,O70279,O70310,O70318,O70400,…
GO:BP	response to stimulus	GO:0050896	false	3.63802e-37	36.4391	10596	2465	1271	27205	A2AB59,A2ADY9,A2AQ19,A2ASQ1,A2ASS6,A2BH40,A3KGF7,A6H6E2,A6X8Z5,A6X935,B1AZP2,B2RRE7,B2RXS4,B9EKI3,C0HKG6,D0QMC3,D3YXK2,E9PV24,E9Q394,E9Q5C9,E9Q634,E9Q6J5,E9Q7G0,F6ZDS4,F7BJB9,P16381,O08553,O08573,O08579,O08600,O08677,O08692,O08738,O08807,O08808,O08810,O08842,O08900,O08915,O08997,O09044,O09106,O09126,O09131,O09164,O09165,O35129,O35215,O35286,O35309,O35326,O35387,O35551,O35593,O35598,O35601,O35604,…
GO:BP	regulation of response to stimulus	GO:0048583	false	1.31361e-36	35.8815	4056	2465	605	27205	A2ASQ1,A2BH40,A6H6E2,B1AZP2,B2RRE7,D0QMC3,E9PV24,E9Q394,E9Q7G0,F6ZDS4,P16381,O08573,O08579,O08600,O08677,O08738,O08915,O09106,O09126,O09165,O35129,O35215,O35286,O35309,O35387,O35598,O35601,O35604,O35864,O35892,O54824,O54941,O54965,O55222,O70200,O70325,O70370,O70423,O70469,Q8K0V4,O88522,O88543,O88653,O88890,O88990,O89017,O89100,O89110,O89112,P00375,P01027,P01029,P01831,P01887,P02469,P03953,P03958,…
GO:BP	protein catabolic process	GO:0030163	false	2.28201e-36	35.6417	1030	2465	231	27205	A2ADY9,B9EKI3,O08547,O09061,O35226,O35593,O35598,O35955,O54965,O55234,O70370,O70435,O88456,O88531,O88543,O88685,O88696,O88967,O89017,O89023,O89110,P12023,P06797,P07356,P07901,P08113,P08226,P10518,P10605,P11352,P11499,P12265,P14211,P14685,P16675,P17047,Q61696,P18242,P20029,P20918,P21460,P21844,P22682,P26040,P26041,P26043,P26516,P27612,P28063,P28798,P28843,P29595,P35564,P46414,P46460,P46467,P46471,…
GO:BP	organic substance transport	GO:0071702	false	2.51915e-36	35.5987	2837	2465	464	27205	A2ADY9,A2ASS6,B9EKI3,E9PV24,E9Q5C9,F6ZDS4,O08539,O08547,O08553,O08579,O08583,O08788,O08808,O08915,O09044,O09131,O09165,O35114,O35129,O35551,O35604,O35643,O35648,O35857,O35892,O54724,O54824,O54910,O55029,O70423,O88441,O88531,O88569,O88746,O88811,O88952,O88968,O88983,O89020,O89053,O89079,P00920,P01027,P01831,P03958,P04117,P04202,P04441,P04919,P04925,P12023,P05202,P06240,P06728,P06800,P07356,P07901,…
GO:BP	regulation of programmed cell death	GO:0043067	false	8.7014e-36	35.0604	1665	2465	317	27205	A2ASQ1,B2RY56,B9EKI3,E9PV24,P16381,O08539,O08600,O08738,O08900,O08997,O09106,O35129,O35242,O35381,O35387,O35598,O35841,O35864,O35892,O54786,O54946,O54988,O55222,O70200,O70325,O88271,O88522,O88531,O88967,O89017,O89053,O89110,O89112,P03958,P04202,P04441,P04925,P12023,P06151,P06240,P06745,P06800,P07724,P07901,P08071,P08103,P08113,P08226,P08228,P08752,P09055,P09103,P09405,P63158,P09470,P09581,P09671,…
GO:BP	negative regulation of metabolic process	GO:0009892	false	1.9184e-35	34.7171	3531	2465	542	27205	A2AQ19,A2BH40,A6X935,B9EKI3,D0QMC3,E9Q1P8,E9Q6J5,F6ZDS4,O08582,P16381,O08539,O08547,O08573,O08677,O08692,O08800,O08842,O09106,O09126,O35129,O35295,O35309,O35598,O35604,O35892,O35900,O54786,O54910,O54941,O54946,O54983,O55135,O55201,O55222,O70200,O70494,O70591,Q8K0V4,O88569,O88587,O88712,O88990,O89017,O89051,O89086,P00375,P01831,P84244,P04117,P04202,P04919,P04925,P12023,P05201,P06745,P06800,P07356,…
GO:BP	carboxylic acid metabolic process	GO:0019752	false	8.34858e-35	34.0784	990	2465	222	27205	O08749,O09131,O35459,O35604,O35855,O55135,O70250,O70325,O88587,O88844,O88958,O88990,P00329,P00375,P01027,P04117,P04441,P04919,P05063,P05064,P12023,P05201,P05202,P06151,P06728,P06745,P06801,P08249,P09411,P10107,P10649,P11352,P11404,P12710,P13707,P14152,P15105,P15626,P16125,P16332,P16460,P16858,P17182,P17183,P17710,P17751,P19157,P20060,P21300,P21550,P23506,P23953,P24527,P26443,P26638,P27612,P28271,…
GO:BP	organic cyclic compound biosynthetic process	GO:1901362	false	9.28912e-35	34.032	4238	2465	619	27205	A2ADY9,A2AQ19,A2ASQ1,A2BDX3,A2BH40,B9EKI3,D0QMC3,D3YXK2,E9Q1P8,E9Q5C9,F6ZDS4,P16381,O08539,O08583,O08749,O08784,O08900,O08915,O09106,O09126,O09131,O35129,O35215,O35295,O35309,O35387,O35639,O35864,O35892,O54724,O54879,O54910,O54941,O54946,O54983,O55022,O55201,O55222,O70400,O70494,Q8K0V4,O88286,O88522,O88569,O88668,O88685,O88712,O88958,O89090,P00375,P00405,P00493,P03958,P04117,P04202,P04441,P04925,…
GO:BP	regulation of apoptotic process	GO:0042981	false	1.22174e-34	33.913	1633	2465	310	27205	A2ASQ1,B2RY56,B9EKI3,E9PV24,P16381,O08539,O08600,O08738,O08900,O08997,O09106,O35129,O35242,O35381,O35387,O35598,O35841,O35864,O35892,O54786,O54946,O54988,O55222,O70200,O88271,O88522,O88531,O88967,O89017,O89053,O89110,O89112,P03958,P04202,P04441,P04925,P12023,P06151,P06240,P06745,P06800,P07724,P07901,P08071,P08103,P08113,P08226,P08228,P08752,P09055,P09103,P09405,P63158,P09470,P09581,P09671,P10107,…
GO:BP	generation of precursor metabolites and energy	GO:0006091	false	2.04686e-34	33.6889	423	2465	131	27205	O08749,O35129,O88844,O88958,O88990,P00329,P00405,P06151,P08249,P63158,P09671,P12787,P13707,P14152,P19783,P24270,P28184,P28271,P28474,P35486,P37040,P38060,P40142,P45952,P46656,P47968,P52503,P54071,P54822,P54869,Q01853,P56391,P56393,P56480,P62137,P62141,P62897,P63087,P63094,P70444,P70699,P97450,P97807,P99028,Q00612,Q03265,Q06185,Q60597,Q62425,Q7TMF3,Q7TPV4,Q7TSV4,Q8BGD8,Q8BH59,Q8BMF4,Q8CFX1,Q8CI94,…
GO:BP	oxoacid metabolic process	GO:0043436	false	2.30817e-34	33.6367	1010	2465	224	27205	O08749,O09131,O35459,O35604,O35855,O55135,O70250,O70325,O88587,O88844,O88958,O88990,P00329,P00375,P01027,P04117,P04441,P04919,P05063,P05064,P12023,P05201,P05202,P06151,P06728,P06745,P06801,P08249,P09411,P10107,P10649,P11352,P11404,P12710,P13707,P14152,P15105,P15626,P16125,P16332,P16460,P16858,P17182,P17183,P17710,P17751,P19157,P20060,P21300,P21550,P23506,P23953,P24527,P26443,P26638,P27612,P28271,…
GO:BP	organic acid metabolic process	GO:0006082	false	7.11476e-34	33.1478	1017	2465	224	27205	O08749,O09131,O35459,O35604,O35855,O55135,O70250,O70325,O88587,O88844,O88958,O88990,P00329,P00375,P01027,P04117,P04441,P04919,P05063,P05064,P12023,P05201,P05202,P06151,P06728,P06745,P06801,P08249,P09411,P10107,P10649,P11352,P11404,P12710,P13707,P14152,P15105,P15626,P16125,P16332,P16460,P16858,P17182,P17183,P17710,P17751,P19157,P20060,P21300,P21550,P23506,P23953,P24527,P26443,P26638,P27612,P28271,…
GO:BP	cellular component assembly	GO:0022607	false	7.45121e-34	33.1278	4067	2465	597	27205	A2ASQ1,A2ASS6,B2RXS4,B9EKI3,E9PV24,E9Q394,E9Q7G0,F6ZDS4,P16381,O08539,O08547,O08788,O08808,O09044,O09126,O09165,O35387,O35598,O35643,O35900,O35988,O54946,O54988,O55013,O55135,O55222,O70194,O70200,O70325,O70400,O88342,O88522,O88746,O88967,O88990,O89053,P00493,P01592,P01831,P01887,P84244,P02469,P04202,P04441,P04925,P05064,P12023,P06728,P06801,P07356,P07901,P08032,P08103,P08113,P08121,P08207,P08226,…
GO:BP	heterocycle biosynthetic process	GO:0018130	false	1.69366e-33	32.7712	4078	2465	597	27205	A2ADY9,A2AQ19,A2ASQ1,A2BDX3,A2BH40,B9EKI3,D0QMC3,D3YXK2,E9Q1P8,E9Q5C9,F6ZDS4,P16381,O08539,O08583,O08749,O08784,O08900,O08915,O09106,O09126,O09131,O35129,O35295,O35309,O35387,O35639,O35864,O35892,O54724,O54879,O54910,O54941,O54946,O54983,O55022,O55201,O55222,O70400,O70494,Q8K0V4,O88286,O88522,O88569,O88668,O88685,O88712,O88958,O89090,P00375,P00405,P00493,P03958,P04117,P04202,P04441,P04925,P05064,…
GO:BP	regulation of mRNA metabolic process	GO:1903311	true	2.06928e-33	32.6842	308	2465	108	27205	B2RY56,D3YXK2,O08582,Q8K0V4,O88569,O89086,P09405,P49312,P20152,P26369,P28352,P28659,P29341,P38532,P52760,P56959,P59326,P60824,P61979,P62960,P62996,P63017,P70335,P70372,P84104,Q05CL8,Q0VBL3,Q3TNH5,Q3TWW8,Q3U0V1,Q3UEB3,Q3UKJ7,Q3UPF5,Q3USH5,Q501J6,Q569Z6,Q5NCR9,Q61584,Q5XJE5,Q60668,Q60749,Q61937,Q62093,Q62176,Q62376,Q62383,Q64213,Q6A0A2,Q6NVF9,Q6PDM2,Q6Y7W8,Q6ZQ58,Q80YR5,Q8BHD7,Q8BJ05,Q8BKI2,Q8BL97,…
GO:BP	positive regulation of molecular function	GO:0044093	false	3.07788e-33	32.5117	1507	2465	290	27205	A2AB59,A2ASQ1,D0QMC3,E9Q394,P16381,O08539,O08573,O08738,O09106,O09126,O09131,O09165,O35129,O35639,O35864,O35892,O35988,O55222,O70194,O70370,O88522,O88569,O89017,O89110,P00375,P01831,P01887,P04202,P04441,P04925,P12023,P06240,P06728,P06800,P07356,P07901,P08032,P08071,P08207,P08226,P08228,P08752,P09055,P63158,P09470,P09581,P0DOV2,P0DP28,P10639,P10922,P11031,P11499,P11983,P12710,P12815,P13020,P13597,…
GO:BP	immune system process	GO:0002376	false	6.43239e-33	32.1916	2720	2465	440	27205	A2BH40,B2RRE7,C0HKG6,D0QMC3,E9PV24,E9Q1P8,F7BJB9,P16381,O08573,O08677,O08738,O08900,O09044,O35129,O35286,O35309,O35387,O35598,O35601,O35639,O35892,O35955,O35988,O54734,O54824,O54879,O54941,O54988,O55098,O55135,O70200,O70370,O70423,O70494,O88342,O88522,O88890,O88983,O89017,O89053,O89090,O89110,P00493,P00920,P01027,P01029,P01592,P01635,P01831,P01887,P01898,P03953,P03958,P04186,P04202,P04247,P04441,…
GO:BP	protein localization to organelle	GO:0033365	false	9.90895e-33	32.004	978	2465	216	27205	E9Q5C9,E9Q7G0,F6ZDS4,F7BJB9,P16381,O08808,O08915,O35114,O35129,O35551,O35598,O35857,O35892,O54946,O89023,P04202,P12023,P07901,P10639,P11087,P11438,P11499,P11983,P13609,P14211,P14576,P14733,P15105,P16254,P17047,P17710,P18760,P19221,P20029,P21619,P24668,P26040,P26041,P26043,P26450,P27782,P31996,P32067,P61294,P42932,P43276,P46061,P46935,P47758,P47811,P48025,P48678,P49710,P49962,P51150,P51859,P51910,…
GO:BP	regulation of localization	GO:0032879	false	1.1338e-32	31.9455	2293	2465	388	27205	A2ADY9,A2ASQ1,A2ASS6,B9EKI3,E9PV24,E9Q5C9,E9Q7G0,F6ZDS4,O08539,O08553,O08573,O08579,O08788,O08808,O09044,O09131,O09165,O35129,O35598,O35892,O35988,O54824,O54946,O55022,O70318,O70370,O70423,O88531,O88587,O88983,O89053,P00920,P01027,P01831,P01887,P03958,P04202,P04441,P04925,P12023,P06240,P06728,P06800,P07356,P07901,P08103,P08207,P08226,P08228,P08752,P09055,P63158,P09470,P0DP28,P10107,P10639,P11404,…
GO:BP	vesicle-mediated transport	GO:0016192	false	3.46252e-32	31.4606	1657	2465	307	27205	A2AB59,A2ADY9,E9PV24,E9Q634,O08539,O08547,O08553,O08573,O08788,O08808,O09044,O35114,O35551,O35604,O35639,O35643,O35864,O35988,O54916,O55013,O55029,O70200,O88531,O88712,O88746,O88952,O88983,O89053,O89079,P01027,P01887,P04202,P12023,P06800,P07356,P08103,P08207,P08226,P08228,P08752,P09055,P09103,P09405,P63158,P10107,P11438,P11680,P12815,P13020,P13379,P14211,P14901,P15532,P17156,P17427,Q61696,P21956,…
GO:BP	aromatic compound biosynthetic process	GO:0019438	false	4.69805e-32	31.3281	4087	2465	593	27205	A2ADY9,A2AQ19,A2ASQ1,A2BH40,B9EKI3,D0QMC3,D3YXK2,E9Q1P8,E9Q5C9,F6ZDS4,P16381,O08539,O08583,O08749,O08784,O08900,O08915,O09106,O09126,O35129,O35215,O35295,O35309,O35387,O35639,O35864,O35892,O54724,O54879,O54910,O54941,O54946,O54983,O55022,O55201,O55222,O70400,O70494,Q8K0V4,O88286,O88522,O88569,O88668,O88685,O88712,O88958,O89090,P00375,P00405,P00493,P03958,P04117,P04202,P04441,P04925,P05064,P12023,…
GO:BP	organophosphate metabolic process	GO:0019637	false	8.87138e-32	31.052	964	2465	212	27205	A2BDX3,A3KGF7,O08582,O08749,O35129,O88844,O88958,P00405,P00493,P03958,P04202,P05063,P05064,P06151,P06728,P06745,P06801,P06909,P07310,P08249,P09242,P09581,P11157,P11404,P13541,P13542,P13707,P14152,P15532,P16125,P16330,P16332,P17182,P17710,P17751,P20060,P24547,P26450,P28650,P31786,P32020,P35486,P38060,P40142,P41216,P46656,P46664,P47968,P49586,P50096,P50516,P51660,P52480,P52503,P52624,P54071,P54822,…
GO:BP	actin filament organization	GO:0007015	false	1.72647e-31	30.7628	454	2465	132	27205	A2ASS6,E9Q634,O08539,O08808,O35387,O35988,O54931,O70200,O70209,O70400,O88342,O89053,P08032,P08113,P08207,P13020,P13597,P16546,P18760,P21107,P26040,P26043,P26450,P26645,P28667,P39447,P45591,P47754,P47757,P49710,P54227,P55194,P57780,P58771,P58774,P59999,P61161,P20065,P62774,P62962,P68033,P68134,P70271,P70315,P70429,P70460,P84096,P84444,P97797,Q00623,Q03173,Q05144,Q08481,Q3UIA2,Q3UTJ2,Q5SUA5,Q60598,…
GO:BP	regulation of response to stress	GO:0080134	false	2.64901e-31	30.5769	1467	2465	280	27205	A2BH40,A6H6E2,B2RRE7,D0QMC3,E9PV24,P16381,O08573,O08600,O08677,O08738,O35129,O35215,O35309,O35864,O54824,O54941,O54965,O70325,O70370,O70423,O88522,O88543,O88890,O89110,O89112,P00375,P01027,P01831,P03958,P04117,P04441,P12023,P06909,P07356,P07901,P08071,P08226,P08228,P09055,P09103,P63158,P09470,P09581,P09671,P0DOV2,P10107,P10639,P11352,P11438,P14602,P14733,P15702,P16045,P17182,P17742,P17918,P18654,…
GO:BP	negative regulation of macromolecule metabolic process	GO:0010605	false	3.76654e-31	30.4241	3311	2465	503	27205	A2AQ19,A2BH40,A6X935,B9EKI3,D0QMC3,E9Q1P8,E9Q6J5,F6ZDS4,O08582,P16381,O08539,O08573,O08677,O08692,O08800,O08842,O09106,O09126,O35129,O35295,O35309,O35598,O35892,O35900,O54786,O54910,O54941,O54946,O54983,O55135,O55201,O55222,O70200,O70494,O70591,Q8K0V4,O88569,O88712,O89017,O89051,O89086,P00375,P01831,P84244,P04117,P04202,P04925,P12023,P06745,P06800,P07356,P07758,P08071,P08226,P08752,P09405,P63158,…
GO:BP	nucleobase-containing compound biosynthetic process	GO:0034654	false	1.39056e-30	29.8568	4007	2465	579	27205	A2ADY9,A2AQ19,A2ASQ1,A2BH40,B9EKI3,D0QMC3,D3YXK2,E9Q1P8,E9Q5C9,F6ZDS4,P16381,O08539,O08583,O08749,O08784,O08900,O08915,O09106,O09126,O35129,O35295,O35309,O35387,O35639,O35864,O35892,O54724,O54879,O54910,O54941,O54946,O54983,O55201,O55222,O70400,O70494,Q8K0V4,O88286,O88522,O88569,O88668,O88685,O88712,O88958,O89090,P00405,P00493,P03958,P04117,P04202,P04441,P04925,P05064,P12023,P07356,P07901,P08071,…
GO:BP	regulation of protein modification process	GO:0031399	false	1.42425e-30	29.8464	1542	2465	288	27205	A2AQ19,A2ASQ1,A2ASS6,B2RRE7,B2RXS4,E9Q394,E9Q6J5,P16381,O08573,O08842,O09126,O35129,O35309,O35387,O35988,O55222,O70200,O88522,O88712,P01027,P01831,P04117,P04202,P04441,P04925,P12023,P06240,P06800,P07356,P07901,P08071,P08113,P08226,P08228,P08752,P09055,P09405,P63158,P09470,P09581,P0DP28,P10639,P11276,P11499,P12815,P13597,P14602,P15702,P17156,P17742,P19157,P19221,P20029,P22272,P22682,P25444,P26369,…
GO:BP	regulation of cellular component biogenesis	GO:0044087	false	1.70356e-30	29.7686	1004	2465	215	27205	A2ASQ1,E9Q7G0,F6ZDS4,P16381,O08539,O08547,O08788,O09126,O35387,O35988,O54946,O54988,O89053,P01831,P84244,P04202,P12023,P07901,P08032,P08103,P08207,P08226,P63158,P09470,P13020,P13597,P13864,Q01147,P16546,P17047,P17156,Q61696,P18760,P19253,P20029,P23927,P26040,P26041,P26043,P26450,P27546,P30416,P32921,P35235,P38532,P39054,P39447,P46414,P46467,P46737,P47754,P47757,P48025,P49443,P49710,P49817,P51150,…
GO:BP	regulation of nucleobase-containing compound metabolic process	GO:0019219	false	2.37032e-30	29.6252	4069	2465	585	27205	A2ADY9,A2AQ19,A2ASQ1,A2BH40,B2RRE7,B2RY56,B9EKI3,D0QMC3,D3YXK2,E9Q1P8,E9Q5C9,F6ZDS4,O08582,P16381,O08539,O08583,O08600,O08900,O09106,O09126,O35129,O35295,O35326,O35387,O35639,O35737,O35864,O35892,O54786,O54879,O54910,O54941,O54946,O54983,O55201,O55222,O70400,O70494,Q8K0V4,O88286,O88522,O88569,O88668,O88685,O88712,O89086,O89090,P00405,P04117,P04202,P04441,P04925,P12023,P06800,P06801,P07356,P07901,…
GO:BP	multicellular organism development	GO:0007275	false	2.47786e-30	29.6059	4873	2465	672	27205	A2AQ19,A2ASQ1,A2ASS6,A2BH40,A6H6E2,B2RXS4,B9EKI3,E9PVX6,E9Q394,E9Q5C9,E9Q634,E9Q7G0,F7BJB9,O08539,O08553,O08573,O08600,O08692,O08738,O08749,O08784,O08788,O08795,O08807,O08808,O08842,O08900,O09106,O09126,O35114,O35129,O35206,O35326,O35387,O35598,O35639,O35643,O35892,O35988,O54879,O54941,O54946,O55022,O55106,O55111,O55135,O55222,O70209,O70279,O70310,O70400,O70494,Q8K0V4,O88207,O88342,O88487,O88531,…
GO:BP	regulation of proteolysis	GO:0030162	false	3.49203e-30	29.4569	755	2465	178	27205	A6X935,B2RRE7,B9EKI3,D0QMC3,P16381,O08539,O08677,O08692,O08738,O08800,O09106,O35593,O54946,O70435,O88685,O89017,O89110,P12023,P06240,P06745,P07356,P07758,P08071,P08207,P08226,P63158,P0DOV2,P10518,P10605,P11352,P11499,P12710,P12815,P13020,P16858,P17182,Q61696,P18242,P18654,P18760,P19221,P19324,P20108,P21460,P22599,P23927,P26450,P28063,P28184,P28665,P28798,P29452,P29595,P29699,P29788,P31428,P31725,…
GO:BP	ribose phosphate metabolic process	GO:0019693	false	3.79889e-30	29.4203	403	2465	121	27205	O08582,O08749,P00405,P00493,P03958,P04202,P05064,P06909,P13541,P13542,P15532,P16332,P17182,P24547,P28650,P35486,P38060,P40142,P41216,P46664,P47968,P50096,P50516,P51660,P52480,P52503,P52624,P54822,P54869,Q01853,P55264,P55772,P56380,P56480,P58281,P62814,P62827,P63017,P70303,P70349,P97450,Q00519,Q00612,Q01768,Q03265,Q06185,Q3THK7,Q3ULD5,Q5SUR0,Q60597,Q60932,Q64520,Q64737,Q7TMF3,Q7TNG8,Q8BH59,Q8BKZ9,…
GO:BP	cell cycle	GO:0007049	false	4.00006e-30	29.3979	1817	2465	322	27205	A2BH40,E9PVX6,E9Q7G0,F6ZDS4,P16381,O08539,O08788,O35129,O35326,O35648,O35685,O35864,O54941,O55098,O55222,O70200,O70318,O88286,O88712,O89017,P04202,P12023,P05213,P06800,P08752,P09055,P63158,P09581,P0DP28,P10107,P11157,P11499,P14211,P14733,P17156,Q61696,P17918,P18654,P18760,P24788,P25206,P26040,P26043,P27546,P27661,P27782,P28352,P28659,P28661,P29351,P33215,P34022,P35235,P38532,P42208,P42209,P46414,…
GO:BP	regulation of biosynthetic process	GO:0009889	false	5.14329e-30	29.2888	4217	2465	600	27205	A2ADY9,A2AQ19,A2ASQ1,A2BH40,B2RXS4,B9EKI3,D0QMC3,D3YXK2,E9Q1P8,E9Q5C9,F6ZDS4,P16381,O08539,O08583,O08784,O08900,O09106,O09126,O35129,O35295,O35387,O35639,O35864,O35892,O54879,O54910,O54941,O54946,O54983,O55135,O55201,O55222,O70194,O70200,O70400,O70494,Q8K0V4,O88286,O88522,O88569,O88668,O88685,O88712,O88844,O89051,O89086,O89090,P00375,P00405,P01027,P04117,P04202,P04441,P04925,P12023,P05201,P06728,…
GO:BP	small molecule catabolic process	GO:0044282	false	5.65983e-30	29.2472	382	2465	117	27205	O08749,O35459,O35855,O70250,O88958,O88990,P00329,P03958,P05064,P05201,P05202,P06151,P06745,P08226,P09411,P12710,P16858,P17182,P17183,P17710,P17751,P20060,P21550,P23780,P26443,P28184,P28474,P29416,P29758,P31428,P31786,P32020,P35492,P35505,P38060,P42125,P45952,P47738,P50247,P50544,P51660,P52480,P52624,P53395,P54310,P82343,Q00519,Q07417,Q3ULD5,Q60994,Q61425,Q64442,Q64521,Q71RI9,Q78JT3,Q7TNG8,Q8BFQ8,…
GO:BP	carbohydrate derivative metabolic process	GO:1901135	false	7.17534e-30	29.1442	1042	2465	219	27205	A6X935,O08582,O08749,O08795,O35604,O35744,O54734,O88958,O89051,P00405,P00493,P03958,P04202,P05063,P05064,P06745,P06797,P06909,P07758,P11157,P12246,P12265,P13541,P13542,P13707,P15532,P16332,P17182,P17710,P17751,P20060,P21460,P22599,P23506,P23591,P24547,P25799,P27046,P28184,P28650,P28653,P28654,P29416,P35486,P38060,P40142,P41216,P45376,P46664,P46978,P47968,P50096,P50247,P50516,P51569,P51660,P52480,…
GO:BP	macromolecule modification	GO:0043412	false	7.88473e-30	29.1032	3805	2465	554	27205	A2AQ19,A2ASQ1,A2ASS6,A2BDX3,B2RRE7,B2RXS4,E9Q394,E9Q6J5,E9Q784,F7BJB9,P16381,O08573,O08749,O08807,O08842,O09106,O09126,O09159,O35129,O35309,O35387,O35448,O35593,O35598,O35604,O35864,O35988,O54734,O54965,O54988,O55098,O55222,O70200,O70310,O88522,O88531,O88543,O88544,O88712,P01027,P01831,P04117,P04202,P04441,P04925,P12023,P06240,P06800,P07356,P07758,P07901,P08071,P08103,P08113,P08121,P08226,P08228,…
GO:BP	regulation of gene expression	GO:0010468	false	1.94467e-29	28.7112	5397	2465	724	27205	A2ADY9,A2AQ19,A2ASQ1,A2ASS6,A2BH40,B2RXS4,B2RY56,B9EKI3,D0QMC3,D3YXK2,E9Q1P8,E9Q5C9,F6ZDS4,O08582,P16381,O08539,O08573,O08583,O08784,O08900,O09106,O09126,O35129,O35295,O35309,O35326,O35387,O35598,O35639,O35737,O35744,O35864,O35892,O35900,O54824,O54879,O54910,O54941,O54946,O54983,O55135,O55201,O55222,O70194,O70200,O70400,O70494,Q8K0V4,O88286,O88522,O88569,O88668,O88685,O88712,O88851,O89017,O89086,…
GO:BP	positive regulation of cellular component organization	GO:0051130	false	2.03248e-29	28.692	1246	2465	246	27205	A2ASQ1,B2RXS4,E9Q7G0,F6ZDS4,O08539,O08600,O08788,O09126,O35114,O35387,O35988,O55222,O70591,O88342,O88531,O88569,O88746,P01027,P01831,P01887,P04202,P12023,P06800,P07356,P07901,P08103,P08207,P08226,P08228,P09055,P49312,P10107,P10126,P11276,P11680,P11983,P13020,P13597,P13864,P14211,P14602,P15532,Q01147,Q61696,P18760,P20029,P22682,P26041,P26450,P26645,P28654,P28798,P29699,P29788,P31725,P32921,P34022,…
GO:BP	translation at synapse	GO:0140241	false	2.99661e-29	28.5234	48	2465	39	27205	O55142,P12970,P14131,P14148,P19253,P35979,P41105,P47911,P47915,P47962,P47963,P51410,P58252,P61255,P61358,P83882,P61514,P62245,P62264,P62281,P62751,P62830,P62849,P62858,P62911,P62918,P62983,P63325,P67984,P99027,Q6ZWV3,Q6ZWV7,Q8BP67,Q9CR57,Q9CZM2,Q9D1R9,Q9D823,Q9D8E6,Q9JJI8
GO:BP	translation at postsynapse	GO:0140242	false	2.99661e-29	28.5234	48	2465	39	27205	O55142,P12970,P14131,P14148,P19253,P35979,P41105,P47911,P47915,P47962,P47963,P51410,P58252,P61255,P61358,P83882,P61514,P62245,P62264,P62281,P62751,P62830,P62849,P62858,P62911,P62918,P62983,P63325,P67984,P99027,Q6ZWV3,Q6ZWV7,Q8BP67,Q9CR57,Q9CZM2,Q9D1R9,Q9D823,Q9D8E6,Q9JJI8
GO:BP	ribosome biogenesis	GO:0042254	false	5.16784e-29	28.2867	308	2465	102	27205	A2BE28,P16381,O55135,O55142,O88796,P09405,P12970,P14131,P14148,P14206,P14869,P15105,P35550,P47911,P47962,P50580,P56183,P56960,P61255,P61358,P62082,P62242,P62264,P62313,P62751,P62754,P62827,P62843,P62849,P62852,P62858,P63276,P70122,P70279,P97376,P97452,Q08288,Q3V1V3,Q501J6,Q61937,Q640M1,Q6DFW4,Q6P3D0,Q6ZWN5,Q6ZWV3,Q6ZWV7,Q6ZWY3,Q7TPV4,Q80X85,Q810D6,Q810V0,Q8BP67,Q8BTW3,Q8BVY0,Q8BW10,Q8K1J5,Q8VBV3,…
GO:BP	DNA metabolic process	GO:0006259	false	7.10613e-29	28.1484	1022	2465	214	27205	A2BH40,B2RRE7,E9Q6J5,O08583,O08600,O35295,O35593,O35639,O35892,O54786,O54941,O88286,O88569,P04202,P06800,P06909,P07901,P63158,P49312,P10922,P11031,P11157,P11499,P11983,P13864,P15532,P15864,P17095,Q61696,P17918,P21460,P25206,P27512,P27661,P27782,P28352,P30681,P38532,P42669,P42932,P43274,P43275,P43276,P43277,P46737,P48678,P49717,P49718,P51949,P53996,P54103,P54276,P54726,P54728,P54731,Q01853,P55200,…
GO:BP	negative regulation of cell death	GO:0060548	false	1.21945e-28	27.9138	1193	2465	237	27205	B9EKI3,E9PV24,P16381,O08997,O09106,O35129,O35387,O35604,O35841,O35864,O54786,O54946,O55222,O70200,O70325,O88271,O88522,O88531,O88967,O89017,O89053,O89110,P03958,P04441,P04925,P12023,P06745,P07724,P08071,P08103,P08113,P08226,P08228,P08752,P09055,P09405,P09528,P09581,P09671,P10605,P10639,P11276,P11352,P11499,P12710,P13597,P13864,P14602,P14901,Q01147,P16858,P17182,P17183,P17710,P17742,P18654,P19157,…
GO:BP	regulation of cytoskeleton organization	GO:0051493	false	1.32659e-28	27.8773	555	2465	144	27205	A2ASQ1,E9Q394,E9Q7G0,F6ZDS4,O08539,O08788,O08808,O35387,O35988,O55222,O70591,O88342,O89053,P04202,P08032,P08103,P08207,P09581,P13020,P13597,P16546,Q61696,P18760,P26043,P26450,P30416,P39447,P45591,P46414,P46467,P47754,P47757,P49710,P49817,P54227,P55194,P55284,P58771,P59999,P20065,P62774,P62908,P62962,P63005,P63085,P70271,P70315,P70335,P70429,P70460,P84096,P84444,Q00623,Q05144,Q08481,Q3UIA2,Q60598,…
GO:BP	regulation of amide metabolic process	GO:0034248	false	1.79928e-28	27.7449	459	2465	128	27205	B2RXS4,E9Q5C9,F6ZDS4,P16381,O08539,O08784,O35295,O55135,O70194,Q8K0V4,O89086,O89090,P00375,P04925,P12023,P08226,P09405,P14211,P16858,P19253,P20152,P26638,P28271,P28659,P29341,P31725,P42669,P47955,P47962,P48024,P49962,P50580,P52480,P52760,P53996,P58252,P59325,P59326,P60335,P60824,P61255,P62137,P62264,P62702,P62908,P62960,P63073,P63085,P63242,P68040,P70335,P70372,P70677,Q03963,Q04207,Q05D44,Q06890,…
GO:BP	regulation of hydrolase activity	GO:0051336	false	1.94075e-28	27.712	979	2465	207	27205	A2AB59,A2ASQ1,A6X935,B2RXS4,D0QMC3,E9Q6J5,P16381,O08539,O08677,O08692,O08738,O08800,O08915,O09106,O09126,O35114,O35129,O54786,O54946,O70435,O88531,O89017,O89110,P01831,P12023,P06240,P06728,P06745,P06800,P07758,P08071,P08113,P08207,P08228,P08752,P09055,P63158,P0DOV2,P0DP28,P10107,P10605,P11352,P11499,P12246,P12710,P12815,P13020,P13597,P16332,P16858,P17918,P18242,P18654,P19324,P20108,P21460,P21981,…
GO:BP	purine ribonucleotide metabolic process	GO:0009150	false	2.16894e-28	27.6638	373	2465	113	27205	O08582,O08749,P00405,P00493,P03958,P04202,P05064,P06909,P13541,P13542,P15532,P16332,P17182,P24547,P28650,P35486,P38060,P41216,P46664,P50096,P50516,P51660,P52480,P52503,P54822,P54869,Q01853,P55264,P55772,P56380,P56480,P58281,P62814,P62827,P63017,P70349,P97450,Q00519,Q01768,Q03265,Q06185,Q3THK7,Q3ULD5,Q5SUR0,Q60597,Q60932,Q64520,Q64737,Q7TMF3,Q7TNG8,Q8BH59,Q8BKZ9,Q8BMF4,Q8BVU5,Q8BWT1,Q8K1M6,Q8K2B3,…
GO:BP	protein modification process	GO:0036211	false	2.54332e-28	27.5946	3610	2465	527	27205	A2AQ19,A2ASQ1,A2ASS6,A2BDX3,B2RRE7,B2RXS4,E9Q394,E9Q6J5,F7BJB9,P16381,O08573,O08749,O08807,O08842,O09106,O09126,O09159,O35129,O35309,O35387,O35593,O35598,O35604,O35864,O35988,O54734,O54965,O54988,O55098,O55222,O70200,O70310,O88522,O88531,O88543,O88544,O88712,P01027,P01831,P04117,P04202,P04441,P04925,P12023,P06240,P06800,P07356,P07758,P07901,P08071,P08103,P08113,P08121,P08226,P08228,P08752,P09055,…
GO:BP	translation at presynapse	GO:0140236	false	2.72606e-28	27.5645	47	2465	38	27205	O55142,P12970,P14131,P14148,P19253,P35979,P41105,P47911,P47915,P47962,P47963,P51410,P61255,P61358,P83882,P61514,P62245,P62264,P62281,P62751,P62830,P62849,P62858,P62911,P62918,P62983,P63325,P67984,P99027,Q6ZWV3,Q6ZWV7,Q8BP67,Q9CR57,Q9CZM2,Q9D1R9,Q9D823,Q9D8E6,Q9JJI8
GO:BP	positive regulation of response to stimulus	GO:0048584	false	3.50765e-28	27.455	2378	2465	385	27205	A2BH40,A6H6E2,B2RRE7,D0QMC3,E9PV24,E9Q394,E9Q7G0,F6ZDS4,P16381,O08573,O08600,O08738,O09126,O35129,O35215,O35286,O35309,O35387,O35598,O35601,O54824,O54941,O54965,O55222,O70200,O70370,O70423,O88522,O88653,O88890,O89017,O89110,P01027,P01029,P01831,P01887,P02469,P03953,P03958,P04117,P04186,P04202,P04441,P04925,P12023,P05201,P06240,P06800,P06909,P07091,P07901,P08071,P08121,P08226,P08228,P08752,P09055,…
GO:BP	regulation of mRNA processing	GO:0050684	false	3.60396e-28	27.4432	150	2465	68	27205	B2RY56,D3YXK2,O88569,O89086,P09405,P49312,P26369,P28659,P38532,P60824,P61979,P62996,P63017,P84104,Q05CL8,Q0VBL3,Q3TNH5,Q3TWW8,Q3UEB3,Q3UKJ7,Q3USH5,Q501J6,Q569Z6,Q5NCR9,Q61584,Q5XJE5,Q60749,Q61937,Q62093,Q62176,Q62376,Q62383,Q64213,Q6NVF9,Q80YR5,Q8BHD7,Q8BJ05,Q8BL97,Q8BTV2,Q8C1D8,Q8CH25,Q8JZM7,Q8K2T8,Q8QZY9,Q8R081,Q8VEK3,Q8VH51,Q91V81,Q91VC3,Q91VM5,Q91YE7,Q99J09,Q99KG3,Q99KP6,Q9CQ49,Q9CQF3,Q9CQT2,…
GO:BP	negative regulation of cellular metabolic process	GO:0031324	false	3.85931e-28	27.4135	2287	2465	374	27205	A2AQ19,A2BH40,D0QMC3,E9Q1P8,E9Q6J5,F6ZDS4,P16381,O08539,O08547,O08842,O09106,O09126,O35129,O35295,O35604,O35892,O54786,O54910,O54941,O54946,O54983,O55135,O55201,O55222,O70494,Q8K0V4,O88569,O88587,O88712,O88990,P00375,P01831,P04117,P04202,P04919,P04925,P12023,P06800,P07356,P08226,P08752,P09405,P63158,P09602,P49312,P0DOV2,P10126,P10630,P10639,P10922,P11031,P13864,P14211,P14602,P25425,P14901,P15864,…
GO:BP	intracellular protein transport	GO:0006886	false	4.31878e-28	27.3646	865	2465	190	27205	E9Q5C9,F6ZDS4,O08579,O08788,O08915,O35114,O35129,O35643,O35857,O35892,O55029,O88983,P04202,P04441,P04925,P07901,P08113,P09055,P10639,P11499,P12815,P14211,P14576,P14602,P16254,P17047,P17427,P18760,P20029,P24668,P26450,P26645,P35235,P35278,P61294,P35282,P35293,P35585,P38647,P40336,P46061,P46460,P46935,P47758,P47811,P48025,P48678,P49443,P49710,P49962,P50396,P51150,P51910,P53994,Q01853,P56812,P60670,…
GO:BP	positive regulation of nucleobase-containing compound metabolic process	GO:0045935	false	4.53153e-28	27.3438	2090	2465	350	27205	A2ASQ1,A2BH40,B2RRE7,B9EKI3,D0QMC3,D3YXK2,E9Q5C9,O08582,P16381,O08583,O08600,O08900,O09106,O35326,O35387,O35639,O35864,O35892,O54941,O55201,O55222,O70400,O70494,Q8K0V4,O88286,O88522,O88569,O88685,O88712,O89086,O89090,P00405,P04202,P04441,P12023,P06800,P07356,P07901,P08207,P08226,P09405,P63158,P49312,P0DOV2,P10711,P11031,P11087,P11499,P11983,P13412,P25425,Q01147,P17095,P17182,P17918,P18654,P20060,…
GO:BP	regulation of catabolic process	GO:0009894	false	4.98713e-28	27.3021	957	2465	203	27205	B9EKI3,O08582,O08547,O08600,O35593,O35604,O54786,O55135,O55201,Q8K0V4,O88522,O88685,O88746,O88844,O88990,P04919,P12023,P06728,P07356,P07901,P08226,P09055,P63158,P10518,P11352,P11499,P12710,P13707,P14685,P14901,P16675,Q61696,P20152,P21460,P26040,P26041,P26043,P28184,P28352,P28654,P28659,P29341,P29452,P31786,P38532,P46414,P46460,P46471,P46935,P47962,P48962,P49817,P51150,P51881,P52760,P54726,P54728,…
GO:BP	ribonucleotide metabolic process	GO:0009259	false	6.191e-28	27.2082	394	2465	116	27205	O08582,O08749,P00405,P00493,P03958,P04202,P05064,P06909,P13541,P13542,P15532,P16332,P17182,P24547,P28650,P35486,P38060,P41216,P46664,P50096,P50516,P51660,P52480,P52503,P52624,P54822,P54869,Q01853,P55264,P55772,P56380,P56480,P58281,P62814,P62827,P63017,P70303,P70349,P97450,Q00519,Q01768,Q03265,Q06185,Q3THK7,Q3ULD5,Q5SUR0,Q60597,Q60932,Q64520,Q64737,Q7TMF3,Q7TNG8,Q8BH59,Q8BKZ9,Q8BMF4,Q8BVU5,Q8BWT1,…
GO:BP	cellular response to organic substance	GO:0071310	false	1.16394e-27	26.9341	2459	2465	393	27205	A2ASQ1,A2BH40,B2RRE7,B9EKI3,D0QMC3,D3YXK2,E9Q394,F6ZDS4,O08600,O08738,O08808,O09106,O35129,O35309,O35326,O35387,O35604,O35737,O35855,O35864,O54988,O55222,O70200,O70370,Q8K0V4,O88653,O88983,O89017,O89053,O89090,P00920,P01887,P02463,P04117,P04202,P04441,P04925,P12023,P05201,P05213,P06800,P08071,P08113,P08121,P08752,P09103,P09242,P09405,P63158,P09470,P09581,P09671,P49312,P0CW02,P0DOV2,P10107,P10518,…
GO:BP	nuclear transport	GO:0051169	false	1.23614e-27	26.9079	357	2465	109	27205	E9Q394,E9Q5C9,F6ZDS4,O08579,O08583,O35129,O35381,O35598,O35892,O55135,O88569,P04202,P07901,P49312,P10639,P11499,P14211,P18760,P26450,P32067,P34022,P35235,P35293,P38647,P46061,P46414,P46935,P47811,P48025,P48678,P49443,P49710,P51910,P59235,P61022,P61961,P61971,P62259,P62827,P62843,P63017,P63085,P63087,P63166,P63280,P63328,P70168,P70372,P84104,P97492,Q08857,Q1HFZ0,Q60749,Q60953,Q61655,Q61937,Q62318,…
GO:BP	nucleocytoplasmic transport	GO:0006913	false	1.23614e-27	26.9079	357	2465	109	27205	E9Q394,E9Q5C9,F6ZDS4,O08579,O08583,O35129,O35381,O35598,O35892,O55135,O88569,P04202,P07901,P49312,P10639,P11499,P14211,P18760,P26450,P32067,P34022,P35235,P35293,P38647,P46061,P46414,P46935,P47811,P48025,P48678,P49443,P49710,P51910,P59235,P61022,P61961,P61971,P62259,P62827,P62843,P63017,P63085,P63087,P63166,P63280,P63328,P70168,P70372,P84104,P97492,Q08857,Q1HFZ0,Q60749,Q60953,Q61655,Q61937,Q62318,…
GO:BP	biological process involved in interspecies interaction between organisms	GO:0044419	false	1.32486e-27	26.8778	1962	2465	333	27205	A6H6E2,B2RRE7,B9EKI3,C0HKG6,D0QMC3,E9PV24,F7BJB9,P16381,O08573,O08583,O08677,O08738,O08900,O09106,O35129,O35286,O35309,O35604,O35639,O35892,O54879,O54988,O70200,O88685,O88851,O88890,O88983,O89053,O89090,O89110,P01027,P01029,P01592,P01887,P03953,P04117,P04186,P04202,P04441,P12023,P06240,P06728,P06800,P06909,P07901,P08071,P08103,P08226,P08905,P09103,P09242,P09405,P63158,P09470,P09581,P09602,P09671,…
GO:BP	regulation of translation	GO:0006417	false	1.33444e-27	26.8747	397	2465	116	27205	B2RXS4,E9Q5C9,F6ZDS4,P16381,O08784,O35295,O55135,O70194,Q8K0V4,O89086,P00375,P12023,P09405,P14211,P16858,P19253,P20152,P26638,P28271,P28659,P29341,P31725,P42669,P47955,P47962,P48024,P49962,P50580,P52480,P52760,P53996,P58252,P59325,P59326,P60335,P60824,P61255,P62137,P62264,P62702,P62908,P62960,P63073,P63085,P63242,P68040,P70335,P70372,Q03963,Q05D44,Q3U0V1,Q3UFY8,Q3UW53,Q61584,Q60668,Q60749,Q60865,…
GO:BP	regulation of cellular localization	GO:0060341	false	1.37688e-27	26.8611	1079	2465	219	27205	A2ADY9,A2ASS6,E9PV24,E9Q5C9,E9Q7G0,F6ZDS4,O08579,O08788,O35598,O35892,O54946,O55022,O70318,O88983,P04202,P04925,P12023,P07356,P07901,P08226,P09055,P10107,P10639,P11438,P11499,P11983,P13020,P15105,P17742,P18242,P18572,P18760,P19221,P23927,P26040,P26041,P26043,P26443,P26450,P32020,P33215,P35235,P35282,P41241,P42208,P42567,P42932,P46061,P46638,P46935,P47811,P47941,P48036,P48193,P48453,P48678,P49443,…
GO:BP	organic cyclic compound metabolic process	GO:1901360	false	1.38623e-27	26.8582	8767	2465	1055	27205	A2ADY9,A2AQ19,A2ASQ1,A2BDX3,A2BE28,A2BH40,B2RRE7,B2RY56,B9EKI3,C0HKD9,C0HKG6,D0QMC3,D3YXK2,E9Q1P8,E9Q5C9,E9Q6J5,E9Q784,F6ZDS4,O08582,P16381,O08539,O08583,O08600,O08749,O08784,O08810,O08900,O08915,O09106,O09126,O09131,O35129,O35215,O35286,O35295,O35309,O35326,O35387,O35593,O35604,O35639,O35737,O35864,O35892,O35900,O54724,O54786,O54879,O54910,O54941,O54946,O54983,O55022,O55135,O55142,O55201,O55222,…
GO:BP	protein-containing complex organization	GO:0043933	false	2.78896e-27	26.5546	2890	2465	442	27205	A2ASS6,A2BH40,E9PV24,E9Q7G0,F6ZDS4,P16381,O08539,O08788,O08808,O09044,O09165,O35387,O35598,O35643,O35900,O54941,O55013,O55135,O70194,O70200,O70325,O88342,O88522,O88746,O88967,O89053,P00493,P01592,P01887,P84244,P04202,P04441,P04925,P05064,P12023,P06728,P06801,P07901,P08032,P08103,P08226,P63158,P09671,P0DP28,P10518,Q8CGP2,P10922,P11031,P11157,P11276,P11499,P12246,P12815,P13020,P13597,P14206,P14211,…
GO:BP	positive regulation of gene expression	GO:0010628	false	4.31801e-27	26.3647	1243	2465	240	27205	A2ASS6,B2RXS4,B9EKI3,D0QMC3,P16381,O08573,O35129,O35326,O35744,O54824,O55135,O70194,O70200,O88522,O88851,O89086,O89090,O89110,P01027,P01887,P04202,P04441,P12023,P06240,P06745,P06800,P07356,P07901,P08207,P08228,P09405,P63158,P09581,P49312,P0DOV2,P10107,P11276,P13020,P13864,P14211,P14602,P15702,Q01147,P16858,P17182,P17710,P18572,P20152,P22272,P23611,P25799,P26040,P26041,P26043,P26369,P26450,P27512,…
GO:BP	ncRNA metabolic process	GO:0034660	false	1.82654e-26	25.7384	618	2465	150	27205	A2BDX3,A2BE28,E9Q5C9,O08784,O54724,O55135,O55142,O88569,O88796,O89086,P04202,P12023,P09405,P12970,P14131,P14148,P25799,P26638,P32067,P32921,P35550,P47962,P50580,P56183,P56960,P61255,P61358,P62082,P62242,P62264,P62313,P62754,P62843,P62849,P62852,P62858,P63276,P70122,P84104,P97376,P97452,Q00899,Q01279,Q04207,Q04750,Q05CL8,Q08288,Q9Z0H3,Q1HFZ0,Q3THG9,Q3TKT4,Q3U0V1,Q3UFY8,Q3V1V3,Q501J6,Q505B7,Q505F5,…
GO:BP	regulation of RNA splicing	GO:0043484	false	2.0601e-26	25.6861	190	2465	75	27205	B2RY56,O35326,O35737,O88569,O89086,P09405,P49312,P24788,P26369,P26450,P28659,P56959,P60824,P61979,P62301,P62996,P63017,P70333,P84104,Q05CL8,Q0VBL3,Q3TNH5,Q3TWW8,Q3UEB3,Q3UKJ7,Q3USH5,Q501J6,Q569Z6,Q5NCR9,Q61584,Q60749,Q61937,Q62093,Q62176,Q62376,Q62384,Q64213,Q6PDM2,Q8BHD7,Q8BHS3,Q8BL97,Q8C5Q4,Q8K0H5,Q8QZY9,Q8R081,Q8R4X3,Q8VEK3,Q8VH51,Q91V81,Q91VC3,Q91VJ5,Q91VM5,Q91YE7,Q921F4,Q921M3,Q923D4,Q99J09,…
GO:BP	cellular aromatic compound metabolic process	GO:0006725	false	4.28826e-26	25.3677	8539	2465	1026	27205	A2ADY9,A2AQ19,A2ASQ1,A2BDX3,A2BE28,A2BH40,B2RRE7,B2RY56,B9EKI3,C0HKD9,C0HKG6,D0QMC3,D3YXK2,E9Q1P8,E9Q5C9,E9Q6J5,E9Q784,F6ZDS4,O08582,P16381,O08539,O08583,O08600,O08749,O08784,O08810,O08900,O08915,O09106,O09126,O35129,O35215,O35286,O35295,O35309,O35326,O35387,O35593,O35639,O35737,O35864,O35892,O35900,O54724,O54786,O54879,O54910,O54941,O54946,O54983,O55022,O55135,O55142,O55201,O55222,O70252,O70279,…
GO:BP	regulation of cellular biosynthetic process	GO:0031326	false	4.73052e-26	25.3251	4077	2465	570	27205	A2ADY9,A2AQ19,A2ASQ1,A2BH40,B2RXS4,B9EKI3,D0QMC3,D3YXK2,E9Q1P8,E9Q5C9,F6ZDS4,P16381,O08539,O08583,O08784,O08900,O09106,O09126,O35129,O35295,O35387,O35639,O35864,O35892,O54879,O54910,O54941,O54946,O54983,O55135,O55201,O55222,O70194,O70200,O70400,O70494,Q8K0V4,O88286,O88522,O88569,O88668,O88685,O88712,O89086,O89090,P00375,P00405,P01027,P04117,P04202,P04441,P04925,P12023,P06728,P07356,P07901,P08071,…
GO:BP	negative regulation of molecular function	GO:0044092	false	6.56811e-26	25.1826	1049	2465	211	27205	A2ASQ1,A6X935,D0QMC3,E9Q6J5,P16381,O08539,O08677,O08692,O08800,O08915,O09126,O09131,O35129,O35892,O54786,O54946,O55222,O70423,P01831,P01887,P04117,P04919,P04925,P12023,P06745,P06800,P07758,P08071,P08226,P08752,P09470,P0CW02,P0DOV2,P0DP28,P10107,P10605,P10630,P11352,P12246,P12710,P14602,P14901,P16858,P17742,P18654,P19157,P19324,P20108,P21460,P22599,P22682,P23927,P24270,P25799,P26043,P27782,P28184,…
GO:BP	viral process	GO:0016032	false	7.96201e-26	25.099	350	2465	105	27205	D0QMC3,P16381,O09106,O35604,O35892,O70194,O88685,O89090,P04441,P08071,P08226,P09103,P63158,P09581,P0DOV2,P10126,P10605,P10852,P11499,P12246,P13020,P13597,P16045,P17742,P18572,P18760,P23116,P24369,P27782,P28843,P32067,P32507,P41317,P42567,P46467,P46935,P49817,P51150,P54726,Q01853,P60335,P62821,P62915,P62962,P63017,P67778,Q03963,Q05CL8,Q07113,Q08879,Q9Z0H3,Q3TKT4,Q3U1J4,Q3UPF5,Q61069,Q61187,Q61191,…
GO:BP	positive regulation of biosynthetic process	GO:0009891	false	8.04385e-26	25.0945	2129	2465	348	27205	A2ASQ1,A2BH40,B2RXS4,B9EKI3,D0QMC3,D3YXK2,E9Q5C9,P16381,O08583,O08900,O09106,O35387,O35864,O35892,O55135,O55201,O55222,O70194,O70200,O70400,O70494,O88522,O88685,O88712,O89086,O89090,P00405,P04202,P04441,P12023,P06728,P07356,P07901,P08207,P08226,P09405,P63158,P09671,P49312,P0DOV2,P10107,P10711,P11031,P11087,P11404,P11499,P11983,P13412,P13597,P25425,Q01147,P16460,P17095,P17182,P17918,P18654,P19221,…
GO:BP	proteolysis involved in protein catabolic process	GO:0051603	false	1.02907e-25	24.9876	782	2465	173	27205	A2ADY9,B9EKI3,O09061,O35226,O35593,O35955,O54965,O55234,O70370,O70435,O88543,O88685,O88696,O88967,O89017,O89110,P06797,P08113,P08226,P10518,P10605,P11352,P11499,P14211,P14685,Q61696,P20029,P20918,P22682,P26516,P27612,P28063,P29595,P35564,P46467,P46471,P46935,P47962,P49722,P49817,P49935,P54726,P54728,P54729,P54731,P54775,Q01853,P56203,P56399,P60521,P60670,P61089,P61290,P61957,P62082,P62192,P62196,…
GO:BP	cell cycle process	GO:0022402	false	1.58341e-25	24.8004	1242	2465	236	27205	A2BH40,E9PVX6,E9Q7G0,F6ZDS4,P16381,O08539,O08788,O35129,O35685,O54941,O70200,O88286,P04202,P12023,P06800,P09055,P09581,P0DP28,P10107,P11157,P14211,P14733,P17156,Q61696,P17918,P18760,P24788,P25206,P26040,P26043,P27546,P27782,P28352,P28661,P29351,P34022,P35235,P38532,P42208,P42209,P46414,P46467,P46737,P47811,P48678,P49717,P51881,P51949,P54227,Q01853,P56212,P59235,P60710,P60824,P61161,P61255,P61290,…
GO:BP	heterocycle metabolic process	GO:0046483	false	1.90101e-25	24.721	8457	2465	1015	27205	A2ADY9,A2AQ19,A2ASQ1,A2BDX3,A2BE28,A2BH40,B2RRE7,B2RY56,B9EKI3,C0HKD9,C0HKG6,D0QMC3,D3YXK2,E9Q1P8,E9Q5C9,E9Q6J5,E9Q784,F6ZDS4,O08582,P16381,O08539,O08583,O08600,O08749,O08784,O08810,O08900,O08915,O09106,O09126,O09131,O35129,O35286,O35295,O35309,O35326,O35387,O35593,O35639,O35737,O35864,O35892,O35900,O54724,O54786,O54879,O54910,O54941,O54946,O54983,O55022,O55135,O55142,O55201,O55222,O70252,O70279,…
GO:BP	aerobic respiration	GO:0009060	false	2.44721e-25	24.6113	201	2465	76	27205	O08749,O88844,O88990,P00405,P08249,P12787,P14152,P19783,P24270,P28271,P35486,P52503,P54071,P54822,Q01853,P56391,P56393,P56480,P62897,P70444,P97450,P97807,P99028,Q03265,Q06185,Q60597,Q7TMF3,Q8BGD8,Q8BMF4,Q8K1Z0,Q8K2B3,Q8K3J1,Q91VD9,Q91VR2,Q91WD5,Q91YT0,Q99JB2,Q99KI0,Q99KR7,Q99LX0,Q99LY9,Q9CPP6,Q9CPQ1,Q9CQ54,Q9CQ69,Q9CQ75,Q9CQA3,Q9CQC7,Q9CQQ7,Q9CQZ5,Q9CR68,Q9CWE0,Q9CZ13,Q9CZU6,Q9D051,Q9D0M3,Q9D1L0,…
GO:BP	purine nucleoside triphosphate metabolic process	GO:0009144	false	2.66759e-25	24.5739	173	2465	70	27205	O08582,P00405,P03958,P04202,P05064,P06909,P13541,P13542,P15532,P17182,P24547,P50096,P50516,P52480,P52503,Q01853,P55264,P55772,P56380,P56480,P58281,P62814,P62827,P63017,P97450,Q01768,Q03265,Q06185,Q60710,Q64520,Q6P3D0,Q7TMF3,Q7TNG8,Q8BH59,Q8K1M6,Q8K2B3,Q8K3J1,Q91VD9,Q91VR2,Q91WD5,Q91YT0,Q91Z83,Q99JB2,Q99LY9,Q9CPP6,Q9CQ54,Q9CQ75,Q9CQ92,Q9CQA3,Q9CQC7,Q9CQQ7,Q9CQZ5,Q9CZ30,Q9D3D9,Q9D6J6,Q9DB20,Q9DC69,…
GO:BP	rRNA processing	GO:0006364	true	4.04537e-25	24.393	217	2465	79	27205	A2BE28,O55135,O55142,O88796,P09405,P12970,P14131,P14148,P35550,P47962,P50580,P56183,P56960,P61255,P61358,P62082,P62242,P62264,P62313,P62754,P62843,P62849,P62852,P62858,P63276,P70122,P97376,P97452,Q08288,Q3V1V3,Q501J6,Q61937,Q640M1,Q6P3D0,Q6ZWV7,Q810V0,Q8BTW3,Q8BVY0,Q8BW10,Q8K1J5,Q8VBV3,Q8VCG3,Q91VC3,Q91VE6,Q91WM3,Q921I9,Q921N6,Q923D5,Q99LL5,Q99ME9,Q99N96,Q9CPP0,Q9CQR2,Q9CQS2,Q9CR57,Q9CRB2,Q9CWW6,…
GO:BP	rRNA metabolic process	GO:0016072	false	4.80976e-25	24.3179	253	2465	86	27205	A2BE28,O08784,O54724,O55135,O55142,O88796,P09405,P12970,P14131,P14148,P35550,P47962,P50580,P56183,P56960,P61255,P61358,P62082,P62242,P62264,P62313,P62754,P62843,P62849,P62852,P62858,P63276,P70122,P97376,P97452,Q04750,Q08288,Q9Z0H3,Q3TKT4,Q3V1V3,Q501J6,Q61142,Q61937,Q640M1,Q6P3D0,Q6ZWV7,Q810V0,Q8BTW3,Q8BVY0,Q8BW10,Q8K1J5,Q8VBV3,Q8VCG3,Q91VC3,Q91VE6,Q91WM3,Q921I9,Q921N6,Q923D5,Q99LL5,Q99ME9,Q99N96,…
GO:BP	cellular respiration	GO:0045333	false	5.73015e-25	24.2418	264	2465	88	27205	O08749,O88844,O88990,P00405,P08249,P09671,P12787,P13707,P14152,P19783,P24270,P28271,P35486,P52503,P54071,P54822,Q01853,P56391,P56393,P56480,P62897,P70444,P97450,P97807,P99028,Q03265,Q06185,Q60597,Q7TMF3,Q7TPV4,Q8BGD8,Q8BH59,Q8BMF4,Q8K1R3,Q8K1Z0,Q8K2B3,Q8K3J1,Q8VEA4,Q91VD9,Q91VR2,Q91WD5,Q91XB0,Q91YT0,Q921G7,Q99JB2,Q99KI0,Q99KR7,Q99LC5,Q99LX0,Q99LY9,Q9CPP6,Q9CPQ1,Q9CQ54,Q9CQ69,Q9CQ75,Q9CQA3,Q9CQC7,…
GO:BP	regulation of protein-containing complex assembly	GO:0043254	false	7.07872e-25	24.15	435	2465	118	27205	E9Q7G0,P16381,O08539,O08788,O35387,O89053,P84244,P04202,P07901,P08032,P08103,P08226,P63158,P13020,P13597,Q01147,P16546,P17047,Q61696,P18760,P19253,P20029,P23927,P26041,P26043,P30416,P32921,P35235,P38532,P46414,P46737,P47754,P47757,P48025,P49443,P49710,P49817,P54227,P54731,Q01853,P55284,P58771,P59999,P20065,P62334,P62774,P62908,P62962,P63166,P63330,P68040,P70429,P70444,P70460,P84444,Q03963,Q06890,…
GO:BP	system development	GO:0048731	false	9.95658e-25	24.0019	4115	2465	569	27205	A2ASQ1,A2ASS6,A2BH40,A6H6E2,B2RXS4,B9EKI3,E9PVX6,E9Q394,E9Q634,O08539,O08553,O08692,O08738,O08788,O08795,O08807,O08808,O08842,O09106,O09126,O35114,O35206,O35326,O35598,O35639,O35643,O35892,O35988,O54941,O55022,O55106,O55111,O55222,O70209,O70279,O70400,O70494,O88207,O88342,O88487,O88531,O88844,O88851,O88990,O89023,O89090,O89110,P00375,P00493,P01027,P01831,P01887,P84244,P02463,P02469,P03958,P04202,…
GO:BP	RNA localization	GO:0006403	false	1.61212e-24	23.7926	182	2465	71	27205	F6ZDS4,O08583,O35648,O88569,P49312,P11983,P32067,P35550,P38532,P56960,P59235,P61971,P62827,P62960,P70168,P80314,P80315,P84104,P97379,Q00899,Q1HFZ0,Q3U0V1,Q60749,Q61655,Q61937,Q62383,Q63850,Q6DFW4,Q6NVF9,Q6NZF1,Q6PDM2,Q7TMY4,Q80U93,Q8BG05,Q8BG81,Q8BJ71,Q8BL97,Q8BTS4,Q8BZR9,Q8C1D8,Q8C570,Q8CCS6,Q8CJF7,Q8K1R3,Q8K3W3,Q8R2U0,Q8R332,Q8R4R6,Q8VC51,Q8VE80,Q8VEK3,Q91VC3,Q91YR7,Q921C5,Q99020,Q9CQ49,Q9CWU9,…
GO:BP	regulation of transport	GO:0051049	false	1.64584e-24	23.7836	1930	2465	320	27205	A2ADY9,A2ASQ1,A2ASS6,B9EKI3,E9PV24,E9Q5C9,E9Q7G0,F6ZDS4,O08539,O08553,O08573,O08579,O08788,O08808,O09044,O09131,O09165,O35129,O35892,O35988,O54824,O70370,O70423,O88531,O88587,O89053,P00920,P01027,P01831,P01887,P03958,P04202,P04441,P04925,P12023,P06728,P06800,P07356,P07901,P08103,P08207,P08226,P08228,P08752,P09055,P63158,P09470,P0DP28,P10107,P10639,P11404,P11438,P11499,P11680,P13597,P14211,P14901,…
GO:BP	regulation of supramolecular fiber organization	GO:1902903	false	2.71409e-24	23.5664	393	2465	110	27205	E9Q394,E9Q7G0,O08539,O08788,O35387,O35988,O70591,O88342,O89053,P12023,P08032,P08207,P08226,P13020,P13597,P16546,Q61696,P18760,P23927,P26043,P26450,P30416,P39447,P45591,P46414,P47754,P47757,P49710,P49817,P54227,P55194,P55284,P58771,P59999,P61759,P20065,P62774,P62908,P62962,P63017,P70271,P70315,P70429,P70460,P84444,Q00623,Q03958,Q06890,Q08481,Q60598,Q60631,Q61166,Q61247,Q62261,Q62418,Q640N1,Q6A028,…
GO:BP	energy derivation by oxidation of organic compounds	GO:0015980	false	3.33845e-24	23.4765	353	2465	103	27205	O08749,O88844,O88990,P00405,P06151,P08249,P63158,P09671,P12787,P13707,P14152,P19783,P24270,P28184,P28271,P35486,P45952,P52503,P54071,P54822,Q01853,P56391,P56393,P56480,P62137,P62141,P62897,P63087,P63094,P70444,P70699,P97450,P97807,P99028,Q03265,Q06185,Q60597,Q7TMF3,Q7TPV4,Q7TSV4,Q8BGD8,Q8BH59,Q8BMF4,Q8CI94,Q8K1R3,Q8K1Z0,Q8K2B3,Q8K3J1,Q8VEA4,Q91VD9,Q91VR2,Q91WD5,Q91XB0,Q91YT0,Q91ZJ5,Q921G7,Q99JB2,…
GO:BP	intracellular signal transduction	GO:0035556	false	3.51656e-24	23.4539	2607	2465	399	27205	A2ASS6,A3KGF7,A6X8Z5,D0QMC3,E9PV24,E9Q394,F6ZDS4,P16381,O08600,O08738,O08915,O09106,O09126,O09165,O35129,O35286,O35309,O35387,O35604,O35864,O35892,O54965,O55222,O70200,O70469,O88522,O88543,O88653,O88990,O89100,O89110,P01027,P03958,P04202,P04441,P04925,P12023,P06240,P06800,P07091,P07901,P08071,P08121,P08226,P08228,P08752,P09055,P09103,P63158,P09581,P09671,P0DOV2,P0DP28,P10833,P11031,P11276,P11352,…
GO:BP	regulation of immune system process	GO:0002682	false	3.52968e-24	23.4523	1581	2465	276	27205	A2BH40,B2RRE7,D0QMC3,P16381,O08573,O08738,O08900,O35129,O35309,O35387,O35598,O35601,O35988,O54879,O54941,O55098,O55135,O70200,O70423,O88522,O88890,O89017,O89053,O89110,P00920,P01027,P01029,P01831,P01887,P03953,P03958,P04186,P04202,P04441,P04919,P04925,P12023,P06240,P06745,P06800,P06909,P07901,P08032,P08071,P08121,P08226,P63158,P09581,P0DOV2,P10107,P11276,P11352,P11438,P11680,P11911,P12246,P13379,…
GO:BP	nucleoside triphosphate metabolic process	GO:0009141	false	4.20985e-24	23.3757	194	2465	73	27205	O08582,P00405,P03958,P04202,P05064,P06909,P13541,P13542,P15532,P17182,P24547,P50096,P50516,P52480,P52503,Q01853,P55264,P55772,P56380,P56480,P58281,P62814,P62827,P63017,P70303,P97450,Q01768,Q03265,Q06185,Q3U5Q7,Q60710,Q64520,Q6P3D0,Q7TMF3,Q7TNG8,Q8BH59,Q8K1M6,Q8K2B3,Q8K3J1,Q91VD9,Q91VR2,Q91WD5,Q91YT0,Q91Z83,Q99JB2,Q99LY9,Q9CPP6,Q9CQ54,Q9CQ75,Q9CQ92,Q9CQA3,Q9CQC7,Q9CQQ7,Q9CQZ5,Q9CZ30,Q9D3D9,Q9D6J6,…
GO:BP	organic cyclic compound catabolic process	GO:1901361	false	7.329e-24	23.135	489	2465	125	27205	C0HKG6,O08582,O08600,O35900,O54786,O70252,Q8K0V4,O88587,P00493,P03958,P08226,P14901,P16330,Q61696,P20152,P28184,P28352,P28659,P29341,P32067,P35505,P38532,P50247,P52624,P52760,Q01853,P55772,P56542,P56959,P56960,P59326,P60824,P62313,P62960,P68510,P70335,P70349,P70372,P70677,Q00519,Q09014,Q0P678,Q1HFZ0,Q3U0V1,Q3UPF5,Q569Z6,Q61584,Q60668,Q60710,Q61937,Q62176,Q62384,Q6A0A2,Q6P3D0,Q6PDM2,Q6Y7W8,Q6ZQ58,…
GO:BP	positive regulation of cellular biosynthetic process	GO:0031328	false	1.02357e-23	22.9899	2058	2465	333	27205	A2ASQ1,A2BH40,B2RXS4,B9EKI3,D0QMC3,D3YXK2,E9Q5C9,P16381,O08583,O08900,O09106,O35387,O35864,O35892,O55135,O55201,O55222,O70194,O70200,O70400,O70494,O88522,O88685,O88712,O89086,O89090,P00405,P04202,P04441,P12023,P06728,P07356,P07901,P08207,P08226,P09405,P63158,P09671,P49312,P0DOV2,P10107,P10711,P11031,P11087,P11499,P11983,P13412,P13597,P25425,Q01147,P16460,P17095,P17182,P17918,P18654,P20060,P20152,…
GO:BP	ribose phosphate biosynthetic process	GO:0046390	false	1.25639e-23	22.9009	232	2465	80	27205	O08749,P00405,P00493,P03958,P04202,P05064,P15532,P16332,P17182,P24547,P28650,P35486,P40142,P41216,P46664,P50096,P50516,P52480,P52503,P52624,P54822,Q01853,P55264,P55772,P56380,P56480,P70303,P97450,Q00612,Q01768,Q03265,Q06185,Q3THK7,Q5SUR0,Q60932,Q64520,Q64737,Q7TMF3,Q7TNG8,Q8BH59,Q8BKZ9,Q8BMF4,Q8K2B3,Q8K3J1,Q8QZT1,Q91VD9,Q91VR2,Q91WD5,Q91YT0,Q922D8,Q99JB2,Q99L27,Q99LY9,Q99NB1,Q9CPP6,Q9CQ54,Q9CQ75,…
GO:BP	aromatic compound catabolic process	GO:0019439	false	2.65567e-23	22.5758	464	2465	120	27205	C0HKG6,O08582,O08600,O35900,O54786,O70252,Q8K0V4,O88587,P00493,P03958,P14901,P16330,Q61696,P20152,P28352,P28659,P29341,P32067,P35505,P38532,P50247,P52624,P52760,Q01853,P55772,P56542,P56959,P56960,P59326,P60824,P62313,P62960,P70335,P70349,P70372,P70677,Q00519,Q09014,Q0P678,Q1HFZ0,Q3U0V1,Q3UPF5,Q569Z6,Q61584,Q60668,Q60710,Q61937,Q62176,Q62384,Q6A0A2,Q6P3D0,Q6PDM2,Q6Y7W8,Q6ZQ58,Q71RI9,Q78JT3,Q78PY7,…
GO:BP	regulation of protein localization	GO:0032880	false	2.89586e-23	22.5382	970	2465	194	27205	A2ADY9,A2ASS6,E9PV24,E9Q5C9,E9Q7G0,F6ZDS4,O08579,O08788,O35598,O35892,O54946,O55022,O70318,O88983,P04202,P04925,P12023,P07901,P08226,P09055,P10107,P10639,P11499,P11983,P13020,P15105,P17742,P18242,P18572,P18760,P19221,P26040,P26041,P26043,P26443,P26450,P33215,P35235,P41241,P42208,P42567,P42932,P46061,P46638,P47811,P47941,P48036,P48193,P48453,P48678,P49443,P49710,P50396,P51910,P54071,Q01853,P56812,…
GO:BP	protein polymerization	GO:0051258	false	2.95555e-23	22.5294	288	2465	90	27205	E9PV24,E9Q7G0,O08539,O08788,O08808,O09165,O35387,O70200,O70325,O89053,P07901,P08032,P13020,P13597,P16546,Q61696,P18760,P26043,P29788,P30416,P33215,P42208,P46414,P47754,P47757,P49710,P49817,P54227,P55284,P58771,P59999,P20065,P62774,P62908,P62962,P70315,P70429,P70460,P84444,Q08481,Q60598,Q60631,Q60930,Q61166,Q62261,Q62418,Q7TNG5,Q80ZQ9,Q811D0,Q8K0E8,Q8K1M6,Q8K4L3,Q8VCM7,Q8VDD8,Q91VH2,Q91YR1,Q921M4,…
GO:BP	heterocycle catabolic process	GO:0046700	false	3.1083e-23	22.5075	440	2465	116	27205	C0HKG6,O08582,O08600,O35900,O54786,O70252,Q8K0V4,P00493,P03958,P14901,P16330,Q61696,P20152,P28352,P28659,P29341,P32067,P38532,P50247,P52624,P52760,Q01853,P55772,P56542,P56959,P56960,P59326,P60824,P62313,P62960,P70335,P70349,P70372,P70677,Q00519,Q09014,Q0P678,Q1HFZ0,Q3U0V1,Q3UPF5,Q569Z6,Q61584,Q60668,Q60710,Q61937,Q62176,Q62384,Q6A0A2,Q6P3D0,Q6PDM2,Q6Y7W8,Q6ZQ58,Q78JT3,Q78PY7,Q8BJ05,Q8BKI2,Q8BTJ4,…
GO:BP	response to oxygen-containing compound	GO:1901700	false	3.35924e-23	22.4738	2181	2465	346	27205	A2ASQ1,A2ASS6,E9PV24,O08573,O08600,O08738,O08810,O09164,O35129,O35326,O35593,O35685,O35892,O55135,O70251,O70325,O88653,O89017,O89090,O89110,P00329,P00375,P00920,P01887,P02463,P03958,P04117,P04202,P04247,P04919,P04925,P12023,P05201,P05202,P06240,P06728,P06745,P06797,P07758,P07901,P08071,P08113,P08121,P08228,P08752,P09242,P09405,P63158,P09470,P09671,P49312,P0CW02,P0DP28,P10107,P10518,P10639,P11087,…
GO:BP	cellular component disassembly	GO:0022411	false	3.71801e-23	22.4297	447	2465	117	27205	A2BH40,O08600,O08788,O35129,O54786,O54941,O70370,O88342,O88746,P01027,P08032,P09055,P0DP28,P13020,P14106,P16546,P17047,P17156,P18760,P20918,P21844,P26043,P26450,P28843,P33215,P38532,P45591,P46460,P46467,P47754,P47757,P48962,P51881,P54227,Q01853,P55194,P56542,P58771,P60521,P61961,P62774,P62830,P63005,P63017,P63242,P70429,P70677,P97496,Q08943,Q9Z0H3,Q3TKT4,Q3TVI8,Q60598,Q60932,Q61081,Q61233,Q61553,…
GO:BP	purine ribonucleotide biosynthetic process	GO:0009152	false	3.95539e-23	22.4028	210	2465	75	27205	O08749,P00405,P00493,P03958,P04202,P05064,P15532,P16332,P17182,P24547,P28650,P35486,P41216,P46664,P50096,P50516,P52480,P52503,P54822,Q01853,P55264,P55772,P56380,P56480,P97450,Q01768,Q03265,Q06185,Q3THK7,Q5SUR0,Q60932,Q64520,Q64737,Q7TMF3,Q7TNG8,Q8BH59,Q8BKZ9,Q8BMF4,Q8K2B3,Q8K3J1,Q8QZT1,Q91VD9,Q91VR2,Q91WD5,Q91YT0,Q922D8,Q99JB2,Q99L27,Q99LY9,Q99NB1,Q9CPP6,Q9CQ54,Q9CQ75,Q9CQA3,Q9CQC7,Q9CQQ7,Q9CQZ5,…
GO:BP	purine-containing compound biosynthetic process	GO:0072522	false	4.55327e-23	22.3417	257	2465	84	27205	O08749,P00405,P00493,P03958,P04202,P05064,P15532,P16332,P17182,P24547,P28650,P35486,P41216,P46664,P50096,P50516,P52480,P52503,P54071,P54822,Q01853,P55264,P55772,P56380,P56480,P97450,Q00612,Q01768,Q03265,Q06185,Q3THK7,Q5SUR0,Q60932,Q64520,Q64737,Q78JT3,Q7TMF3,Q7TNG8,Q7TSV4,Q8BH59,Q8BKZ9,Q8BMF4,Q8K2B3,Q8K3J1,Q8QZT1,Q91VD9,Q91VR2,Q91WD5,Q91X91,Q91YT0,Q922D8,Q99JB2,Q99KQ4,Q99L27,Q99LY9,Q99NB1,Q9CPP6,…
GO:BP	cellular nitrogen compound catabolic process	GO:0044270	false	4.7695e-23	22.3215	442	2465	116	27205	C0HKG6,O08582,O08600,O35900,O54786,O70252,Q8K0V4,P00493,P03958,P14901,P16330,Q61696,P20152,P28352,P28659,P29341,P32067,P37040,P38532,P50247,P52624,P52760,Q01853,P55772,P56542,P56959,P56960,P59326,P60824,P62313,P62960,P70335,P70349,P70372,P70677,Q00519,Q09014,Q0P678,Q1HFZ0,Q3U0V1,Q3UPF5,Q569Z6,Q61584,Q60668,Q60710,Q61937,Q62176,Q62384,Q6A0A2,Q6P3D0,Q6PDM2,Q6Y7W8,Q6ZQ58,Q78JT3,Q78PY7,Q8BJ05,Q8BKI2,…
GO:BP	purine ribonucleoside triphosphate metabolic process	GO:0009205	false	4.92145e-23	22.3079	167	2465	66	27205	O08582,P00405,P04202,P05064,P06909,P13541,P13542,P15532,P17182,P24547,P50096,P50516,P52480,P52503,Q01853,P55772,P56380,P56480,P58281,P62814,P62827,P63017,P97450,Q01768,Q03265,Q06185,Q64520,Q7TMF3,Q7TNG8,Q8BH59,Q8K1M6,Q8K2B3,Q8K3J1,Q91VD9,Q91VR2,Q91WD5,Q91YT0,Q91Z83,Q99JB2,Q99LY9,Q9CPP6,Q9CQ54,Q9CQ75,Q9CQ92,Q9CQA3,Q9CQC7,Q9CQQ7,Q9CQZ5,Q9CZ30,Q9D3D9,Q9D6J6,Q9DB20,Q9DC69,Q9DC70,Q9DCJ5,Q9DCS9,Q9DCT2,…
GO:BP	regulation of macromolecule biosynthetic process	GO:0010556	false	5.05158e-23	22.2966	3946	2465	544	27205	A2ADY9,A2AQ19,A2ASQ1,A2BH40,B2RXS4,B9EKI3,D0QMC3,D3YXK2,E9Q1P8,E9Q5C9,F6ZDS4,P16381,O08539,O08583,O08784,O08900,O09106,O09126,O35129,O35295,O35387,O35639,O35864,O35892,O54879,O54910,O54941,O54946,O54983,O55135,O55201,O55222,O70194,O70400,O70494,Q8K0V4,O88286,O88522,O88569,O88668,O88685,O88712,O89051,O89086,O89090,P00375,P04117,P04202,P04441,P04925,P12023,P07356,P07901,P08071,P08103,P08207,P08226,…
GO:BP	regulation of locomotion	GO:0040012	false	5.05307e-23	22.2964	1078	2465	208	27205	A2ASQ1,A6H6E2,B2RXS4,E9PV24,O08573,O08808,O09106,O09126,O35598,O35639,O35892,O35988,O54724,O54824,O54988,O55098,O55222,O70200,O70423,O89017,O89053,O89090,P01831,P02469,P03958,P04202,P04441,P05064,P12023,P06745,P06800,P07214,P08121,P08226,P08752,P09055,P63158,P09470,P09581,P09671,P10107,P10833,P11087,P11276,P12815,P13597,P14211,P14602,P14901,P15105,P15702,P18337,P18572,P18760,P19157,P20029,P20152,…
GO:BP	purine nucleotide biosynthetic process	GO:0006164	false	5.47786e-23	22.2614	247	2465	82	27205	O08749,P00405,P00493,P03958,P04202,P05064,P15532,P16332,P17182,P24547,P28650,P35486,P41216,P46664,P50096,P50516,P52480,P52503,P54071,P54822,Q01853,P55264,P55772,P56380,P56480,P97450,Q00612,Q01768,Q03265,Q06185,Q3THK7,Q5SUR0,Q60932,Q64520,Q64737,Q78JT3,Q7TMF3,Q7TNG8,Q8BH59,Q8BKZ9,Q8BMF4,Q8K2B3,Q8K3J1,Q8QZT1,Q91VD9,Q91VR2,Q91WD5,Q91X91,Q91YT0,Q922D8,Q99JB2,Q99KQ4,Q99L27,Q99LY9,Q99NB1,Q9CPP6,Q9CQ54,…
GO:BP	nucleobase-containing compound metabolic process	GO:0006139	false	7.1605e-23	22.1451	8317	2465	989	27205	A2ADY9,A2AQ19,A2ASQ1,A2BDX3,A2BE28,A2BH40,B2RRE7,B2RY56,B9EKI3,C0HKD9,C0HKG6,D0QMC3,D3YXK2,E9Q1P8,E9Q5C9,E9Q6J5,E9Q784,F6ZDS4,O08582,P16381,O08539,O08583,O08600,O08749,O08784,O08810,O08900,O08915,O09106,O09126,O35129,O35286,O35295,O35309,O35326,O35387,O35593,O35639,O35737,O35864,O35892,O35900,O54724,O54786,O54879,O54910,O54941,O54946,O54983,O55135,O55142,O55201,O55222,O70279,O70400,O70494,Q8K0V4,…
GO:BP	regulation of cell motility	GO:2000145	false	8.59528e-23	22.0657	1030	2465	201	27205	A6H6E2,B2RXS4,E9PV24,O08573,O08808,O09106,O09126,O35598,O35639,O35892,O35988,O54724,O54988,O55098,O55222,O70200,O70423,O89017,O89053,O89090,P01831,P02469,P03958,P04202,P04441,P05064,P12023,P06745,P06800,P07214,P08121,P08226,P08752,P09055,P63158,P09470,P09581,P09671,P10107,P10833,P11087,P11276,P12815,P13597,P14211,P14602,P14901,P15105,P15702,P18337,P18572,P18760,P19157,P20029,P20152,P20918,P23591,…
GO:BP	regulation of cell migration	GO:0030334	false	8.73692e-23	22.0586	971	2465	193	27205	A6H6E2,B2RXS4,E9PV24,O08573,O08808,O09106,O09126,O35598,O35639,O35892,O35988,O54988,O55098,O55222,O70200,O70423,O89017,O89053,O89090,P01831,P02469,P03958,P04202,P04441,P05064,P12023,P06745,P06800,P07214,P08121,P08226,P08752,P09055,P63158,P09470,P09581,P09671,P10107,P10833,P11087,P11276,P12815,P13597,P14211,P14602,P14901,P15105,P15702,P18337,P18572,P19157,P20029,P20152,P20918,P23591,P26041,P26043,…
GO:BP	positive regulation of macromolecule biosynthetic process	GO:0010557	false	1.03771e-22	21.9839	1959	2465	318	27205	A2ASQ1,A2BH40,B2RXS4,B9EKI3,D0QMC3,D3YXK2,E9Q5C9,P16381,O08583,O08900,O09106,O35387,O35864,O35892,O55135,O55201,O55222,O70194,O70400,O70494,O88522,O88685,O88712,O89086,O89090,P04202,P04441,P12023,P07356,P07901,P08207,P08226,P09405,P63158,P49312,P0DOV2,P10711,P11031,P11087,P11499,P11983,P13412,P25425,Q01147,P17095,P17918,P18654,P20060,P20152,P20693,P23611,P25799,P26323,P26350,P26450,P27512,P27782,…
GO:BP	nucleotide biosynthetic process	GO:0009165	false	1.21112e-22	21.9168	282	2465	88	27205	O08749,P00405,P00493,P03958,P04202,P05064,P11157,P15532,P16332,P17182,P24547,P28650,P35486,P41216,P46664,P50096,P50516,P52480,P52503,P52624,P54071,P54822,Q01853,P55264,P55772,P56380,P56480,P63085,P70303,P97450,Q00612,Q01768,Q03265,Q06185,Q3THK7,Q3U5Q7,Q5SUR0,Q60932,Q64520,Q64737,Q78JT3,Q7TMF3,Q7TNG8,Q8BH59,Q8BKZ9,Q8BMF4,Q8K2B3,Q8K3J1,Q8QZT1,Q91VD9,Q91VR2,Q91WD5,Q91X91,Q91YT0,Q922D8,Q99JB2,Q99KQ4,…
GO:BP	regulation of RNA metabolic process	GO:0051252	false	1.52003e-22	21.8181	3779	2465	524	27205	A2ADY9,A2AQ19,A2ASQ1,A2BH40,B2RY56,B9EKI3,D0QMC3,D3YXK2,E9Q1P8,E9Q5C9,F6ZDS4,O08582,P16381,O08539,O08583,O08900,O09106,O09126,O35129,O35295,O35326,O35387,O35639,O35737,O35864,O35892,O54879,O54910,O54941,O54946,O54983,O55201,O55222,O70400,O70494,Q8K0V4,O88286,O88522,O88569,O88668,O88685,O88712,O89086,O89090,P04117,P04202,P04441,P04925,P12023,P07356,P08071,P08103,P08207,P08226,P09405,P63158,P09602,…
GO:BP	non-membrane-bounded organelle assembly	GO:0140694	false	1.71368e-22	21.7661	381	2465	105	27205	A2ASS6,E9Q394,E9Q7G0,F6ZDS4,P16381,O09165,O55135,O88342,P08103,P09055,P13020,P14206,P14869,Q61696,P26040,P26041,P42209,P45591,P46467,P47911,P47962,P51667,P58771,P59326,P60824,P62264,P62267,P62311,P62751,P62754,P62843,P62852,P62858,P62908,P62915,P68033,P68134,P70122,P70168,P70279,P97315,P97379,P97452,P97855,P99024,Q3TLH4,Q61166,Q61233,Q61553,Q61879,Q61937,Q62418,Q63850,Q68FD5,Q6ZWV3,Q6ZWX6,Q6ZWY3,…
GO:BP	ribonucleoside triphosphate metabolic process	GO:0009199	false	1.82686e-22	21.7383	175	2465	67	27205	O08582,P00405,P04202,P05064,P06909,P13541,P13542,P15532,P17182,P24547,P50096,P50516,P52480,P52503,Q01853,P55772,P56380,P56480,P58281,P62814,P62827,P63017,P70303,P97450,Q01768,Q03265,Q06185,Q64520,Q7TMF3,Q7TNG8,Q8BH59,Q8K1M6,Q8K2B3,Q8K3J1,Q91VD9,Q91VR2,Q91WD5,Q91YT0,Q91Z83,Q99JB2,Q99LY9,Q9CPP6,Q9CQ54,Q9CQ75,Q9CQ92,Q9CQA3,Q9CQC7,Q9CQQ7,Q9CQZ5,Q9CZ30,Q9D3D9,Q9D6J6,Q9DB20,Q9DC69,Q9DC70,Q9DCJ5,Q9DCS9,…
GO:BP	ribonucleotide biosynthetic process	GO:0009260	false	2.01738e-22	21.6952	225	2465	77	27205	O08749,P00405,P00493,P03958,P04202,P05064,P15532,P16332,P17182,P24547,P28650,P35486,P41216,P46664,P50096,P50516,P52480,P52503,P52624,P54822,Q01853,P55264,P55772,P56380,P56480,P70303,P97450,Q01768,Q03265,Q06185,Q3THK7,Q5SUR0,Q60932,Q64520,Q64737,Q7TMF3,Q7TNG8,Q8BH59,Q8BKZ9,Q8BMF4,Q8K2B3,Q8K3J1,Q8QZT1,Q91VD9,Q91VR2,Q91WD5,Q91YT0,Q922D8,Q99JB2,Q99L27,Q99LY9,Q99NB1,Q9CPP6,Q9CQ54,Q9CQ75,Q9CQA3,Q9CQC7,…
GO:BP	nucleoside phosphate biosynthetic process	GO:1901293	false	2.80377e-22	21.5523	285	2465	88	27205	O08749,P00405,P00493,P03958,P04202,P05064,P11157,P15532,P16332,P17182,P24547,P28650,P35486,P41216,P46664,P50096,P50516,P52480,P52503,P52624,P54071,P54822,Q01853,P55264,P55772,P56380,P56480,P63085,P70303,P97450,Q00612,Q01768,Q03265,Q06185,Q3THK7,Q3U5Q7,Q5SUR0,Q60932,Q64520,Q64737,Q78JT3,Q7TMF3,Q7TNG8,Q8BH59,Q8BKZ9,Q8BMF4,Q8K2B3,Q8K3J1,Q8QZT1,Q91VD9,Q91VR2,Q91WD5,Q91X91,Q91YT0,Q922D8,Q99JB2,Q99KQ4,…
GO:BP	regulation of multicellular organismal process	GO:0051239	false	3.74428e-22	21.4266	3246	2465	464	27205	A2ASQ1,A2ASS6,A2BH40,A6H6E2,B1AZP2,B2RXS4,B9EKI3,D0QMC3,E9PV24,E9Q784,E9Q7G0,P16381,O08539,O08573,O08677,O08692,O08807,O08900,O09106,O09126,O09165,O35129,O35309,O35387,O35598,O35639,O35744,O35892,O35988,O54824,O54879,O54941,O55111,O55135,O55222,O70200,O70370,Q8K0V4,O88587,O88990,O89017,O89053,O89090,O89110,P00920,P01027,P01831,P01887,P03958,P04117,P04202,P04441,P04919,P04925,P12023,P06240,P06728,…
GO:BP	regulation of mRNA splicing, via spliceosome	GO:0048024	false	5.56134e-22	21.2548	119	2465	54	27205	B2RY56,O88569,O89086,P09405,P49312,P26369,P28659,P60824,P61979,P62996,P63017,P84104,Q05CL8,Q0VBL3,Q3TNH5,Q3TWW8,Q3UEB3,Q3UKJ7,Q3USH5,Q501J6,Q569Z6,Q5NCR9,Q61584,Q60749,Q61937,Q62093,Q62176,Q62376,Q64213,Q8BHD7,Q8BL97,Q8QZY9,Q8R081,Q8VEK3,Q8VH51,Q91V81,Q91VC3,Q91VM5,Q91YE7,Q99J09,Q99KG3,Q99KP6,Q9CQT2,Q9CW46,Q9CWZ3,Q9D0B0,Q9ER69,Q9JII5,Q9JIX8,Q9JKP5,Q9QX47,Q9QYS9,Q9R0U0,Q9Z0H4
GO:BP	response to external stimulus	GO:0009605	false	7.90663e-22	21.102	3212	2465	459	27205	A2ASQ1,A2ASS6,A6H6E2,B2RRE7,B2RXS4,B9EKI3,C0HKG6,D0QMC3,E9PV24,F7BJB9,P16381,O08553,O08573,O08600,O08677,O08738,O08900,O09126,O35129,O35215,O35286,O35309,O35598,O35639,O35892,O54824,O54879,O54988,O55022,O55057,O70200,O70325,O70370,O70423,O88587,O88851,O88890,O88983,O89017,O89053,O89090,O89110,P01027,P01029,P01592,P01887,P03953,P03958,P04117,P04186,P04202,P04441,P12023,P05201,P06151,P06240,P06728,…
GO:BP	cell migration	GO:0016477	false	1.12791e-21	20.9477	1542	2465	264	27205	A6H6E2,B2RXS4,E9PV24,O08573,O08808,O09106,O09126,O35129,O35598,O35639,O35892,O35988,O54824,O54988,O55098,O55222,O70200,O70400,O70423,O88207,O88342,O89017,O89053,O89090,P01831,P02469,P03958,P04202,P04441,P05064,P12023,P06745,P06800,P07214,P07901,P08121,P08226,P08752,P09055,P63158,P09470,P09581,P09671,P10107,P10833,P11087,P11276,P11352,P12815,P13597,P14211,P14576,P14602,P14824,P14901,P15105,P15702,…
GO:BP	nucleobase-containing compound catabolic process	GO:0034655	false	1.23858e-21	20.9071	408	2465	108	27205	C0HKG6,O08582,O08600,O35900,O54786,Q8K0V4,P00493,P03958,P16330,Q61696,P20152,P28352,P28659,P29341,P32067,P38532,P50247,P52624,P52760,Q01853,P55772,P56542,P56959,P56960,P59326,P60824,P62313,P62960,P70335,P70349,P70372,P70677,Q00519,Q09014,Q0P678,Q1HFZ0,Q3U0V1,Q3UPF5,Q569Z6,Q61584,Q60668,Q60710,Q61937,Q62176,Q62384,Q6A0A2,Q6P3D0,Q6PDM2,Q6Y7W8,Q6ZQ58,Q78PY7,Q8BJ05,Q8BKI2,Q8BTJ4,Q8BTW3,Q8BVU5,Q8BWY3,…
GO:BP	establishment of protein localization to organelle	GO:0072594	false	1.38911e-21	20.8573	452	2465	115	27205	E9Q5C9,F6ZDS4,O08915,O35114,O35129,O35857,P04202,P07901,P11438,P11499,P11983,P14576,P16254,P17047,P17710,P18760,P20029,P24668,P26450,P31996,P42932,P43276,P46935,P47758,P47811,P48025,P48678,P49710,P49962,P51150,P51910,P56812,P61022,P61028,P61620,P61961,P61971,P62075,P62827,P63017,P63037,P63038,P63085,P63101,P63166,P63321,P63328,P70168,P70297,P70372,P70444,P80313,P80314,P80315,P80316,P80318,Q06890,…
GO:BP	regulation of protein stability	GO:0031647	false	1.45138e-21	20.8382	308	2465	91	27205	A2ADY9,F7BJB9,O35129,O54734,O88286,O89020,P04441,P04925,P07901,P11438,P11499,P11983,P13020,P14211,Q01147,P16675,P16858,P17047,P23927,P24369,P26450,P28184,P28798,P32883,P35282,P42932,P43276,P47962,P48678,P49935,P54726,P61022,P62082,P62830,P62962,P63017,P63038,P63085,P63166,P67778,P70677,P80313,P80314,P80315,P80316,P80318,Q00623,Q06890,Q3UHJ0,Q60739,Q60953,Q61081,Q61191,Q61937,Q6NZA9,Q80U87,Q80WW9,…
GO:BP	chromosome organization	GO:0051276	false	1.86053e-21	20.7304	590	2465	136	27205	A2BH40,E9Q7G0,F6ZDS4,P16381,O35129,O35295,O35685,O35892,O54879,O54941,O88569,P84244,P07901,P63158,P49312,P10107,P10922,P11031,P11499,P11983,P13864,P15864,P17156,Q61696,P17918,P25206,P28352,P30681,P42669,P42932,P43274,P43275,P43276,P43277,P46467,P48678,P49717,P49718,P51949,P56960,P60122,P60710,P62827,P62915,P63085,P70168,P80313,P80314,P80315,P80316,P80318,P97310,P97496,P97855,Q00899,Q04750,Q9Z0H3,…
GO:BP	negative regulation of programmed cell death	GO:0043069	false	2.29713e-21	20.6388	1064	2465	202	27205	B9EKI3,E9PV24,P16381,O08997,O09106,O35129,O35387,O35841,O35864,O54786,O54946,O55222,O70200,O70325,O88271,O88522,O88531,O88967,O89017,O89053,O89110,P03958,P04441,P04925,P06745,P07724,P08071,P08103,P08113,P08226,P08228,P08752,P09055,P09405,P09581,P09671,P11276,P11352,P11499,P12710,P13597,P13864,P14602,P14901,P16858,P17182,P17710,P17742,P18654,P19157,P20029,P20108,P22682,P23506,P23927,P24270,P24788,…
GO:BP	negative regulation of catalytic activity	GO:0043086	false	3.18933e-21	20.4963	668	2465	147	27205	A6X935,D0QMC3,E9Q6J5,P16381,O08539,O08677,O08692,O08800,O08915,O09126,O54786,O54946,O55222,O70423,P01831,P04117,P04919,P04925,P12023,P06745,P06800,P07758,P08071,P08226,P08752,P0DOV2,P10107,P10605,P10630,P11352,P12246,P12710,P14602,P16858,P17742,P18654,P19157,P19324,P20108,P21460,P22599,P22682,P23927,P25799,P26043,P28184,P28665,P28798,P29351,P29699,P29788,P31428,P32261,P32921,P35173,P37040,P41241,…
GO:BP	mitotic cell cycle	GO:0000278	false	3.20852e-21	20.4937	881	2465	177	27205	A2BH40,E9PVX6,E9Q7G0,F6ZDS4,P16381,O08788,O35129,O35685,O54941,O70200,O89017,P04202,P12023,P05213,P09055,P63158,P0DP28,P10107,P11157,P14733,P17156,Q61696,P17918,P18760,P24788,P25206,P26043,P27546,P28352,P29351,P33215,P34022,P35235,P38532,P46414,P46467,P46737,P49717,P51949,P54227,Q01853,P56212,P56387,P60710,P61255,P61290,P62259,P62715,P62754,P62827,P63005,P63017,P63073,P63328,P63330,P68368,P68372,…
GO:BP	regulation of signal transduction	GO:0009966	false	3.40006e-21	20.4685	2982	2465	431	27205	A6H6E2,B1AZP2,B2RRE7,E9PV24,E9Q394,E9Q7G0,F6ZDS4,P16381,O08573,O08579,O08600,O08915,O09106,O09126,O35129,O35286,O35309,O35387,O35598,O35604,O35864,O35892,O54965,O55222,O70469,Q8K0V4,O88522,O88543,O88653,O88890,O88990,O89017,O89100,O89110,P01027,P01831,P02469,P03958,P04202,P04441,P04925,P12023,P05201,P06240,P06800,P07091,P07901,P08071,P08121,P08226,P08228,P08752,P09055,P09103,P09405,P63158,P09581,…
GO:BP	actin polymerization or depolymerization	GO:0008154	false	3.67824e-21	20.4344	203	2465	71	27205	O08539,O08808,O35387,O70200,O88342,O89053,P08032,P13020,P13597,P16546,P18760,P26043,P45591,P47754,P47757,P49710,P55194,P58771,P59999,P20065,P62774,P62962,P70315,P70429,P70460,P84444,Q03173,Q08481,Q60598,Q60631,Q62261,Q62418,Q6A028,Q6R891,Q80ZQ9,Q811D0,Q8CBW3,Q8K1I7,Q8K4L3,Q8VDD8,Q8VDP3,Q91VH2,Q91VR8,Q91YR1,Q921M7,Q925F2,Q99JY9,Q99M51,Q9CPW4,Q9CQI6,Q9CR27,Q9CVB6,Q9D2V7,Q9D898,Q9EPB4,Q9ERG0,Q9JHJ0,…
GO:BP	negative regulation of apoptotic process	GO:0043066	false	4.84951e-21	20.3143	1040	2465	198	27205	B9EKI3,E9PV24,P16381,O08997,O09106,O35129,O35387,O35841,O35864,O54786,O54946,O55222,O70200,O88271,O88522,O88531,O88967,O89017,O89053,P03958,P04441,P04925,P06745,P07724,P08071,P08103,P08113,P08226,P08228,P08752,P09055,P09405,P09581,P09671,P11276,P11352,P11499,P12710,P13597,P13864,P14602,P14901,P16858,P17182,P17710,P17742,P18654,P19157,P20029,P20108,P22682,P23506,P23927,P24270,P24788,P25799,P26350,…
GO:BP	regulation of actin filament-based process	GO:0032970	false	6.49665e-21	20.1873	422	2465	109	27205	E9Q394,O08539,O35387,O35988,O55111,O55222,O88342,O89053,P04202,P08032,P08103,P08207,P09581,P13020,P13597,P16546,P18760,P26043,P26450,P39447,P45591,P47754,P47757,P49710,P49817,P54227,P55194,P58771,P59999,P20065,P62774,P62962,P63166,P70271,P70315,P70335,P70429,P70460,P84096,P84444,Q00623,Q05144,Q08093,Q08481,Q3UIA2,Q60598,Q60631,Q61247,Q61553,Q61599,Q62261,Q62418,Q64010,Q6A028,Q6P069,Q6PGL7,Q80ZQ9,…
GO:BP	protein-containing complex assembly	GO:0065003	false	8.13507e-21	20.0896	2710	2465	399	27205	A2ASS6,E9PV24,E9Q7G0,P16381,O08539,O08788,O08808,O09044,O09165,O35387,O35598,O35643,O35900,O55013,O55135,O70194,O70200,O70325,O88522,O88967,O89053,P00493,P01592,P01887,P84244,P04202,P04441,P04925,P05064,P12023,P06728,P06801,P07901,P08032,P08103,P08226,P63158,P09671,P10518,Q8CGP2,P10922,P11031,P11157,P11276,P11499,P12246,P12815,P13020,P13597,P14206,P14211,P14869,P15864,Q01147,P16546,P17047,Q61696,…
GO:BP	regulation of actin cytoskeleton organization	GO:0032956	false	8.21063e-21	20.0856	374	2465	101	27205	E9Q394,O08539,O35387,O35988,O55222,O88342,O89053,P04202,P08032,P08103,P08207,P09581,P13020,P13597,P16546,P18760,P26043,P26450,P39447,P45591,P47754,P47757,P49710,P54227,P55194,P58771,P59999,P20065,P62774,P62962,P70271,P70315,P70335,P70429,P70460,P84096,P84444,Q00623,Q05144,Q08481,Q3UIA2,Q60598,Q60631,Q61247,Q61553,Q61599,Q62261,Q62418,Q64010,Q6A028,Q6PGL7,Q80ZQ9,Q811D0,Q8BH43,Q8BTM8,Q8BYZ1,Q8CIB5,…
GO:BP	regulation of DNA metabolic process	GO:0051052	false	8.65449e-21	20.0628	539	2465	127	27205	A2BH40,B2RRE7,O08583,O08600,O35639,O54786,O54941,O88286,O88569,P04202,P06800,P07901,P63158,P49312,P10922,P11031,P11499,P11983,P15864,P17918,P21460,P25206,P27512,P38532,P42932,P43274,P43275,P43276,P43277,P46737,P48678,P49717,P49718,P54103,P54276,P54731,P55200,P56213,P56959,P56960,P60122,P60710,P60762,P61089,P61161,P62908,P62962,P63085,P70315,P70399,P70677,P80313,P80314,P80315,P80316,P80318,P97310,…
GO:BP	negative regulation of cellular component organization	GO:0051129	false	1.26582e-20	19.8976	747	2465	157	27205	F6ZDS4,P16381,O08547,O08795,O09126,O54946,O55022,O70591,O88487,O89053,P01831,P01887,P84244,P04202,P04925,P12023,P06728,P07356,P08032,P08226,P09055,P63158,P09470,P49312,P11031,P11352,P13020,P16045,P16546,P17047,P17156,P18760,P19253,P20029,P20152,P23927,P26043,P26450,P27546,P28184,P28843,P30416,P38532,P39054,P39447,P41241,P47754,P47757,P48678,P48962,P49443,P49817,P50396,P51881,P51910,P51949,P54227,…
GO:BP	chaperone-mediated protein folding	GO:0061077	false	1.85771e-20	19.731	67	2465	39	27205	O54786,O54946,P04441,P11983,P14602,P17156,Q61696,P20029,P24369,P26883,P30416,P38647,P42932,P45878,P56812,P63017,P80313,P80314,P80315,P80316,P80318,Q06890,Q60739,Q61699,Q64433,Q8BJU0,Q8BVF2,Q8VCI5,Q99L47,Q99M31,Q9CR16,Q9D1P4,Q9D832,Q9DCT5,Q9ESP1,Q9QYI3,Q9QYI5,Q9QYJ3,Q9R0Q7
GO:BP	response to oxidative stress	GO:0006979	false	2.40758e-20	19.6184	441	2465	111	27205	O08600,O08738,O08807,O08997,O09164,O55234,O70200,O70252,O70325,O88844,O89090,O89112,P00375,P04247,P04919,P04925,P12023,P06240,P06728,P08226,P08228,P09103,P09671,P10107,P10518,P10639,P11087,P11352,P12710,P14602,P14901,P16015,P17742,P17918,P18760,P19157,P20108,P21460,P23927,P24270,P25799,P28184,P28352,P35700,P38532,P45376,P46412,P47738,P47791,P51910,P56213,P58771,P62715,P62908,P63017,P63085,P68040,…
GO:BP	regulation of peptidase activity	GO:0052547	false	2.93573e-20	19.5323	442	2465	111	27205	A6X935,D0QMC3,P16381,O08539,O08677,O08692,O08738,O08800,O09106,O54946,O70435,O89017,O89110,P12023,P06240,P06745,P07758,P08071,P63158,P0DOV2,P10605,P11352,P12710,P12815,P13020,P16858,P18242,P18654,P19324,P20108,P21460,P22599,P23927,P28063,P28184,P28665,P28798,P29452,P29699,P29788,P31428,P31725,P32261,P35173,P37040,P38532,P41272,P48025,P49817,P49935,P51125,Q01853,P56812,P57716,P61290,P62897,P62908,…
GO:BP	positive regulation of catalytic activity	GO:0043085	false	3.09829e-20	19.5089	1086	2465	202	27205	A2AB59,A2ASQ1,D0QMC3,E9Q394,P16381,O08539,O08573,O08738,O09126,O35129,O35988,O55222,O88522,O88569,O89017,O89110,P00375,P01831,P04202,P04441,P04925,P12023,P06240,P06728,P06800,P07901,P08071,P08207,P08226,P08228,P08752,P09055,P63158,P09470,P09581,P0DOV2,P0DP28,P11499,P11983,P12710,P12815,P13020,P13597,P16332,P17742,P17918,P18242,P19221,P20693,P21981,P22272,P25444,P26645,P27512,P27612,P28184,P28798,…
GO:BP	locomotion	GO:0040011	false	3.48313e-20	19.458	1400	2465	242	27205	A2ASQ1,A2ASS6,A6H6E2,B2RXS4,E9PV24,O08553,O08573,O08808,O09106,O09126,O35598,O35639,O35892,O35988,O54724,O54824,O54988,O55022,O55098,O55222,O70200,O70423,O88342,O89017,O89053,O89090,P01831,P02469,P03958,P04202,P04441,P05064,P12023,P06745,P06800,P07214,P08121,P08226,P08752,P09055,P63158,P09470,P09581,P09671,P10107,P10833,P11087,P11276,P12815,P13597,P14211,P14576,P14602,P14901,P15105,P15702,Q01147,…
GO:BP	ncRNA processing	GO:0034470	false	3.82156e-20	19.4178	437	2465	110	27205	A2BDX3,A2BE28,O55135,O55142,O88569,O88796,O89086,P04202,P09405,P12970,P14131,P14148,P32067,P35550,P47962,P50580,P56183,P56960,P61255,P61358,P62082,P62242,P62264,P62313,P62754,P62843,P62849,P62852,P62858,P63276,P70122,P84104,P97376,P97452,Q05CL8,Q08288,Q1HFZ0,Q3UFY8,Q3V1V3,Q501J6,Q505B7,Q61937,Q62348,Q640M1,Q6P3D0,Q6ZWV7,Q7TT37,Q80Y81,Q810V0,Q8BIZ6,Q8BTW3,Q8BVY0,Q8BW10,Q8C5Q4,Q8CE96,Q8CJG0,Q8K1J5,…
GO:BP	cellular developmental process	GO:0048869	false	6.53554e-20	19.1847	4748	2465	616	27205	A2AQ19,A2ASQ1,A2ASS6,A2BH40,B2RXS4,B9EKI3,D0QMC3,E9Q1P8,E9Q394,E9Q5C9,E9Q634,E9Q7G0,P16381,O08539,O08553,O08573,O08579,O08738,O08749,O08784,O08795,O08808,O08900,O09106,O09126,O09165,O35114,O35206,O35295,O35387,O35598,O35988,O54879,O54941,O54946,O55022,O55106,O55135,O55222,O70494,Q8K0V4,O88207,O88342,O88487,O88712,O88851,O88990,O89023,O89090,O89110,P00375,P00493,P00920,P01027,P01831,P01887,P84244,…
GO:BP	regulation of cellular response to stress	GO:0080135	false	6.88664e-20	19.162	695	2465	148	27205	A2BH40,O08600,O35864,O54941,O54965,O88522,O88543,O89112,P00375,P01831,P04441,P12023,P08228,P09103,P63158,P09671,P10639,P11352,P14602,P14733,P17182,P17742,P17918,P19157,P20029,P26040,P26450,P28798,P34884,P35700,P38532,P41272,P46737,P49817,P56213,P56959,P57759,P58281,P60122,P60710,P60762,P61089,P61161,P61255,P61979,P62908,P63005,P63017,P63028,P63037,P63085,P68040,P70315,P70399,P70444,P84444,P97470,…
GO:BP	ATP metabolic process	GO:0046034	false	7.68019e-20	19.1146	143	2465	57	27205	P00405,P04202,P05064,P06909,P13541,P13542,P17182,P50516,P52480,P52503,Q01853,P55772,P56380,P56480,P62814,P63017,P97450,Q03265,Q06185,Q64520,Q7TMF3,Q7TNG8,Q8BH59,Q8K1M6,Q8K2B3,Q8K3J1,Q91VD9,Q91VR2,Q91WD5,Q91YT0,Q91Z83,Q99JB2,Q99LY9,Q9CPP6,Q9CQ54,Q9CQ75,Q9CQ92,Q9CQA3,Q9CQC7,Q9CQQ7,Q9CQZ5,Q9CZ30,Q9D3D9,Q9D6J6,Q9DB20,Q9DC69,Q9DC70,Q9DCJ5,Q9DCS9,Q9DCT2,Q9DCX2,Q9ERS2,Q9JKX6,Q9R0Y5,Q9WTP6,Q9WTP7,Q9Z1P6
GO:BP	positive regulation of RNA metabolic process	GO:0051254	false	7.93575e-20	19.1004	1885	2465	300	27205	A2ASQ1,A2BH40,B9EKI3,D0QMC3,D3YXK2,E9Q5C9,O08582,P16381,O08583,O08900,O09106,O35326,O35387,O35864,O35892,O55201,O55222,O70400,O70494,Q8K0V4,O88522,O88685,O88712,O89086,O89090,P04202,P04441,P12023,P07356,P08207,P08226,P09405,P63158,P0DOV2,P10711,P11031,P11087,P13412,P25425,Q01147,P17095,P18654,P20060,P23611,P25799,P26323,P26350,P26369,P26450,P27512,P27782,P28184,P28352,P28574,P28654,P28659,P29341,…
GO:BP	anatomical structure morphogenesis	GO:0009653	false	8.07207e-20	19.093	2787	2465	404	27205	A2AQ19,A2ASQ1,A2ASS6,A2BH40,A6H6E2,B2RXS4,B9EKI3,E9PVX6,E9Q394,E9Q5C9,E9Q634,O08553,O08692,O08738,O08749,O08784,O08808,O09106,O09126,O09165,O35129,O35206,O35598,O35639,O35892,O35955,O35988,O54946,O55022,O55222,O70318,O70494,Q8K0V4,O88207,O88271,O88342,O88952,O88990,O89053,O89090,O89110,P00493,P00920,P01027,P01831,P02463,P02469,P03958,P04202,P05064,P12023,P06745,P06797,P06909,P07214,P07356,P07901,…
GO:BP	endocytosis	GO:0006897	false	9.86249e-20	19.006	841	2465	168	27205	A2AB59,E9Q634,O08539,O08553,O08808,O35114,O35551,O35604,O35639,O54916,O70200,O88531,O88712,O89053,P01027,P01887,P04202,P12023,P06800,P07356,P08103,P08226,P08228,P09055,P09405,P63158,P10107,P11680,P13020,P13379,P14211,P15532,P17427,P21956,P21981,P22682,P23611,P24063,P26039,P26040,P28798,P29699,P29788,P30204,P35278,P35282,P35329,P35564,P39054,P40124,P41241,P41317,P41731,P42567,P43275,P46460,P46935,…
GO:BP	cell adhesion	GO:0007155	false	1.48907e-19	18.8271	1463	2465	248	27205	A2ASS6,A2BH40,A6H6E2,B2RXS4,E9PV24,O08573,O08677,O08800,O09126,O35206,O35598,O35988,O54941,O54946,O54988,O55098,O55111,O55222,O70200,O70423,O88207,O88271,O88322,O88990,O89053,O89103,P01831,P01887,P02469,P03958,P04202,P04441,P04919,P04925,P12023,P06240,P06728,P06800,P06909,P07901,P08032,P08121,P08207,P09055,P09103,P63158,P10107,P10493,P10833,P11087,P11276,P13020,P13379,P13597,P14206,P14211,P14602,…
GO:BP	regulation of vesicle-mediated transport	GO:0060627	false	1.68169e-19	18.7743	590	2465	132	27205	A2ADY9,E9PV24,O08539,O08573,O09044,O35988,O88531,O89053,P01027,P01887,P04202,P12023,P06800,P07356,P08103,P08207,P08226,P08228,P08752,P09055,P63158,P10107,P11438,P11680,P14211,P14901,P21981,P22682,P26040,P26041,P26043,P28661,P29699,P29788,P35278,P35282,P35329,P39054,P41241,P41317,P41731,P42208,P42209,P43275,P46460,P46467,P46638,P46935,P48025,P48453,P49817,P51150,P55302,P57780,P59729,P60710,P61021,…
GO:BP	response to endogenous stimulus	GO:0009719	false	2.42717e-19	18.6149	1966	2465	308	27205	A2ASQ1,A2BH40,A6H6E2,B9EKI3,D3YXK2,E9Q394,E9Q7G0,F6ZDS4,O08579,O08738,O08808,O09106,O35129,O35326,O35604,O35639,O35685,O55135,O55222,O70370,Q8K0V4,O88653,O88844,O89017,O89053,O89090,P00329,P00920,P02463,P04202,P04247,P04925,P12023,P05201,P06745,P06797,P06801,P07214,P07758,P07901,P08113,P08121,P08122,P08226,P08752,P09055,P09242,P09405,P63158,P09470,P0CW02,P10107,P10126,P10518,P10605,P11087,P11352,…
GO:BP	regulation of actin polymerization or depolymerization	GO:0008064	false	2.5093e-19	18.6004	170	2465	62	27205	O08539,O35387,O88342,O89053,P08032,P13020,P13597,P16546,P18760,P26043,P45591,P47754,P47757,P49710,P55194,P58771,P59999,P20065,P62774,P62962,P70315,P70429,P70460,P84444,Q08481,Q60598,Q60631,Q62261,Q62418,Q6A028,Q80ZQ9,Q811D0,Q8K4L3,Q8VDD8,Q91VH2,Q91VR8,Q91YR1,Q921M7,Q925F2,Q99JY9,Q99M51,Q9CPW4,Q9CQI6,Q9CVB6,Q9D898,Q9EPB4,Q9ERG0,Q9JHJ0,Q9JHK5,Q9JI91,Q9JKK7,Q9JLH8,Q9JM76,Q9QUI0,Q9QVP9,Q9QXS6,Q9QYB5,…
GO:BP	regulation of actin filament organization	GO:0110053	false	2.96136e-19	18.5285	283	2465	83	27205	O08539,O35387,O35988,O88342,O89053,P08032,P08207,P13020,P13597,P16546,P18760,P26043,P26450,P39447,P45591,P47754,P47757,P49710,P54227,P55194,P58771,P59999,P20065,P62774,P62962,P70271,P70315,P70429,P70460,P84444,Q00623,Q08481,Q60598,Q60631,Q61247,Q62261,Q62418,Q6A028,Q6PGL7,Q80ZQ9,Q811D0,Q8BH43,Q8BTM8,Q8CIB5,Q8CIN4,Q8K4L3,Q8VDD8,Q8VI36,Q91VH2,Q91VR8,Q91YE8,Q91YR1,Q921M7,Q925F2,Q99JY9,Q99M51,Q9CPW4,…
GO:BP	modification-dependent macromolecule catabolic process	GO:0043632	false	3.10413e-19	18.5081	670	2465	143	27205	O35226,O35593,O54965,O55234,O70435,O88543,O88685,P08113,P11499,P14211,P14685,Q61696,P20029,P22682,P26516,P27612,P29595,P35564,P46467,P46471,P46935,P47962,P49722,P49817,P54726,P54728,P54729,P54731,P54775,Q01853,P56399,P56960,P60670,P61089,P61957,P62082,P62192,P62196,P62257,P62334,P62715,P62830,P62878,P62983,P63166,Q9WTX5,P68037,P68040,P70297,P70362,P83940,P97496,P97868,Q02053,Q06890,Q3U1J4,Q5DTM8,…
GO:BP	cell motility	GO:0048870	false	4.16509e-19	18.3804	1737	2465	280	27205	A6H6E2,B2RXS4,B9EKI3,E9PV24,O08573,O08808,O09106,O09126,O35129,O35598,O35639,O35892,O35988,O54724,O54824,O54988,O55098,O55222,O70200,O70400,O70423,O88207,O88342,O89017,O89053,O89090,P01831,P02469,P03958,P04202,P04441,P05064,P12023,P06745,P06800,P07214,P07901,P08121,P08226,P08752,P09055,P63158,P09470,P09581,P09671,P10107,P10833,P11087,P11276,P11352,P12815,P13597,P14211,P14576,P14602,P14824,P14901,…
GO:BP	regulation of actin filament length	GO:0030832	false	5.12876e-19	18.29	172	2465	62	27205	O08539,O35387,O88342,O89053,P08032,P13020,P13597,P16546,P18760,P26043,P45591,P47754,P47757,P49710,P55194,P58771,P59999,P20065,P62774,P62962,P70315,P70429,P70460,P84444,Q08481,Q60598,Q60631,Q62261,Q62418,Q6A028,Q80ZQ9,Q811D0,Q8K4L3,Q8VDD8,Q91VH2,Q91VR8,Q91YR1,Q921M7,Q925F2,Q99JY9,Q99M51,Q9CPW4,Q9CQI6,Q9CVB6,Q9D898,Q9EPB4,Q9ERG0,Q9JHJ0,Q9JHK5,Q9JI91,Q9JKK7,Q9JLH8,Q9JM76,Q9QUI0,Q9QVP9,Q9QXS6,Q9QYB5,…
GO:BP	regulation of cell cycle	GO:0051726	false	6.28212e-19	18.2019	1074	2465	197	27205	A2BH40,E9PVX6,E9Q7G0,F6ZDS4,P16381,O08539,O08788,O35129,O35326,O35864,O54941,O55222,O70200,O88286,O88712,O89017,P04202,P12023,P06800,P09055,P63158,P09581,P0DP28,P10107,P11157,P11499,P14211,P14733,P17156,Q61696,P24788,P26043,P27782,P28352,P28659,P29351,P34022,P35235,P38532,P46414,P46467,P46737,P47811,P51125,P51949,P54726,P56387,P60122,P60710,P60762,P60824,P61255,P61290,P61965,P62245,P62259,P62830,…
GO:BP	nuclear export	GO:0051168	false	7.24984e-19	18.1397	178	2465	63	27205	E9Q394,F6ZDS4,O08579,O08583,O35892,O55135,O88569,P04202,P49312,P10639,P14211,P32067,P35235,P38647,P46061,P46414,P49443,P61022,P61971,P62259,P62827,P62843,P63280,P84104,Q1HFZ0,Q60749,Q61655,Q61937,Q62383,Q63850,Q6NVF9,Q6NZF1,Q7TMY4,Q80U93,Q8BG81,Q8BHS3,Q8BJ71,Q8BZR9,Q8C1D8,Q8C570,Q8CCS6,Q8K1I7,Q8K3W3,Q8VE80,Q8VEA4,Q91VC3,Q99KG3,Q99LX0,Q99MU3,Q9CQ49,Q9CT10,Q9CWZ3,Q9CY57,Q9CYH6,Q9D1J3,Q9D7M8,Q9ERK4,…
GO:BP	DNA damage response	GO:0006974	false	7.66175e-19	18.1157	842	2465	166	27205	A2BH40,E9Q6J5,O35593,O35892,O54941,O88522,O88543,P04441,P63158,P09671,P0DOV2,P14901,P17095,Q61696,P17918,P22682,P25206,P26450,P27661,P28352,P34884,P35235,P38532,P46737,P47811,P49717,P49718,P51949,P54276,P54726,P54728,Q01853,P56959,P58871,P60122,P60710,P60762,P60898,P61089,P61161,P61255,P61979,P62878,P62908,P63028,P63085,P63254,P70315,P70399,P70444,P70677,P83917,P97310,P97470,P97496,P97807,P97868,…
GO:BP	purine nucleoside triphosphate biosynthetic process	GO:0009145	false	9.08304e-19	18.0418	117	2465	50	27205	P00405,P04202,P05064,P15532,P17182,P24547,P50096,P50516,P52480,P52503,Q01853,P55264,P55772,P56380,P56480,P97450,Q01768,Q03265,Q06185,Q7TMF3,Q7TNG8,Q8BH59,Q8K2B3,Q8K3J1,Q91VD9,Q91VR2,Q91WD5,Q91YT0,Q99JB2,Q99LY9,Q9CPP6,Q9CQ54,Q9CQ75,Q9CQA3,Q9CQC7,Q9CQQ7,Q9CQZ5,Q9D3D9,Q9D6J6,Q9DB20,Q9DC69,Q9DC70,Q9DCJ5,Q9DCS9,Q9DCT2,Q9DCX2,Q9ERS2,Q9WTP7,Q9WV85,Q9Z1P6
GO:BP	mitotic cell cycle process	GO:1903047	false	1.01562e-18	17.9933	735	2465	151	27205	A2BH40,E9PVX6,E9Q7G0,F6ZDS4,P16381,O08788,O35129,O35685,O54941,O70200,P04202,P12023,P09055,P0DP28,P10107,P11157,P14733,P17156,Q61696,P17918,P18760,P24788,P25206,P26043,P27546,P28352,P29351,P34022,P46414,P46467,P46737,P49717,P51949,P54227,Q01853,P56212,P60710,P61255,P61290,P62754,P62827,P63005,P63017,P63073,P63328,P63330,P68510,P70122,P70168,P70296,P70335,P70444,P97310,P97371,P97372,P97447,P97496,…
GO:BP	regulation of intracellular signal transduction	GO:1902531	false	1.12966e-18	17.9471	1657	2465	269	27205	E9PV24,E9Q394,F6ZDS4,P16381,O08600,O08915,O09106,O09126,O35129,O35286,O35309,O35387,O35604,O35864,O54965,O55222,O70469,O88522,O88543,O88653,O88990,O89100,O89110,P01027,P03958,P04202,P04441,P04925,P12023,P06240,P06800,P07091,P07901,P08071,P08121,P08226,P08228,P08752,P09055,P09103,P63158,P09581,P09671,P0DP28,P10833,P11276,P11352,P11499,P12815,P13597,P14211,P14602,P14733,P16858,P17182,P17742,P19157,…
GO:BP	regulation of protein polymerization	GO:0032271	false	1.33807e-18	17.8735	211	2465	69	27205	E9Q7G0,O08539,O08788,O35387,O89053,P07901,P08032,P13020,P13597,P16546,Q61696,P18760,P26043,P30416,P46414,P47754,P47757,P49710,P49817,P54227,P55284,P58771,P59999,P20065,P62774,P62908,P62962,P70429,P70460,P84444,Q08481,Q60598,Q60631,Q60930,Q61166,Q62261,Q62418,Q7TNG5,Q80ZQ9,Q811D0,Q8K4L3,Q8VDD8,Q91VH2,Q91YR1,Q921M7,Q922J3,Q925F2,Q99JY9,Q99M51,Q9CPW4,Q9CQI6,Q9CRB6,Q9CVB6,Q9D898,Q9EPB4,Q9JHJ0,Q9JKK7,…
GO:BP	regulation of signaling	GO:0023051	false	1.55781e-18	17.8075	3570	2465	485	27205	A6H6E2,B1AZP2,B2RRE7,B9EKI3,E9PV24,E9Q394,E9Q7G0,F6ZDS4,P16381,O08573,O08579,O08600,O08915,O09106,O09126,O35129,O35286,O35309,O35387,O35598,O35604,O35864,O35892,O54965,O55222,O70469,Q8K0V4,O88522,O88543,O88653,O88890,O88990,O89017,O89100,O89110,P00920,P01027,P01831,P02469,P03958,P04202,P04441,P04925,P12023,P05201,P06240,P06800,P07091,P07356,P07901,P08071,P08121,P08226,P08228,P08752,P09055,P09103,…
GO:BP	response to inorganic substance	GO:0010035	false	1.58307e-18	17.8005	674	2465	142	27205	A2ADY9,A2ASS6,E9PV24,O08600,O08738,O09164,O35604,O70250,O89017,P00375,P01887,P03958,P04117,P04247,P04919,P04925,P12023,P06240,P06728,P06745,P07758,P08228,P09242,P09671,P49312,P0DP28,P10107,P10518,P10639,P11087,P11276,P11352,P12710,P12815,P13020,P14211,P14901,Q01147,P16460,P16858,P17918,P18572,P18760,P20029,P20108,P22599,P23927,P24270,P24527,P26443,P28184,P28271,P28352,P29533,P31428,P35700,P36552,…
GO:BP	oxidative phosphorylation	GO:0006119	false	1.7024e-18	17.7689	146	2465	56	27205	O08749,O88990,P00405,P12787,P19783,P52503,Q01853,P56391,P56393,P56480,P62897,P70444,P97450,P99028,Q03265,Q06185,Q7TMF3,Q8BGD8,Q8K1Z0,Q8K2B3,Q8K3J1,Q91VD9,Q91VR2,Q91WD5,Q91YT0,Q99JB2,Q99KR7,Q99LX0,Q99LY9,Q9CPP6,Q9CPQ1,Q9CQ54,Q9CQ69,Q9CQ75,Q9CQA3,Q9CQC7,Q9CQQ7,Q9CQZ5,Q9CR68,Q9CZ13,Q9D0M3,Q9D1L0,Q9D3D9,Q9D6J6,Q9D7P6,Q9DB20,Q9DB77,Q9DC69,Q9DC70,Q9DCJ5,Q9DCS9,Q9DCT2,Q9DCX2,Q9ERS2,Q9QUI0,Q9Z1P6
GO:BP	defense response	GO:0006952	false	1.73272e-18	17.7613	1863	2465	293	27205	A6H6E2,A6X935,B2RRE7,B9EKI3,C0HKG6,D0QMC3,E9PV24,F7BJB9,P16381,O08573,O08677,O08692,O08738,O09044,O35129,O35215,O35286,O35309,O35639,O35744,O35892,O54824,O54879,O54988,O70200,O70325,O70370,O70423,O88890,O88983,O89053,O89110,P01027,P01029,P01592,P01887,P03953,P03958,P04117,P04186,P04202,P04441,P12023,P06240,P06728,P06800,P06909,P07758,P07901,P08071,P08103,P08226,P08228,P08905,P09055,P63158,P09470,…
GO:BP	cell differentiation	GO:0030154	false	1.78714e-18	17.7478	4715	2465	606	27205	A2AQ19,A2ASQ1,A2ASS6,A2BH40,B2RXS4,B9EKI3,D0QMC3,E9Q1P8,E9Q394,E9Q5C9,E9Q634,E9Q7G0,P16381,O08539,O08553,O08573,O08579,O08738,O08749,O08784,O08795,O08808,O08900,O09106,O09126,O09165,O35114,O35206,O35295,O35387,O35598,O35988,O54879,O54941,O54946,O55022,O55106,O55135,O55222,O70494,Q8K0V4,O88207,O88342,O88487,O88712,O88851,O88990,O89023,O89090,O89110,P00375,P00493,P00920,P01027,P01831,P01887,P84244,…
GO:BP	nucleic acid transport	GO:0050657	false	1.9583e-18	17.7081	156	2465	58	27205	F6ZDS4,O08583,O35648,O88569,P49312,P32067,P38532,P59235,P61971,P62827,P62960,P70168,P84104,P97379,Q1HFZ0,Q3U0V1,Q60749,Q61655,Q61937,Q62383,Q63850,Q6NVF9,Q6NZF1,Q6PDM2,Q7TMY4,Q80U93,Q8BG05,Q8BG81,Q8BJ71,Q8BL97,Q8BTS4,Q8BZR9,Q8C1D8,Q8C570,Q8CCS6,Q8CJF7,Q8K1R3,Q8K3W3,Q8R2U0,Q8R332,Q8R4R6,Q8VE80,Q91VC3,Q921C5,Q9CQ49,Q9CWU9,Q9CWZ3,Q9CY57,Q9D1J3,Q9D1M0,Q9D7M8,Q9ERU9,Q9JIH2,Q9JIX0,Q9JJT9,Q9QYS9,Q9R1K9,…
GO:BP	RNA transport	GO:0050658	false	1.9583e-18	17.7081	156	2465	58	27205	F6ZDS4,O08583,O35648,O88569,P49312,P32067,P38532,P59235,P61971,P62827,P62960,P70168,P84104,P97379,Q1HFZ0,Q3U0V1,Q60749,Q61655,Q61937,Q62383,Q63850,Q6NVF9,Q6NZF1,Q6PDM2,Q7TMY4,Q80U93,Q8BG05,Q8BG81,Q8BJ71,Q8BL97,Q8BTS4,Q8BZR9,Q8C1D8,Q8C570,Q8CCS6,Q8CJF7,Q8K1R3,Q8K3W3,Q8R2U0,Q8R332,Q8R4R6,Q8VE80,Q91VC3,Q921C5,Q9CQ49,Q9CWU9,Q9CWZ3,Q9CY57,Q9D1J3,Q9D1M0,Q9D7M8,Q9ERU9,Q9JIH2,Q9JIX0,Q9JJT9,Q9QYS9,Q9R1K9,…
GO:BP	positive regulation of transport	GO:0051050	false	2.25356e-18	17.6471	1070	2465	195	27205	A2ASS6,B9EKI3,E9PV24,E9Q7G0,F6ZDS4,O08539,O08553,O08579,O08788,O09131,O09165,O35988,O70370,O70423,O88531,P00920,P01027,P01831,P01887,P04202,P04925,P12023,P06800,P07356,P07901,P08207,P08226,P08228,P08752,P09055,P0DP28,P10107,P11404,P11438,P11499,P11680,P14211,P15105,Q01147,P17156,P17742,P18572,P18760,P19221,P19437,P22682,P23953,P26040,P26041,P26043,P26443,P26450,P27612,P29699,P29788,P31230,P31725,…
GO:BP	protein stabilization	GO:0050821	false	2.52879e-18	17.5971	192	2465	65	27205	F7BJB9,O35129,O88286,O89020,P04441,P07901,P11438,P11499,P11983,P14211,Q01147,P16858,P17047,P23927,P24369,P26450,P28184,P28798,P35282,P42932,P43276,P47962,P61022,P62082,P62830,P62962,P63038,P63166,P67778,P80313,P80314,P80315,P80316,P80318,Q00623,Q06890,Q3UHJ0,Q60739,Q60953,Q61081,Q61191,Q61937,Q6NZA9,Q8BMS9,Q8BTM8,Q8BVF2,Q8VCI5,Q8VE70,Q91XB0,Q99LX0,Q99M87,Q99ME9,Q99P72,Q9CX34,Q9CXW4,Q9ER00,Q9ESY9,…
GO:BP	nucleoside triphosphate biosynthetic process	GO:0009142	false	2.64591e-18	17.5774	133	2465	53	27205	P00405,P04202,P05064,P15532,P17182,P24547,P50096,P50516,P52480,P52503,Q01853,P55264,P55772,P56380,P56480,P70303,P97450,Q01768,Q03265,Q06185,Q3U5Q7,Q7TMF3,Q7TNG8,Q8BH59,Q8K2B3,Q8K3J1,Q91VD9,Q91VR2,Q91WD5,Q91YT0,Q99JB2,Q99LY9,Q9CPP6,Q9CQ54,Q9CQ75,Q9CQA3,Q9CQC7,Q9CQQ7,Q9CQZ5,Q9D3D9,Q9D6J6,Q9DB20,Q9DC69,Q9DC70,Q9DCJ5,Q9DCS9,Q9DCT2,Q9DCX2,Q9ERS2,Q9R0Y5,Q9WTP7,Q9WV85,Q9Z1P6
GO:BP	response to nitrogen compound	GO:1901698	false	3.32398e-18	17.4783	1358	2465	231	27205	A2ADY9,A2ASQ1,F6ZDS4,O08738,O08808,O08810,O35286,O35326,O35604,O35685,O55135,O88653,O89017,O89090,P00375,P00493,P00920,P02463,P03958,P04202,P04925,P12023,P05201,P06745,P07758,P07901,P08113,P08121,P08226,P08752,P09055,P09242,P09405,P0CW02,P10107,P10518,P10639,P10649,P10852,P11087,P11352,P13597,P13707,P13864,P14211,P15626,Q01147,P16460,P16858,P17918,P18242,P18337,P18572,P18760,P19157,P20029,P20152,…
GO:BP	regulation of cell adhesion	GO:0030155	false	4.20308e-18	17.3764	789	2465	157	27205	A2BH40,B2RXS4,E9PV24,O08573,O08677,O09126,O35598,O35988,O54941,O54988,O55222,O70200,O89053,P01831,P01887,P02469,P03958,P04202,P04441,P04919,P04925,P06240,P06800,P07901,P08032,P08207,P09055,P09103,P63158,P10107,P10493,P10833,P11087,P11276,P13020,P13379,P13597,P14211,P14602,P15702,P16045,P16460,P18760,P19157,P20918,P21981,P22272,P23591,P24063,P26043,P26450,P27782,P28843,P29351,P29533,P29788,P35235,…
GO:BP	purine ribonucleoside triphosphate biosynthetic process	GO:0009206	false	4.3652e-18	17.36	116	2465	49	27205	P00405,P04202,P05064,P15532,P17182,P24547,P50096,P50516,P52480,P52503,Q01853,P55772,P56380,P56480,P97450,Q01768,Q03265,Q06185,Q7TMF3,Q7TNG8,Q8BH59,Q8K2B3,Q8K3J1,Q91VD9,Q91VR2,Q91WD5,Q91YT0,Q99JB2,Q99LY9,Q9CPP6,Q9CQ54,Q9CQ75,Q9CQA3,Q9CQC7,Q9CQQ7,Q9CQZ5,Q9D3D9,Q9D6J6,Q9DB20,Q9DC69,Q9DC70,Q9DCJ5,Q9DCS9,Q9DCT2,Q9DCX2,Q9ERS2,Q9WTP7,Q9WV85,Q9Z1P6
GO:BP	establishment of RNA localization	GO:0051236	false	5.87506e-18	17.231	159	2465	58	27205	F6ZDS4,O08583,O35648,O88569,P49312,P32067,P38532,P59235,P61971,P62827,P62960,P70168,P84104,P97379,Q1HFZ0,Q3U0V1,Q60749,Q61655,Q61937,Q62383,Q63850,Q6NVF9,Q6NZF1,Q6PDM2,Q7TMY4,Q80U93,Q8BG05,Q8BG81,Q8BJ71,Q8BL97,Q8BTS4,Q8BZR9,Q8C1D8,Q8C570,Q8CCS6,Q8CJF7,Q8K1R3,Q8K3W3,Q8R2U0,Q8R332,Q8R4R6,Q8VE80,Q91VC3,Q921C5,Q9CQ49,Q9CWU9,Q9CWZ3,Q9CY57,Q9D1J3,Q9D1M0,Q9D7M8,Q9ERU9,Q9JIH2,Q9JIX0,Q9JJT9,Q9QYS9,Q9R1K9,…
GO:BP	positive regulation of proteolysis	GO:0045862	false	6.18187e-18	17.2089	368	2465	95	27205	D0QMC3,P16381,O08738,O88685,O89017,O89110,P12023,P06240,P07356,P08207,P08226,P63158,P0DOV2,P12815,P13020,P17182,Q61696,P18242,P18760,P28798,P29452,P31725,P38532,P41317,P46471,P48025,P49817,P49935,P54726,P54729,P54775,Q01853,P56399,P56812,P57716,P61290,P61957,P62192,P62196,P62334,P62878,P62897,P62908,P63017,P63038,P63166,P68040,P70444,P97371,P97372,P97821,Q00519,Q06890,Q60953,Q61160,Q61335,Q64518,…
GO:BP	ribonucleoside triphosphate biosynthetic process	GO:0009201	false	8.52955e-18	17.0691	122	2465	50	27205	P00405,P04202,P05064,P15532,P17182,P24547,P50096,P50516,P52480,P52503,Q01853,P55772,P56380,P56480,P70303,P97450,Q01768,Q03265,Q06185,Q7TMF3,Q7TNG8,Q8BH59,Q8K2B3,Q8K3J1,Q91VD9,Q91VR2,Q91WD5,Q91YT0,Q99JB2,Q99LY9,Q9CPP6,Q9CQ54,Q9CQ75,Q9CQA3,Q9CQC7,Q9CQQ7,Q9CQZ5,Q9D3D9,Q9D6J6,Q9DB20,Q9DC69,Q9DC70,Q9DCJ5,Q9DCS9,Q9DCT2,Q9DCX2,Q9ERS2,Q9WTP7,Q9WV85,Q9Z1P6
GO:BP	regulation of endopeptidase activity	GO:0052548	false	9.78408e-18	17.0095	364	2465	94	27205	D0QMC3,P16381,O08539,O08677,O08738,O08800,O09106,O54946,O70435,O89017,O89110,P12023,P06240,P06745,P07758,P08071,P63158,P0DOV2,P11352,P12710,P12815,P13020,P16858,P18242,P18654,P19324,P20108,P21460,P22599,P23927,P28063,P28184,P29452,P29699,P29788,P31428,P31725,P32261,P37040,P38532,P41272,P48025,P49935,P51125,Q01853,P56812,P57716,P61290,P62897,P62908,P63038,P68040,P70444,P82343,P97290,P97371,P97372,…
GO:BP	organic acid catabolic process	GO:0016054	false	1.48317e-17	16.8288	264	2465	77	27205	O08749,O35459,O35855,O88958,P05201,P05202,P06151,P12710,P20060,P26443,P29416,P29758,P31428,P31786,P32020,P35492,P35505,P38060,P42125,P45952,P50247,P50544,P51660,P53395,P54310,P82343,Q07417,Q3ULD5,Q60994,Q61425,Q64442,Q71RI9,Q78JT3,Q7TNG8,Q8BH04,Q8BH95,Q8BMS1,Q8BTY1,Q8BVI4,Q8BWT1,Q8C0M9,Q8CAY6,Q8CHT0,Q8JZN5,Q8JZV7,Q8QZS1,Q8QZT1,Q8R016,Q8R0Y6,Q8VCT4,Q91WK5,Q91WU0,Q91X91,Q921G7,Q921H8,Q99JY0,Q99KP3,…
GO:BP	carboxylic acid catabolic process	GO:0046395	false	1.48317e-17	16.8288	264	2465	77	27205	O08749,O35459,O35855,O88958,P05201,P05202,P06151,P12710,P20060,P26443,P29416,P29758,P31428,P31786,P32020,P35492,P35505,P38060,P42125,P45952,P50247,P50544,P51660,P53395,P54310,P82343,Q07417,Q3ULD5,Q60994,Q61425,Q64442,Q71RI9,Q78JT3,Q7TNG8,Q8BH04,Q8BH95,Q8BMS1,Q8BTY1,Q8BVI4,Q8BWT1,Q8C0M9,Q8CAY6,Q8CHT0,Q8JZN5,Q8JZV7,Q8QZS1,Q8QZT1,Q8R016,Q8R0Y6,Q8VCT4,Q91WK5,Q91WU0,Q91X91,Q921G7,Q921H8,Q99JY0,Q99KP3,…
GO:BP	positive regulation of immune system process	GO:0002684	false	2.02058e-17	16.6945	1145	2465	202	27205	A2BH40,B2RRE7,D0QMC3,P16381,O08573,O08738,O35129,O35309,O35387,O35598,O35601,O54941,O70200,O70423,O88522,O88890,O89017,O89053,O89110,P00920,P01027,P01029,P01831,P01887,P03953,P03958,P04186,P04202,P04441,P04919,P04925,P12023,P06240,P06745,P06800,P06909,P07901,P08032,P08071,P63158,P09581,P0DOV2,P10107,P11438,P11680,P11911,P13379,P13597,P14106,P14211,P14901,P15530,P15702,P16045,Q01147,P17710,P18337,…
GO:BP	response to hormone	GO:0009725	false	2.14134e-17	16.6693	990	2465	182	27205	A2BH40,B9EKI3,D3YXK2,E9Q394,O09106,O35129,O35326,O35604,O35639,O35685,O55135,O70370,Q8K0V4,O88844,O89090,P00329,P00920,P04202,P04247,P05201,P06745,P06797,P06801,P07758,P07901,P08121,P08752,P09242,P09405,P63158,P09470,P10107,P10518,P10605,P11087,P11352,P14211,P14901,Q01147,P16460,P17918,P18242,P18572,P18760,P19157,P22599,P23780,P24270,P24527,P25799,P26043,P26450,P26645,P28184,P28352,P28574,P29699,…
GO:BP	response to other organism	GO:0051707	false	2.6776e-17	16.5723	1812	2465	283	27205	A6H6E2,B2RRE7,B9EKI3,C0HKG6,D0QMC3,E9PV24,F7BJB9,P16381,O08573,O08677,O08738,O08900,O35129,O35286,O35309,O35639,O35892,O54879,O54988,O70200,O88851,O88890,O88983,O89053,O89110,P01027,P01029,P01592,P01887,P03953,P04117,P04186,P04202,P04441,P12023,P06240,P06728,P06800,P06909,P07901,P08071,P08103,P08226,P08905,P09242,P09405,P63158,P09470,P09581,P09602,P09671,P0DOV2,P10107,P10518,P11352,P11438,P11680,…
GO:BP	regulation of cell communication	GO:0010646	false	2.90264e-17	16.5372	3574	2465	480	27205	A6H6E2,B1AZP2,B2RRE7,B9EKI3,E9PV24,E9Q394,E9Q7G0,F6ZDS4,P16381,O08573,O08579,O08600,O08915,O09106,O09126,O35129,O35286,O35309,O35387,O35598,O35604,O35864,O35892,O54965,O55222,O70469,Q8K0V4,O88522,O88543,O88653,O88890,O88990,O89017,O89100,O89110,P00920,P01027,P01831,P02469,P03958,P04202,P04441,P04925,P12023,P05201,P06240,P06800,P07091,P07901,P08071,P08121,P08226,P08228,P08752,P09055,P09103,P09405,…
GO:BP	negative regulation of response to stimulus	GO:0048585	false	3.62314e-17	16.4409	1664	2465	265	27205	A6H6E2,B2RRE7,D0QMC3,E9PV24,P16381,O08573,O08579,O08600,O08677,O09106,O09126,O35129,O35309,O35604,O70200,O70469,Q8K0V4,O88522,O88890,O88990,O89017,O89110,P01831,P03958,P04202,P04441,P04925,P12023,P06800,P07356,P08071,P08121,P08226,P08228,P08752,P09055,P09405,P09671,P0DOV2,P10107,P10639,P11352,P12815,P13597,P14211,P14602,P14901,P15702,P17182,P17742,P19157,P19221,P20029,P20918,P21958,P22682,P23116,…
GO:BP	response to external biotic stimulus	GO:0043207	false	3.69348e-17	16.4326	1816	2465	283	27205	A6H6E2,B2RRE7,B9EKI3,C0HKG6,D0QMC3,E9PV24,F7BJB9,P16381,O08573,O08677,O08738,O08900,O35129,O35286,O35309,O35639,O35892,O54879,O54988,O70200,O88851,O88890,O88983,O89053,O89110,P01027,P01029,P01592,P01887,P03953,P04117,P04186,P04202,P04441,P12023,P06240,P06728,P06800,P06909,P07901,P08071,P08103,P08226,P08905,P09242,P09405,P63158,P09470,P09581,P09602,P09671,P0DOV2,P10107,P10518,P11352,P11438,P11680,…
GO:BP	response to chemical	GO:0042221	false	4.1564e-17	16.3813	5676	2465	698	27205	A2ADY9,A2ASQ1,A2ASS6,A2BH40,A3KGF7,A6X935,B2RRE7,B2RXS4,B9EKI3,D0QMC3,D3YXK2,E9PV24,E9Q394,F6ZDS4,P16381,O08553,O08573,O08600,O08738,O08807,O08808,O08810,O08915,O09106,O09126,O09131,O09164,O09165,O35129,O35286,O35309,O35326,O35387,O35593,O35598,O35604,O35639,O35685,O35737,O35855,O35864,O35892,O54734,O54824,O54988,O55022,O55135,O55222,O70200,O70250,O70251,O70325,O70370,O70423,Q8K0V4,O88653,O88844,…
GO:BP	regulation of intracellular transport	GO:0032386	false	4.18866e-17	16.3779	340	2465	89	27205	E9Q5C9,E9Q7G0,F6ZDS4,O08579,O08788,O35892,P04202,P04925,P07356,P07901,P10639,P11438,P11499,P23927,P26040,P26041,P26043,P26450,P32020,P35235,P35282,P46061,P46638,P46935,P47811,P49443,P49710,P50396,P51910,P56812,P61022,P61961,P61971,P62259,P62827,P63085,P63087,P63166,Q02819,Q08857,Q1HFZ0,Q60749,Q60994,Q61233,Q61335,Q61768,Q62318,Q62383,Q62384,Q63850,Q6NVF9,Q80U93,Q8BH64,Q8BHS3,Q8BKC5,Q8BTM8,Q8BTS4,…
GO:BP	response to biotic stimulus	GO:0009607	false	5.07341e-17	16.2947	1854	2465	287	27205	A6H6E2,B2RRE7,B9EKI3,C0HKG6,D0QMC3,E9PV24,F7BJB9,P16381,O08573,O08677,O08738,O08900,O35129,O35286,O35309,O35639,O35892,O54879,O54988,O70200,O88851,O88890,O88983,O89053,O89110,P01027,P01029,P01592,P01887,P03953,P04117,P04186,P04202,P04441,P12023,P06240,P06728,P06800,P06909,P07901,P08071,P08103,P08226,P08905,P09242,P09405,P63158,P09470,P09581,P09602,P09671,P0DOV2,P10107,P10518,P11352,P11438,P11680,…
GO:BP	regulation of response to external stimulus	GO:0032101	false	5.22729e-17	16.2817	1060	2465	190	27205	A2ASQ1,A6H6E2,B2RRE7,D0QMC3,E9PV24,P16381,O08573,O08677,O08738,O09126,O35129,O35215,O35309,O35598,O54824,O70200,O70325,O70370,O70423,O88890,O89017,O89110,P01027,P03958,P04117,P04202,P04441,P12023,P06909,P07356,P07901,P08071,P08226,P08228,P63158,P09470,P09581,P0DOV2,P10107,P11276,P11352,P11438,P14211,P14602,P15702,P16045,P18337,P18654,P19157,P19221,P20918,P21844,P21958,P21981,P25799,P26262,P27512,…
GO:BP	positive regulation of organelle organization	GO:0010638	false	5.29541e-17	16.2761	537	2465	119	27205	E9Q7G0,F6ZDS4,O08539,O08600,O08788,O35387,O35988,O70591,O88342,O88569,O88746,P07356,P08103,P08207,P49312,P10107,P11983,P13020,P13597,P13864,Q61696,P18760,P26041,P28654,P28798,P42932,P45591,P46414,P46467,P48962,P49817,P51881,P56812,P58281,P58771,P60122,P62908,P62962,P63085,P63321,P70271,P70296,P70315,P70429,P70444,P70460,P80313,P80314,P80315,P80316,P80318,P84444,P97379,P97855,Q00623,Q00899,Q60520,…
GO:BP	positive regulation of cellular component biogenesis	GO:0044089	false	6.05316e-17	16.218	531	2465	118	27205	A2ASQ1,E9Q7G0,F6ZDS4,O08539,O08788,O09126,O35988,P01831,P04202,P07901,P08207,P08226,P13597,P13864,Q01147,Q61696,P18760,P26041,P26450,P32921,P35235,P38532,P39054,P46414,P46467,P46737,P48025,P49817,P51150,P54731,Q01853,P55284,P58771,P61161,P62196,P62334,P62908,P62962,P63166,P63321,P63330,P68040,P70271,P70297,P70335,P70429,P70444,P70460,P84444,P97379,P97855,Q00623,Q05144,Q06890,Q08857,Q3U0S6,Q3UUV5,…
GO:BP	chromatin organization	GO:0006325	false	6.45618e-17	16.19	643	2465	134	27205	A2BH40,D0QMC3,E9PVX6,F6ZDS4,O09106,O54941,O55201,O70325,O88271,O88712,P84244,P63158,P09602,P0DOV2,Q8CGP2,P10922,P11352,P13864,P14733,P15864,P21619,P26350,P28656,P43274,P43275,P43276,P43277,P46737,P48024,P48678,P54103,P55200,P56960,P60122,P60710,P60762,P61965,P62806,P63094,Q9WTX5,P83917,P97310,P97496,P97822,Q00899,Q04207,Q04692,Q04750,Q08943,Q0VBL3,Q9Z0H3,Q3TEA8,Q3TKT4,Q3TNH5,Q3TYX3,Q3UI43,Q5DTM8,…
GO:BP	amino acid metabolic process	GO:0006520	false	6.83089e-17	16.1655	276	2465	78	27205	O08749,O35855,O88587,P00375,P05201,P05202,P15105,P16332,P16460,P23506,P26443,P26638,P28650,P29758,P31428,P32921,P35492,P35505,P38060,P46664,P50247,P53395,P70303,Q3THG9,Q3THK7,Q3ULD5,Q505F5,Q5SUR0,Q61035,Q61753,Q64737,Q71RI9,Q78JT3,Q8BH59,Q8BH69,Q8BP47,Q8BTY1,Q8BVI4,Q8C0C7,Q8C0M9,Q8CGC7,Q8CHT0,Q8QZS1,Q8QZT1,Q8R016,Q91WK5,Q91WQ3,Q922B2,Q922D8,Q99JT9,Q99K85,Q99L13,Q99LC5,Q99LD8,Q99LX0,Q99MN1,Q9CQ65,…
GO:BP	regulation of developmental process	GO:0050793	false	7.80932e-17	16.1074	2702	2465	383	27205	A2ASQ1,A2BH40,A6H6E2,B2RXS4,E9Q784,E9Q7G0,O08539,O08553,O08573,O08692,O08738,O08808,O08900,O09106,O09126,O35129,O35387,O35598,O35639,O35892,O54879,O54941,O55135,O55222,O70318,Q8K0V4,O88207,O88271,O88342,O88990,O89017,O89053,O89090,O89110,P00920,P01027,P01831,P01887,P02469,P03958,P04202,P04441,P05064,P12023,P06240,P06800,P07214,P07356,P07901,P08032,P08071,P08103,P08122,P08207,P08226,P08228,P09055,…
GO:BP	cell development	GO:0048468	false	8.27079e-17	16.0825	3139	2465	431	27205	A2ASQ1,A2ASS6,A2BH40,B2RXS4,B9EKI3,D0QMC3,E9Q1P8,E9Q394,E9Q5C9,E9Q634,O08539,O08553,O08573,O08738,O08749,O08784,O08795,O08808,O08900,O09106,O09126,O09165,O35114,O35206,O35387,O35598,O35988,O54879,O54941,O55022,O55106,O55135,O55222,O70494,O88342,O88487,O88990,O89090,O89110,P00375,P00493,P00920,P01027,P01831,P01887,P84244,P02469,P03958,P04202,P04247,P04441,P04919,P12023,P06240,P06728,P06797,P06800,…
GO:BP	modification-dependent protein catabolic process	GO:0019941	false	9.50247e-17	16.0222	660	2465	136	27205	O35226,O35593,O54965,O55234,O70435,O88543,O88685,P08113,P11499,P14211,P14685,Q61696,P20029,P22682,P26516,P27612,P29595,P35564,P46467,P46471,P46935,P47962,P49722,P49817,P54726,P54728,P54729,P54731,P54775,Q01853,P56399,P60670,P61089,P61957,P62082,P62192,P62196,P62257,P62334,P62715,P62830,P62878,P62983,P63166,Q9WTX5,P68037,P68040,P70297,P70362,P83940,P97496,P97868,Q02053,Q06890,Q3U1J4,Q5DTM8,Q60953,…
GO:BP	pyridine-containing compound metabolic process	GO:0072524	false	9.58302e-17	16.0185	88	2465	41	27205	O88844,P06151,P06801,P08249,P09242,P13707,P14152,P16125,P40142,P46656,P47968,P54071,Q01853,P62482,P99029,Q00612,Q09014,Q3ULJ0,Q60597,Q61578,Q64521,Q78JT3,Q8CFX1,Q8K183,Q8K4Z3,Q8R0Y6,Q8R1Q9,Q8VEE0,Q91X91,Q91XF0,Q93092,Q99KE1,Q99KQ4,Q9CQ60,Q9CXF0,Q9D2G2,Q9D6R2,Q9D7G0,Q9DCD0,Q9JMH6,Q9QZQ8
GO:BP	regulation of phosphate metabolic process	GO:0019220	false	9.96933e-17	16.0013	1386	2465	230	27205	A2ASQ1,A2ASS6,B2RXS4,E9Q394,E9Q6J5,P16381,O08573,O08842,O09126,O35129,O35387,O35988,O55222,O70200,O88522,O88844,P00405,P01027,P01831,P04117,P04202,P04441,P04925,P12023,P06240,P06800,P06801,P07356,P07901,P08071,P08113,P08226,P08228,P08752,P09055,P09405,P63158,P09470,P09581,P0DP28,P10126,P10639,P11276,P11404,P11499,P13597,P14602,P15702,P17156,P17182,P17742,P19157,P19221,P20108,P22272,P22682,P26450,…
GO:BP	regulation of phosphorus metabolic process	GO:0051174	false	1.09254e-16	15.9616	1387	2465	230	27205	A2ASQ1,A2ASS6,B2RXS4,E9Q394,E9Q6J5,P16381,O08573,O08842,O09126,O35129,O35387,O35988,O55222,O70200,O88522,O88844,P00405,P01027,P01831,P04117,P04202,P04441,P04925,P12023,P06240,P06800,P06801,P07356,P07901,P08071,P08113,P08226,P08228,P08752,P09055,P09405,P63158,P09470,P09581,P0DP28,P10126,P10639,P11276,P11404,P11499,P13597,P14602,P15702,P17156,P17182,P17742,P19157,P19221,P20108,P22272,P22682,P26450,…
GO:BP	cell population proliferation	GO:0008283	false	1.24063e-16	15.9064	2133	2465	318	27205	A6H6E2,B2RXS4,E9PVX6,E9Q5C9,F7BJB9,O08573,O08579,O08807,O08900,O09106,O35129,O35295,O35309,O35598,O35955,O35988,O55106,O55222,O70200,O88271,O88587,O88851,O88967,O89017,O89053,O89090,P00493,P01887,P84244,P03958,P04117,P04186,P04202,P04441,P04919,P04925,P12023,P06797,P06800,P07214,P07356,P08032,P08071,P08103,P08121,P08226,P08752,P09055,P63158,P09470,P09528,P09581,P09671,P10107,P11157,P11276,P11352,…
GO:BP	RNA catabolic process	GO:0006401	false	1.42199e-16	15.8471	285	2465	79	27205	C0HKG6,O08582,O35900,Q8K0V4,Q61696,P20152,P28352,P28659,P29341,P32067,P52760,P56959,P56960,P59326,P60824,P62313,P62960,P70335,P70372,Q0P678,Q1HFZ0,Q3U0V1,Q3UPF5,Q569Z6,Q61584,Q60668,Q61937,Q62176,Q62384,Q6A0A2,Q6P3D0,Q6PDM2,Q6Y7W8,Q6ZQ58,Q78PY7,Q8BJ05,Q8BKI2,Q8BTW3,Q8BWY3,Q8C5Q4,Q8C854,Q8CHP5,Q8CI75,Q8CJG0,Q8K1R3,Q8K3W3,Q8R050,Q8VBV3,Q8VC85,Q8VEK3,Q91VC3,Q91W50,Q91YD3,Q921F2,Q921I9,Q99020,Q99KG3,…
GO:BP	mRNA transport	GO:0051028	false	3.08059e-16	15.5114	126	2465	49	27205	F6ZDS4,O08583,O35648,O88569,P49312,P38532,P59235,P61971,P84104,P97379,Q1HFZ0,Q3U0V1,Q61655,Q62383,Q63850,Q6NZF1,Q6PDM2,Q7TMY4,Q80U93,Q8BG05,Q8BG81,Q8BJ71,Q8BL97,Q8BTS4,Q8BZR9,Q8C1D8,Q8C570,Q8CCS6,Q8CJF7,Q8K3W3,Q8R2U0,Q8R332,Q8R4R6,Q8VE80,Q91VC3,Q921C5,Q9CQ49,Q9CWU9,Q9CWZ3,Q9CY57,Q9D1J3,Q9D1M0,Q9D7M8,Q9ERU9,Q9JIH2,Q9JIX0,Q9QYS9,Q9R1K9,Q9Z1N5
GO:BP	gene expression	GO:0010467	false	3.16595e-16	15.4995	9269	2465	1045	27205	A2ADY9,A2AQ19,A2ASQ1,A2ASS6,A2BDX3,A2BE28,A2BH40,B2RXS4,B2RY56,B7ZMP1,B9EKI3,C0HKD9,D0QMC3,D3YXK2,E9PV24,E9Q1P8,E9Q5C9,E9Q784,F6ZDS4,O08582,P16381,O08539,O08573,O08583,O08738,O08784,O08807,O08810,O08900,O08915,O09106,O09126,O35114,O35129,O35286,O35295,O35309,O35326,O35387,O35598,O35604,O35639,O35737,O35744,O35864,O35892,O35900,O54724,O54824,O54879,O54910,O54941,O54946,O54983,O55135,O55142,O55201,…
GO:BP	organophosphate biosynthetic process	GO:0090407	false	3.50303e-16	15.4556	563	2465	121	27205	A2BDX3,O08749,O88844,P00405,P00493,P03958,P04202,P05064,P07310,P11157,P11404,P15532,P16332,P17182,P17751,P20060,P24547,P26450,P28650,P32020,P35486,P40142,P41216,P46664,P49586,P50096,P50516,P52480,P52503,P52624,P54071,P54822,P54869,Q01853,P55264,P55772,P56380,P56480,P58044,P61022,P63085,P70303,P97450,Q00612,Q00623,Q01768,Q03265,Q04447,Q05816,Q06185,Q3THK7,Q3U5Q7,Q5RKZ7,Q5SUR0,Q60932,Q64442,Q64520,…
GO:BP	protein-containing complex disassembly	GO:0032984	false	4.44799e-16	15.3518	243	2465	71	27205	A2BH40,O54941,O88342,O88746,P08032,P0DP28,P13020,P16546,P17047,P18760,P26043,P33215,P45591,P46460,P46467,P47754,P47757,P54227,Q01853,P55194,P58771,P62774,P62830,P63017,P63242,P70429,P97496,Q08943,Q9Z0H3,Q3TKT4,Q61768,Q62261,Q62419,Q6A028,Q6PDG5,Q6R891,Q810D6,Q8BJF9,Q8BWY3,Q8C052,Q8CAK3,Q8CHP5,Q8K4L3,Q8R050,Q8R317,Q8VDP3,Q91YR1,Q921W0,Q99JR8,Q99NB8,Q9CQ10,Q9CQD4,Q9CVB6,Q9D7S9,Q9D8B3,Q9DB05,Q9DB34,…
GO:BP	regulation of cell cycle process	GO:0010564	false	4.53856e-16	15.3431	715	2465	142	27205	A2BH40,E9PVX6,E9Q7G0,F6ZDS4,P16381,O08539,O08788,O35129,O54941,O70200,O88286,P04202,P12023,P09581,P0DP28,P10107,P11157,P14211,P14733,P17156,Q61696,P24788,P26043,P27782,P28352,P29351,P34022,P35235,P46414,P46467,P46737,P47811,P51949,P60710,P60824,P61255,P61290,P62830,P63330,P68510,P70296,P70399,P70444,P97371,P97372,P97447,P97496,Q01279,Q05CL8,Q9Z0H3,Q1HFZ0,Q3TKT4,Q3TQI7,Q3U1J4,Q3UI43,Q60520,Q60737,…
GO:BP	ATP biosynthetic process	GO:0006754	false	7.08075e-16	15.1499	105	2465	44	27205	P00405,P04202,P05064,P17182,P50516,P52480,P52503,Q01853,P55772,P56380,P56480,P97450,Q03265,Q06185,Q7TMF3,Q7TNG8,Q8BH59,Q8K2B3,Q8K3J1,Q91VD9,Q91VR2,Q91WD5,Q91YT0,Q99JB2,Q99LY9,Q9CPP6,Q9CQ54,Q9CQ75,Q9CQA3,Q9CQC7,Q9CQQ7,Q9CQZ5,Q9D3D9,Q9D6J6,Q9DB20,Q9DC69,Q9DC70,Q9DCJ5,Q9DCS9,Q9DCT2,Q9DCX2,Q9ERS2,Q9WTP7,Q9Z1P6
GO:BP	apoptotic signaling pathway	GO:0097190	false	1.05627e-15	14.9762	620	2465	128	27205	D0QMC3,E9PV24,P16381,O08738,O09106,O35892,O88522,O89110,P04202,P04441,P06240,P06800,P08228,P08752,P09103,P09671,P0DOV2,P11352,P13379,P13597,P14602,P14824,P14901,P15702,P17182,P17742,P19157,P24788,P26450,P27773,P28661,P29452,P30681,P31725,P34884,P41272,P47738,P48678,P48962,P49817,P49935,P51881,P54276,P54731,P56812,P57759,P58281,P61255,P61290,P61979,P62082,P62137,P62897,P62908,P63028,P63037,P63254,…
GO:BP	translational initiation	GO:0006413	false	1.34715e-15	14.8706	125	2465	48	27205	F6ZDS4,P16381,O55135,O70194,P10630,P19253,P23116,P48024,P59325,P59326,P60843,P63073,Q03963,Q05D44,Q3THJ3,Q3UGC7,Q60749,Q60872,Q60953,Q61749,Q61937,Q6NZJ6,Q6P542,Q6ZQ58,Q6ZWX6,Q80U72,Q80VH0,Q8BGD9,Q8CJG0,Q8JZQ9,Q8QZY1,Q8R1B4,Q91WK2,Q91YW3,Q99L45,Q99M51,Q9CQ49,Q9CQJ6,Q9D7M8,Q9DB27,Q9DBZ5,Q9DCH4,Q9JJU8,Q9QZD9,Q9R0Q3,Q9WUK2,Q9Z0N1,Q9Z1D1
GO:BP	electron transport chain	GO:0022900	false	1.54396e-15	14.8114	135	2465	50	27205	O08749,P00405,P09671,P12787,P13707,P19783,P37040,P46656,P52503,P56393,P62897,P70444,P99028,Q7TMF3,Q7TPV4,Q8BGD8,Q8BH59,Q8K1Z0,Q8K2B3,Q8K3J1,Q8WTY4,Q91VD9,Q91WD5,Q91YT0,Q921G7,Q923B6,Q99LC5,Q99LX0,Q9CPP6,Q9CPQ1,Q9CQ54,Q9CQ69,Q9CQ75,Q9CQA3,Q9CR68,Q9CZ13,Q9D0M3,Q9D1L0,Q9D6J6,Q9D7P6,Q9DB77,Q9DBL1,Q9DC70,Q9DCJ5,Q9DCT2,Q9DCW4,Q9JI75,Q9QXS1,Q9Z0X1,Q9Z1P6
GO:BP	anatomical structure formation involved in morphogenesis	GO:0048646	false	1.61831e-15	14.7909	1213	2465	205	27205	A2AQ19,A2ASS6,A2BH40,A6H6E2,B2RXS4,B9EKI3,E9Q394,E9Q5C9,O08692,O08784,O09106,O09165,O35206,O35639,O35892,O35988,O55222,O70494,Q8K0V4,O88207,O88342,O89090,O89110,P01027,P01831,P02463,P02469,P03958,P04202,P06745,P06909,P07214,P07356,P08121,P08122,P09055,P09405,P09411,P63158,P09470,P09581,P10107,P10833,P11087,P11276,P11352,P12815,P14602,P25425,P14901,P15105,P18572,P18760,P20918,P21844,P21956,P21981,…
GO:BP	nicotinamide nucleotide metabolic process	GO:0046496	false	1.66376e-15	14.7789	81	2465	38	27205	O88844,P06151,P06801,P08249,P13707,P14152,P16125,P40142,P46656,P47968,P54071,Q01853,P62482,P99029,Q00612,Q09014,Q3ULJ0,Q60597,Q61578,Q64521,Q78JT3,Q8CFX1,Q8K4Z3,Q8R0Y6,Q8R1Q9,Q8VEE0,Q91X91,Q93092,Q99KE1,Q99KQ4,Q9CQ60,Q9CXF0,Q9D2G2,Q9D6R2,Q9D7G0,Q9DCD0,Q9JMH6,Q9QZQ8
GO:BP	pyridine nucleotide metabolic process	GO:0019362	false	1.66376e-15	14.7789	81	2465	38	27205	O88844,P06151,P06801,P08249,P13707,P14152,P16125,P40142,P46656,P47968,P54071,Q01853,P62482,P99029,Q00612,Q09014,Q3ULJ0,Q60597,Q61578,Q64521,Q78JT3,Q8CFX1,Q8K4Z3,Q8R0Y6,Q8R1Q9,Q8VEE0,Q91X91,Q93092,Q99KE1,Q99KQ4,Q9CQ60,Q9CXF0,Q9D2G2,Q9D6R2,Q9D7G0,Q9DCD0,Q9JMH6,Q9QZQ8
GO:BP	positive regulation of protein localization	GO:1903829	false	1.71564e-15	14.7656	511	2465	112	27205	A2ASS6,E9PV24,E9Q7G0,F6ZDS4,O08579,O08788,O55022,O70318,P04202,P04925,P12023,P07901,P09055,P11499,P11983,P15105,P17742,P18572,P18760,P19221,P26040,P26041,P26043,P26443,P26450,P42932,P47811,P48193,P48453,P49443,P49710,P56812,P61022,P61971,P61979,P62259,P62827,P63085,P63094,P68040,P70452,P80313,P80314,P80315,P80316,P80318,P84096,Q00724,Q01279,Q05CL8,Q07076,Q08481,Q3ULJ0,Q5SVQ0,Q60953,Q61187,Q61191,…
GO:BP	immune response	GO:0006955	false	1.84431e-15	14.7342	1875	2465	284	27205	B2RRE7,C0HKG6,D0QMC3,E9PV24,F7BJB9,P16381,O08573,O08677,O08738,O09044,O35129,O35286,O35309,O35601,O35639,O35892,O54879,O54988,O70200,O70370,O88522,O88890,O88983,O89053,O89110,P00493,P01027,P01029,P01592,P01635,P01831,P01887,P03953,P03958,P04186,P04202,P04441,P04925,P12023,P06240,P06728,P06797,P06800,P06909,P07901,P08071,P08103,P08121,P08226,P63158,P09528,P09581,P09602,P0DOV2,P10107,P11352,P11438,…
GO:BP	positive regulation of cell adhesion	GO:0045785	false	1.87771e-15	14.7264	491	2465	109	27205	A2BH40,E9PV24,O08573,O35988,O54941,O55222,O70200,O89053,P01831,P01887,P02469,P03958,P04202,P04441,P04919,P06240,P06800,P07901,P08032,P08207,P09055,P09103,P63158,P10107,P10493,P10833,P11276,P13379,P13597,P14211,P15702,P16045,P18760,P21981,P22272,P23591,P24063,P27782,P28843,P29351,P29533,P29788,P35235,P39054,P39447,P41272,P41731,P47941,P48025,P49817,P55264,P58771,P60710,P62908,P63038,P63328,P70335,…
GO:BP	response to metal ion	GO:0010038	false	1.89197e-15	14.7231	391	2465	94	27205	A2ASS6,E9PV24,O08600,O08738,O09164,O35604,O70250,O89017,P01887,P04117,P04925,P12023,P06240,P06745,P07758,P08228,P09671,P49312,P0DP28,P10518,P11276,P12815,P13020,P14211,P14901,Q01147,P16460,P17918,P18572,P20029,P22599,P24270,P24527,P26443,P28184,P28271,P29533,P31428,P36552,P38532,P46414,P48036,P49817,P50396,Q9D964,P51855,P51949,P54869,P55200,P56959,P57716,P62137,P62715,P63017,P63085,P63166,P63254,…
GO:BP	ubiquitin-dependent protein catabolic process	GO:0006511	false	2.55791e-15	14.5921	648	2465	131	27205	O35226,O35593,O54965,O55234,O70435,O88543,O88685,P08113,P11499,P14211,P14685,Q61696,P20029,P22682,P26516,P27612,P35564,P46467,P46471,P46935,P47962,P49722,P49817,P54726,P54728,P54729,P54731,P54775,Q01853,P56399,P60670,P61089,P61957,P62082,P62192,P62196,P62257,P62334,P62715,P62830,P62878,P63166,Q9WTX5,P68037,P68040,P70297,P70362,P83940,P97496,P97868,Q02053,Q06890,Q3U1J4,Q5DTM8,Q60953,Q61187,Q61335,…
GO:BP	regulation of cellular component size	GO:0032535	false	2.96613e-15	14.5278	400	2465	95	27205	O08539,O08553,O09126,O35387,O55222,O88342,O89053,P07901,P08032,P08226,P11276,P11499,P13020,P13597,Q01147,P16546,P18760,P26040,P26041,P26043,P28184,P35282,P39054,P45591,P47754,P47757,P49710,P50396,P55194,P58771,P59729,P59999,P20065,P62774,P62962,P63005,P70315,P70429,P70441,P70460,P84444,Q07076,Q08481,Q3TEA8,Q60520,Q60598,Q60631,Q61937,Q62179,Q62261,Q62418,Q6A028,Q80ZQ9,Q811D0,Q8K2Q9,Q8K4L3,Q8R1X6,…
GO:BP	dicarboxylic acid metabolic process	GO:0043648	false	3.16179e-15	14.5001	95	2465	41	27205	O08749,O88844,P00375,P05201,P05202,P06801,P08249,P14152,P15105,P16460,P26443,P28650,P29758,P35492,P46664,P54071,P97807,Q3V3R1,Q60597,Q71RI9,Q78JT3,Q8BH04,Q8BH59,Q8CHT0,Q8K2B3,Q8R0Y6,Q91X91,Q91Z53,Q922D8,Q99KE1,Q9CQA3,Q9CWJ9,Q9CXF0,Q9CZU6,Q9D2G2,Q9D6R2,Q9DCU9,Q9JHW2,Q9WUM5,Q9Z2I8,Q9Z2I9
GO:BP	actin filament polymerization	GO:0030041	false	3.40325e-15	14.4681	173	2465	57	27205	O08539,O08808,O35387,O70200,O89053,P08032,P13020,P13597,P16546,P18760,P26043,P47754,P47757,P49710,P58771,P59999,P20065,P62774,P62962,P70315,P70429,P70460,P84444,Q08481,Q60598,Q60631,Q62261,Q62418,Q80ZQ9,Q811D0,Q8K4L3,Q8VDD8,Q91VH2,Q91YR1,Q921M7,Q925F2,Q99JY9,Q99M51,Q9CPW4,Q9CQI6,Q9CR27,Q9CVB6,Q9D2V7,Q9D898,Q9EPB4,Q9JHJ0,Q9JKK7,Q9JLH8,Q9JM76,Q9QUI0,Q9QVP9,Q9QXS6,Q9QYB5,Q9QYC0,Q9WTI7,Q9WV32,Q9Z0P5
GO:BP	organelle assembly	GO:0070925	false	3.99472e-15	14.3985	937	2465	169	27205	A2ASS6,B9EKI3,E9Q394,E9Q7G0,F6ZDS4,P16381,O08547,O08788,O09165,O35643,O35988,O55135,O88342,O88746,O89053,P08103,P09055,P13020,P14206,P14869,Q61696,P18242,P26040,P26041,P26043,P27546,P32507,P35585,P39054,P42208,P42209,P45591,P46467,P47911,P47941,P47962,P51150,P51667,P51863,P57746,P58771,P59326,P60521,P60824,P61161,P62264,P62267,P62311,P62751,P62754,P62821,P62843,P62852,P62858,P62908,P62915,P63005,…
GO:BP	cellular response to stimulus	GO:0051716	false	4.16587e-15	14.3803	8908	2465	1004	27205	A2AB59,A2ADY9,A2AQ19,A2ASQ1,A2ASS6,A2BH40,A3KGF7,A6H6E2,A6X8Z5,B1AZP2,B2RRE7,B2RXS4,B9EKI3,D0QMC3,D3YXK2,E9PV24,E9Q394,E9Q634,E9Q6J5,E9Q7G0,F6ZDS4,F7BJB9,P16381,O08573,O08579,O08600,O08738,O08807,O08808,O08810,O08842,O08915,O09106,O09126,O09131,O09164,O09165,O35129,O35286,O35309,O35326,O35387,O35551,O35593,O35598,O35601,O35604,O35737,O35855,O35864,O35892,O54824,O54931,O54941,O54965,O54988,O55057,…
GO:BP	localization within membrane	GO:0051668	false	4.3998e-15	14.3566	718	2465	140	27205	A2ADY9,A2ASQ1,O09044,O35551,O35598,O35601,O35604,O55022,O88952,O88983,P01831,P04202,P04919,P04925,P06800,P07356,P07901,P08207,P08226,P09055,P13020,P14576,P14733,P16254,P18572,P20029,P21619,P24063,P26011,P26040,P26043,P26450,P32020,P61294,P39054,P40336,P41241,P42567,P46460,P46638,P47758,P47941,P48678,P49962,P50396,P51150,P56812,P58021,P60710,P61022,P61028,P61620,P62075,P62835,P63321,P68040,P70335,…
GO:BP	protein localization to nucleus	GO:0034504	false	5.18173e-15	14.2855	326	2465	83	27205	E9Q5C9,F6ZDS4,F7BJB9,O35129,O35892,O54946,P04202,P12023,P07901,P10639,P11087,P11499,P14211,P14733,P15105,P18760,P19221,P21619,P26450,P46061,P47811,P48025,P48678,P49710,P51859,P51910,P61022,P61961,P61971,P62259,P62827,P63017,P63085,P63166,Q9WTX5,P63328,P70168,P70372,Q05CL8,Q08857,Q5SVQ0,Q60520,Q60953,Q61937,Q62318,Q62384,Q63810,Q63850,Q6PDM2,Q80U93,Q8BHS3,Q8BJ71,Q8BJS4,Q8BKC5,Q8BTM8,Q8BTS4,Q8CIB5,…
GO:BP	regulation of nucleocytoplasmic transport	GO:0046822	false	6.43253e-15	14.1916	134	2465	49	27205	E9Q5C9,F6ZDS4,O08579,O35892,P04202,P07901,P10639,P11499,P26450,P35235,P46061,P46935,P47811,P49443,P49710,P51910,P61022,P61961,P61971,P62259,P62827,P63085,P63087,P63166,Q08857,Q1HFZ0,Q60749,Q62318,Q62383,Q62384,Q63850,Q6NVF9,Q80U93,Q8BHS3,Q8BKC5,Q8BTM8,Q8BTS4,Q8C1D8,Q8K1I7,Q8R332,Q8VCF0,Q8VEA4,Q921F2,Q99KG3,Q99LX0,Q9CQ49,Q9DBR7,Q9EST5,Q9JLV1
GO:BP	negative regulation of protein modification process	GO:0031400	false	6.71221e-15	14.1731	506	2465	110	27205	E9Q6J5,O08842,O09126,O55222,O88712,P01831,P04117,P04202,P04925,P06800,P08226,P08752,P14602,P17742,P19157,P22682,P26369,P27612,P29351,P29699,P31786,P32921,P46414,P47941,P47962,P49817,P56212,P57725,P60710,P60867,P61022,P61965,P62082,P62259,P62830,P62843,P62908,P63037,P63094,P68040,P70296,P70335,P70677,P97434,P97492,P97797,Q00519,Q00612,Q02650,Q04207,Q08481,Q08879,Q9Z0H3,Q3U0S6,Q3ULJ0,Q3UW53,Q58A65,…
GO:BP	response to organonitrogen compound	GO:0010243	false	6.87757e-15	14.1626	1261	2465	209	27205	A2ASQ1,O08738,O08808,O08810,O35286,O35326,O35604,O35685,O55135,O88653,O89017,O89090,P00375,P00493,P00920,P02463,P03958,P04202,P04925,P12023,P05201,P06745,P07758,P07901,P08113,P08121,P08226,P08752,P09055,P09242,P09405,P0CW02,P10107,P10518,P11087,P11352,P13597,P13707,P13864,P14211,Q01147,P16460,P17918,P18242,P18337,P18572,P18760,P19157,P20029,P20152,P21981,P22599,P23953,P24270,P24527,P25799,P26040,…
GO:BP	histone modification	GO:0016570	false	7.59883e-15	14.1193	493	2465	108	27205	A2AQ19,O09106,O54988,O88712,P04202,P12023,P15864,P21981,P27782,P28184,P35550,P43274,P43276,P43277,P46737,P48678,P52480,P55200,P60122,P60710,P60762,P61089,P61965,P62915,P63139,P67778,P70353,Q02650,Q02614,Q04692,Q9Z0H3,Q3TKT4,Q3TVI8,Q3TYX3,Q3U1J4,Q3UI43,Q5DTM8,Q5SVQ0,Q5UAK0,Q5XJE5,Q60520,Q60611,Q60953,Q60972,Q60973,Q61191,Q61687,Q64287,Q6KCD5,Q6P2L6,Q6PDQ2,Q6PR54,Q6ZPY7,Q7TMY8,Q7TNV0,Q7TPV4,Q7TQI3,…
GO:BP	proteasomal protein catabolic process	GO:0010498	false	7.90431e-15	14.1021	514	2465	111	27205	A2ADY9,B9EKI3,O09061,O35226,O35593,O35955,O55234,O70435,O88685,P08113,P08226,P10518,P11352,P11499,P14211,Q61696,P20029,P26516,P27612,P28063,P35564,P46471,P46935,P49722,P49817,P54726,P54728,P54729,P54731,P54775,Q01853,P56399,P60521,P60670,P61290,P61957,P62192,P62196,P62257,P62334,P62715,P62878,P63166,Q9WTX5,P68040,P70195,P70362,P97371,P97372,P97496,P99026,Q06890,Q3U1J4,Q60692,Q60953,Q61335,Q61990,…
GO:BP	growth	GO:0040007	false	9.21488e-15	14.0355	1039	2465	181	27205	A2AQ19,A2ASQ1,A2ASS6,D0QMC3,D3YXK2,E9Q394,P16381,O08553,O09126,O35598,O55222,O88531,O88990,O89017,P01027,P84244,P04202,P12023,P07901,P08121,P08226,P08228,P09055,P09581,P10107,P11276,P11352,P11499,P14824,Q01147,P17182,Q61696,P18760,P19221,P20918,P22272,P23927,P24369,P26040,P27612,P28184,P28659,P28798,P29699,P35235,P35282,P35831,P37040,P38532,P39054,P40142,P43276,P46414,P47811,P47915,P47941,P48193,…
GO:BP	positive regulation of hydrolase activity	GO:0051345	false	9.24882e-15	14.0339	543	2465	115	27205	A2AB59,A2ASQ1,D0QMC3,P16381,O08539,O08738,O09126,O35129,O89017,O89110,P01831,P12023,P06240,P06728,P06800,P08207,P09055,P63158,P0DOV2,P0DP28,P11499,P12710,P12815,P13020,P13597,P16332,P17918,P18242,P21981,P26645,P27512,P27612,P28798,P29452,P30681,P31725,P38532,P46061,P47941,P47962,P48025,P49935,Q01853,P55194,P56812,P57716,P59325,P61290,P62835,P62897,P62908,P63038,P63094,P67778,P68040,P70335,P70444,…
GO:BP	positive regulation of signal transduction	GO:0009967	false	1.2103e-14	13.9171	1575	2465	246	27205	E9PV24,E9Q394,E9Q7G0,F6ZDS4,P16381,O08573,O09126,O35129,O35286,O35309,O35387,O54965,O55222,O88522,O88653,O89110,P01027,P02469,P03958,P04202,P04441,P12023,P05201,P06240,P06800,P07091,P07901,P08071,P08121,P08226,P08228,P08752,P09055,P63158,P09581,P10493,P11087,P11276,P11352,P11499,P13597,P14211,P14733,P16858,P17742,P18242,P19221,P21981,P22272,P22682,P24063,P24270,P25799,P26450,P26645,P27512,P27773,…
GO:BP	negative regulation of amide metabolic process	GO:0034249	false	1.22993e-14	13.9101	216	2465	64	27205	F6ZDS4,P16381,O08539,O35295,O55135,Q8K0V4,P00375,P04925,P08226,P09405,P14211,P16858,P19253,P28659,P29341,P42669,P49962,P52760,P59326,P60824,P62908,P62960,P63073,P68040,P70335,Q03963,Q06890,Q3U0V1,Q61584,Q60668,Q60865,Q60953,Q6NZJ6,Q6Y7W8,Q6ZQ58,Q6ZWX6,Q80U72,Q80VH0,Q8BKI2,Q8CAK3,Q8CGC7,Q8CI75,Q8CJG0,Q8K0T0,Q8K1R3,Q8K2F8,Q8VBV3,Q8VC85,Q8VCC9,Q8VEK3,Q91VC3,Q91VU7,Q91W50,Q91YD3,Q921F2,Q99P72,Q9D0M0,…
GO:BP	regulation of actin filament polymerization	GO:0030833	false	1.24153e-14	13.906	151	2465	52	27205	O08539,O35387,O89053,P08032,P13020,P13597,P16546,P18760,P26043,P47754,P47757,P49710,P58771,P59999,P20065,P62774,P62962,P70429,P70460,P84444,Q08481,Q60598,Q60631,Q62261,Q62418,Q80ZQ9,Q811D0,Q8K4L3,Q8VDD8,Q91VH2,Q91YR1,Q921M7,Q925F2,Q99JY9,Q99M51,Q9CPW4,Q9CQI6,Q9CVB6,Q9D898,Q9EPB4,Q9JHJ0,Q9JKK7,Q9JLH8,Q9JM76,Q9QUI0,Q9QVP9,Q9QXS6,Q9QYB5,Q9QYC0,Q9WTI7,Q9WV32,Q9Z0P5
GO:BP	biological process involved in symbiotic interaction	GO:0044403	false	1.30464e-14	13.8845	281	2465	75	27205	O08583,O09106,O35604,O88685,O89090,P04441,P08071,P08226,P09103,P63158,P09581,P10126,P10605,P10852,P11276,P11352,P11499,P11983,P12246,P13020,P13597,P16045,P16858,P18572,P18760,P19221,P20918,P24369,P27782,P28843,P32507,P41317,P42567,P46467,P49817,P51150,P51437,P63017,P63038,P67778,Q02614,Q07113,Q08879,Q09014,Q9Z0H3,Q3TKT4,Q3U1J4,Q61107,Q61187,Q61216,Q61475,Q62165,Q6PGH2,Q7TMY4,Q7TSG2,Q80XU3,Q8BJF9,…
GO:BP	negative regulation of biosynthetic process	GO:0009890	false	1.38077e-14	13.8599	1747	2465	266	27205	A2AQ19,A2BH40,D0QMC3,E9Q1P8,F6ZDS4,P16381,O08539,O09106,O09126,O35129,O35295,O35892,O54910,O54941,O54946,O54983,O55135,O55201,O70494,Q8K0V4,O88569,O88712,O89051,P00375,P04117,P04202,P12023,P05201,P08226,P08228,P09405,P63158,P09602,P49312,P0DOV2,P10126,P10630,P10639,P11276,P13864,P14211,P25425,P15864,Q01147,P16858,P17095,P17182,Q61696,P17918,P19157,P19253,P22272,P23611,P23927,P25799,P26040,P26638,…
GO:BP	homeostatic process	GO:0042592	false	1.56022e-14	13.8068	1783	2465	270	27205	P16381,O08600,O08749,O08788,O08807,O08808,O08997,O09131,O09165,O35604,O70370,O70494,Q8K0V4,O88522,O88531,O88587,O88990,O89023,O89053,O89090,P00920,P01831,P01887,P03958,P04117,P04202,P04247,P04441,P04919,P04925,P05064,P12023,P05201,P06240,P06728,P06745,P06800,P08032,P08121,P08226,P08228,P08752,P09055,P09242,P63158,P09470,P09528,P09581,P09671,P0DP28,P10107,P10639,P10711,P11352,P11404,P13597,P14824,…
GO:BP	regulation of protein catabolic process	GO:0042176	false	1.70032e-14	13.7695	364	2465	88	27205	B9EKI3,O08547,O35593,O88685,P12023,P07356,P07901,P08226,P10518,P11352,P11499,P14685,P16675,Q61696,P21460,P26040,P26041,P26043,P46414,P46460,P46471,P46935,P49817,P51150,P54726,P54728,P54729,P54731,P54775,Q01853,P56399,P60521,P61290,P61957,P62192,P62196,P62334,P62878,P63166,P63330,P67778,P68040,P97371,P97372,P97496,Q01279,Q04207,Q06890,Q3U1J4,Q60737,Q61335,Q7TMQ7,Q80U87,Q80WW9,Q8BHG1,Q8BHL8,Q8BJU0,…
GO:BP	positive regulation of locomotion	GO:0040017	false	1.77993e-14	13.7496	619	2465	125	27205	E9PV24,O08573,O08808,O09126,O35598,O35639,O54724,O54824,O55222,O70200,O70423,O89017,O89053,O89090,P01831,P02469,P04202,P04441,P05064,P12023,P06745,P06800,P07214,P08752,P09055,P63158,P09581,P09671,P10107,P10833,P11087,P11276,P12815,P13597,P14211,P14602,P14901,P15702,P18337,P18572,P18760,P20029,P20918,P23591,P26043,P26450,P27512,P27612,P27782,P28798,P29788,P39061,P39447,P47941,P49817,P49935,P50543,…
GO:BP	positive regulation of protein modification process	GO:0031401	false	2.22405e-14	13.6529	1024	2465	178	27205	A2AQ19,A2ASQ1,E9Q394,P16381,O08573,O09126,O35129,O35309,O35387,O35988,O55222,O70200,O88522,O88712,P01027,P04202,P04441,P04925,P12023,P06240,P06800,P07356,P07901,P08071,P09055,P63158,P09470,P09581,P0DP28,P10639,P11499,P12815,P13597,P15702,P17156,P17742,P19221,P20029,P22272,P25444,P26450,P26645,P27512,P28184,P28661,P29788,P32883,P34884,P35235,P38532,P41216,P41241,P43276,P46414,P47941,P48025,P48678,…
GO:BP	viral life cycle	GO:0019058	false	2.55638e-14	13.5924	278	2465	74	27205	D0QMC3,P16381,O35604,P04441,P08071,P08226,P09103,P63158,P0DOV2,P10126,P10605,P10852,P11499,P12246,P13020,P13597,P16045,P17742,P18572,P24369,P28843,P32507,P42567,P46467,P46935,P49817,P51150,P54726,Q01853,P60335,P62821,P63017,P67778,Q03963,Q9Z0H3,Q3U1J4,Q3UPF5,Q61187,Q61216,Q61475,Q61990,Q62165,Q62318,Q64339,Q64511,Q6PGH2,Q6ZQ58,Q80XU3,Q8BJF9,Q8BV49,Q8C0J2,Q8CAK3,Q8CGE8,Q8CJ91,Q8VCF0,Q921W0,Q99MU3,…
GO:BP	positive regulation of cell motility	GO:2000147	false	2.92206e-14	13.5343	601	2465	122	27205	E9PV24,O08573,O08808,O09126,O35598,O35639,O54724,O55222,O70200,O70423,O89017,O89053,O89090,P01831,P02469,P04202,P04441,P05064,P12023,P06745,P06800,P07214,P08752,P09055,P63158,P09581,P09671,P10107,P10833,P11087,P11276,P12815,P13597,P14211,P14602,P14901,P15702,P18337,P18572,P18760,P20029,P20918,P23591,P26043,P26450,P27512,P27612,P27782,P28798,P29788,P39061,P39447,P47941,P49817,P49935,P50543,P55284,…
GO:BP	regulation of apoptotic signaling pathway	GO:2001233	false	3.37835e-14	13.4713	394	2465	92	27205	E9PV24,P16381,O09106,O35892,O88522,O89110,P04441,P06240,P06800,P08228,P08752,P09103,P09671,P11352,P13597,P14602,P14901,P17182,P17742,P19157,P24788,P27773,P28661,P30681,P31725,P34884,P48678,P48962,P49817,P49935,P51881,P54731,P57759,P58281,P61255,P61290,P61979,P62082,P62137,P62908,P63028,P63037,P68040,P70441,P70444,P70452,P97821,Q04207,Q06890,Q3TLD5,Q60598,Q60930,Q60953,Q61160,Q61171,Q61249,Q61335,…
GO:BP	response to abiotic stimulus	GO:0009628	false	3.6184e-14	13.4415	1329	2465	215	27205	A2ASS6,D0QMC3,E9Q5C9,F6ZDS4,P16381,O08600,O09164,O09165,O35129,O55057,O70252,O70370,O70400,O89017,O89086,O89110,P00405,P03958,P04202,P04247,P12023,P05201,P06240,P06745,P06800,P07310,P07901,P08113,P08121,P08228,P09055,P09103,P09411,P09470,P09671,P0DOV2,P10107,P10518,P10639,P11087,P11352,P11499,P12710,P12815,P13020,P14211,P14602,P14901,Q01147,P17156,P17182,Q61696,P17918,P20029,P22682,P23927,P24270,…
GO:BP	positive regulation of multicellular organismal process	GO:0051240	false	4.05447e-14	13.3921	1900	2465	282	27205	A2ASQ1,A2BH40,A6H6E2,B2RXS4,B9EKI3,D0QMC3,E9PV24,E9Q7G0,P16381,O08539,O08573,O09106,O09126,O35387,O35639,O35744,O54824,O54941,O55222,O70200,Q8K0V4,O88990,O89053,O89090,O89110,P00920,P01027,P01831,P01887,P03958,P04117,P04202,P04441,P04919,P12023,P06240,P06800,P07356,P07724,P07901,P08032,P08071,P08226,P08228,P08752,P09055,P09242,P09405,P63158,P09470,P09581,P0DOV2,P10107,P10833,P11087,P11276,P11438,…
GO:BP	regulation of endocytosis	GO:0030100	false	4.84619e-14	13.3146	331	2465	82	27205	O08539,O88531,P01027,P01887,P04202,P12023,P06800,P07356,P08103,P08226,P08228,P09055,P63158,P11680,P14211,P21981,P22682,P29699,P29788,P35278,P35282,P35329,P39054,P41241,P41317,P41731,P43275,P46460,P46935,P48025,P48453,P49817,P55302,P57780,P59729,P60710,P61021,P61979,P62835,P63017,P63321,P63328,P68040,P70335,P84444,P97797,Q00623,Q06890,Q08093,Q08288,Q08857,Q3UHJ0,Q60994,Q61187,Q61644,Q62419,Q63810,…
GO:BP	proton motive force-driven mitochondrial ATP synthesis	GO:0042776	false	4.87303e-14	13.3122	63	2465	32	27205	P52503,P56480,P97450,Q03265,Q06185,Q7TMF3,Q8K2B3,Q8K3J1,Q91VD9,Q91VR2,Q91WD5,Q91YT0,Q99JB2,Q99LY9,Q9CPP6,Q9CQ54,Q9CQ75,Q9CQA3,Q9CQC7,Q9CQQ7,Q9CQZ5,Q9D3D9,Q9D6J6,Q9DB20,Q9DC69,Q9DC70,Q9DCJ5,Q9DCS9,Q9DCT2,Q9DCX2,Q9ERS2,Q9Z1P6
GO:BP	mRNA catabolic process	GO:0006402	false	6.30265e-14	13.2005	240	2465	67	27205	O08582,O35900,Q8K0V4,Q61696,P20152,P28352,P28659,P29341,P32067,P52760,P56959,P56960,P59326,P60824,P62313,P62960,P70335,P70372,Q3U0V1,Q3UPF5,Q569Z6,Q61584,Q60668,Q61937,Q62176,Q6A0A2,Q6P3D0,Q6PDM2,Q6Y7W8,Q6ZQ58,Q78PY7,Q8BJ05,Q8BKI2,Q8BTW3,Q8BWY3,Q8C854,Q8CHP5,Q8CI75,Q8CJG0,Q8K1R3,Q8K3W3,Q8R050,Q8VBV3,Q8VC85,Q8VEK3,Q91VC3,Q91W50,Q91YD3,Q921F2,Q921I9,Q99020,Q99KG3,Q9CQ49,Q9CQQ8,Q9CR86,Q9CWZ3,Q9CX86,…
GO:BP	positive regulation of DNA metabolic process	GO:0051054	false	6.31319e-14	13.1998	326	2465	81	27205	A2BH40,B2RRE7,O08600,O35639,O54941,O88286,O88569,P04202,P06800,P07901,P63158,P49312,P11499,P11983,P17918,P21460,P27512,P38532,P42932,P46737,P54731,P56213,P56959,P60122,P60710,P60762,P61089,P61161,P62908,P62962,P63085,P70315,P70399,P70677,P80313,P80314,P80315,P80316,P80318,P97496,P97807,Q00899,Q01279,Q9Z0H3,Q3TKT4,Q3UI43,Q3UMU9,Q5SVQ0,Q60668,Q60953,Q61103,Q61216,Q61687,Q61937,Q62318,Q6PDG5,Q6PHZ2,…
GO:BP	monocarboxylic acid metabolic process	GO:0032787	false	6.40539e-14	13.1935	695	2465	134	27205	O08749,O35459,O35604,O55135,O70250,O70325,O88844,O88990,P00329,P01027,P04117,P04441,P04919,P05063,P05064,P12023,P06151,P06728,P06745,P06801,P09411,P10107,P10649,P11352,P11404,P12710,P13707,P15626,P16125,P16332,P16858,P17182,P17183,P17710,P17751,P19157,P20060,P21300,P21550,P23953,P27612,P28474,P29416,P31786,P32020,P34884,P35486,P35492,P35505,P37040,P41216,P42125,P45376,P45952,P47811,P49817,Q9D964,…
GO:BP	alternative mRNA splicing, via spliceosome	GO:0000380	false	6.57909e-14	13.1818	84	2465	37	27205	B2RY56,P49312,P28659,P62996,Q0VBL3,Q3TNH5,Q3TWW8,Q3UEB3,Q3UKJ7,Q3USH5,Q501J6,Q569Z6,Q5NCR9,Q61584,Q60749,Q62093,Q62176,Q6PDM2,Q8JZX4,Q8R081,Q8VEK3,Q8VIJ6,Q91VC3,Q91VJ5,Q91VM5,Q91YE7,Q99KG3,Q9CQ49,Q9CQT2,Q9CW46,Q9CWZ3,Q9D0B0,Q9D0E1,Q9ER69,Q9JKP5,Q9Z0H4,Q9Z1Z2
GO:BP	positive regulation of protein-containing complex assembly	GO:0031334	false	7.62346e-14	13.1178	206	2465	61	27205	E9Q7G0,O08539,O08788,P04202,P07901,P13597,Q01147,Q61696,P26041,P32921,P46414,P46737,P48025,P49817,P54731,Q01853,P55284,P62334,P62908,P62962,P63166,P63330,P68040,P70429,P70444,P70460,P84444,Q06890,Q08857,Q3U0S6,Q3UUV5,Q60598,Q60631,Q61166,Q61233,Q61553,Q64339,Q6NZJ6,Q80VP1,Q811D0,Q8CFB4,Q8CIB5,Q8VCF0,Q91VH2,Q91VR8,Q922J3,Q99JI6,Q99JY9,Q99LX0,Q99M51,Q9CRB6,Q9CVB6,Q9EPB4,Q9JHK5,Q9JK48,Q9QUI0,Q9QVP9,…
GO:BP	respiratory electron transport chain	GO:0022904	false	9.1455e-14	13.0388	112	2465	43	27205	O08749,P00405,P09671,P12787,P13707,P19783,P52503,P56393,P62897,P70444,P99028,Q7TMF3,Q7TPV4,Q8BGD8,Q8BH59,Q8K1Z0,Q8K2B3,Q8K3J1,Q91VD9,Q91WD5,Q91YT0,Q921G7,Q99LC5,Q99LX0,Q9CPP6,Q9CPQ1,Q9CQ54,Q9CQ69,Q9CQA3,Q9CR68,Q9CZ13,Q9D0M3,Q9D1L0,Q9D6J6,Q9D7P6,Q9DB77,Q9DC70,Q9DCJ5,Q9DCT2,Q9DCW4,Q9QXS1,Q9Z0X1,Q9Z1P6
GO:BP	positive regulation of cell migration	GO:0030335	false	9.96406e-14	13.0016	574	2465	117	27205	E9PV24,O08573,O08808,O09126,O35598,O35639,O55222,O70200,O70423,O89017,O89053,O89090,P01831,P02469,P04202,P04441,P05064,P12023,P06745,P06800,P07214,P08752,P09055,P63158,P09581,P09671,P10107,P10833,P11087,P11276,P12815,P13597,P14211,P14602,P14901,P15702,P18337,P18572,P20029,P20918,P23591,P26043,P26450,P27512,P27612,P27782,P28798,P29788,P39061,P39447,P47941,P49817,P49935,P50543,P55284,P56480,P57780,…
GO:BP	innate immune response	GO:0045087	false	1.18323e-13	12.9269	1017	2465	175	27205	B2RRE7,C0HKG6,D0QMC3,E9PV24,F7BJB9,P16381,O08573,O08738,O35129,O35286,O35309,O35892,O54879,O54988,O70200,O88890,O88983,O89053,O89110,P01027,P01029,P01592,P01887,P03953,P04186,P04441,P12023,P06240,P06728,P06909,P07901,P08071,P08103,P08226,P63158,P09581,P0DOV2,P10107,P11438,P11680,P12246,P13020,P14106,P16460,P16858,P17710,P18654,P19253,P20152,P21958,P23611,P27512,P28798,P28843,P29351,P29452,P30681,…
GO:BP	chromatin remodeling	GO:0006338	false	1.30873e-13	12.8832	470	2465	102	27205	A2BH40,D0QMC3,F6ZDS4,O09106,O54941,O55201,O88271,O88712,P84244,P63158,P0DOV2,Q8CGP2,P10922,P11352,P13864,P14733,P15864,P21619,P28656,P43274,P43275,P43276,P43277,P48024,P48678,P55200,P56960,P60122,P60710,P60762,P61965,P62806,P63094,Q9WTX5,P97310,P97496,Q00899,Q04692,Q04750,Q08943,Q0VBL3,Q9Z0H3,Q3TEA8,Q3TKT4,Q3TNH5,Q3TYX3,Q5SVQ0,Q5UAK0,Q60520,Q60611,Q60972,Q60973,Q61103,Q61164,Q61191,Q61687,Q61937,…
GO:BP	cell growth	GO:0016049	false	1.46568e-13	12.834	541	2465	112	27205	D0QMC3,E9Q394,P16381,O08553,O09126,O35598,O55222,O88531,P04202,P12023,P07901,P08226,P09055,P09581,P11276,P11499,P17182,Q61696,P18760,P19221,P23927,P27612,P28184,P29699,P35282,P39054,P43276,P46414,P47941,P48193,P48962,P50396,P51667,P54103,P60824,P61979,P62774,P63005,P67778,P68040,P97447,Q00612,Q00899,Q01279,Q3TKT4,Q3TLD5,Q3UMU9,Q3UTJ2,Q58A65,Q5SVQ0,Q60520,Q60598,Q60737,Q60953,Q60973,Q61187,Q61292,…
GO:BP	nucleic acid-templated transcription	GO:0097659	false	1.8264e-13	12.7384	3577	2465	463	27205	A2ADY9,A2AQ19,A2ASQ1,A2BH40,B9EKI3,D0QMC3,D3YXK2,E9Q1P8,E9Q5C9,F6ZDS4,P16381,O08539,O08583,O08784,O08900,O08915,O09106,O09126,O35129,O35295,O35309,O35387,O35639,O35864,O35892,O54724,O54879,O54910,O54941,O54946,O54983,O55201,O55222,O70400,O70494,Q8K0V4,O88286,O88522,O88569,O88668,O88685,O88712,O89090,P04117,P04202,P04441,P04925,P12023,P07356,P08071,P08103,P08122,P08207,P08226,P09405,P63158,P09602,…
GO:BP	cell division	GO:0051301	false	1.95156e-13	12.7096	608	2465	121	27205	E9Q7G0,F6ZDS4,O08788,O35648,O35685,O70318,P04202,P08752,P0DP28,P18760,P24270,P27546,P27782,P28661,P33215,P42208,P42209,P46467,P46737,P48193,P51859,P54227,P56212,P56387,P59235,P60122,P61161,P61965,P62137,P62141,P62827,P62908,P62960,P63005,P63087,P63280,P63321,P68040,P70318,P70335,P83877,P97384,P97492,Q04750,Q1HFZ0,Q3TYX3,Q3UI43,Q4VA53,Q61166,Q61187,Q61550,Q61879,Q62261,Q63850,Q65Z40,Q68FD5,Q6PHN9,…
GO:BP	negative regulation of proteolysis	GO:0045861	false	2.00085e-13	12.6988	358	2465	85	27205	A6X935,D0QMC3,P16381,O08539,O08677,O08692,O08800,O54946,P12023,P06745,P07758,P08071,P0DOV2,P10518,P10605,P11352,P11499,P12710,P16858,P18654,P19221,P19324,P20108,P21460,P22599,P23927,P26450,P28184,P28665,P29699,P29788,P31428,P32261,P35173,P37040,P41272,P47962,P51125,P60521,P62082,P62830,P70202,P70296,P82343,P97290,P97496,P99029,Q00897,Q60737,Q60854,Q60953,Q61247,Q61543,Q61702,Q61703,Q61704,Q61838,…
GO:BP	leukocyte cell-cell adhesion	GO:0007159	false	2.09445e-13	12.6789	398	2465	91	27205	A2BH40,O08573,O09126,O35988,O54941,O55098,O70200,O89053,P01831,P01887,P03958,P04202,P04441,P04919,P04925,P06240,P06728,P06800,P06909,P07901,P08032,P09055,P63158,P10107,P13379,P13597,P14602,P15702,P16045,P16460,P18337,P19157,P24063,P26011,P26040,P26041,P27782,P28843,P29351,P29533,P31725,P41272,P48025,P49817,P55264,P60710,P62908,P63038,P63328,P70335,P70677,P83741,P84444,P97496,P97797,Q04207,Q05144,…
GO:BP	nucleobase-containing compound transport	GO:0015931	false	2.23441e-13	12.6508	216	2465	62	27205	A2ADY9,F6ZDS4,O08583,O35648,O88569,P49312,P32067,P38532,P48962,P51881,P59235,P61971,P62827,P62960,P70168,P84104,P97379,Q1HFZ0,Q3U0V1,Q60749,Q61655,Q61937,Q62383,Q63850,Q6NVF9,Q6NZF1,Q6PDM2,Q7TMY4,Q80U93,Q8BG05,Q8BG81,Q8BJ71,Q8BL97,Q8BTS4,Q8BZR9,Q8C1D8,Q8C570,Q8CCS6,Q8CJF7,Q8K1R3,Q8K3W3,Q8R2U0,Q8R332,Q8R429,Q8R4R6,Q8VE80,Q91VC3,Q921C5,Q9CQ49,Q9CWU9,Q9CWZ3,Q9CY57,Q9D1J3,Q9D1M0,Q9D7M8,Q9ERU9,Q9JIH2,…
GO:BP	regulation of establishment of protein localization	GO:0070201	false	2.31089e-13	12.6362	602	2465	120	27205	A2ADY9,A2ASS6,E9PV24,E9Q5C9,F6ZDS4,O08579,O08788,O35892,P04202,P04925,P12023,P07901,P08226,P10107,P10639,P11499,P11983,P15105,P17742,P18242,P18572,P19221,P26040,P26443,P26450,P33215,P35235,P41241,P42932,P46061,P47811,P48036,P48453,P49443,P49710,P50396,P51910,P54071,P56812,P57759,P61022,P61961,P61971,P62259,P62827,P63037,P63085,P63094,P63166,P63328,P68040,P70452,P80313,P80314,P80315,P80316,P80318,…
GO:BP	proton motive force-driven ATP synthesis	GO:0015986	false	2.7643e-13	12.5584	70	2465	33	27205	P50516,P52503,P56480,P97450,Q03265,Q06185,Q7TMF3,Q8K2B3,Q8K3J1,Q91VD9,Q91VR2,Q91WD5,Q91YT0,Q99JB2,Q99LY9,Q9CPP6,Q9CQ54,Q9CQ75,Q9CQA3,Q9CQC7,Q9CQQ7,Q9CQZ5,Q9D3D9,Q9D6J6,Q9DB20,Q9DC69,Q9DC70,Q9DCJ5,Q9DCS9,Q9DCT2,Q9DCX2,Q9ERS2,Q9Z1P6
GO:BP	DNA-templated transcription	GO:0006351	false	2.80073e-13	12.5527	3576	2465	462	27205	A2ADY9,A2AQ19,A2ASQ1,A2BH40,B9EKI3,D0QMC3,D3YXK2,E9Q1P8,E9Q5C9,F6ZDS4,P16381,O08539,O08583,O08784,O08900,O08915,O09106,O09126,O35129,O35295,O35309,O35387,O35639,O35864,O35892,O54724,O54879,O54910,O54941,O54946,O54983,O55201,O55222,O70400,O70494,Q8K0V4,O88286,O88522,O88569,O88668,O88685,O88712,O89090,P04117,P04202,P04441,P04925,P12023,P07356,P08071,P08103,P08122,P08207,P08226,P09405,P63158,P09602,…
GO:BP	RNA biosynthetic process	GO:0032774	false	2.8823e-13	12.5403	3605	2465	465	27205	A2ADY9,A2AQ19,A2ASQ1,A2BH40,B9EKI3,D0QMC3,D3YXK2,E9Q1P8,E9Q5C9,F6ZDS4,P16381,O08539,O08583,O08784,O08900,O08915,O09106,O09126,O35129,O35295,O35309,O35387,O35639,O35864,O35892,O54724,O54879,O54910,O54941,O54946,O54983,O55201,O55222,O70400,O70494,Q8K0V4,O88286,O88522,O88569,O88668,O88685,O88712,O89090,P04117,P04202,P04441,P04925,P12023,P07356,P08071,P08103,P08122,P08207,P08226,P09405,P63158,P09602,…
GO:BP	carbohydrate metabolic process	GO:0005975	false	3.02946e-13	12.5186	575	2465	116	27205	O09131,O09159,O35744,O54782,O55135,O70250,O88844,O88958,O88990,O89112,P04202,P04919,P05063,P05064,P12023,P05201,P06151,P06745,P08074,P08249,P09411,P63158,P10852,P12265,P13707,P14152,P16858,P17182,P17183,P17710,P17751,P20060,P21550,P23780,P25799,P26450,P27046,P29416,P35486,P45376,P45952,P47811,P47968,P51569,P51910,P52480,P54071,P56212,P61965,P62137,P62141,P63087,P70665,P70699,P82343,Q00612,Q00724,…
GO:BP	cell-substrate adhesion	GO:0031589	false	3.07876e-13	12.5116	367	2465	86	27205	E9PV24,O35988,O54988,O55222,O88322,O88990,O89053,P01831,P02469,P08121,P08207,P09055,P09103,P10493,P10833,P11087,P11276,P14211,P16045,P18760,P20918,P23591,P24063,P26011,P26450,P26645,P29533,P29788,P35235,P39054,P41731,P47915,P47941,P51910,P55288,P57780,P62821,P70335,P84444,P97797,Q00623,Q05144,Q08481,Q08857,Q08879,Q3UUV5,Q3V3R4,Q5SUA5,Q60598,Q61001,Q61292,Q61739,Q62009,Q62165,Q62523,Q64010,Q64314,…
GO:BP	animal organ development	GO:0048513	false	3.56583e-13	12.4478	3326	2465	435	27205	A2ASQ1,A2ASS6,A2BH40,B2RXS4,B9EKI3,E9PVX6,E9Q394,E9Q5C9,E9Q634,E9Q7G0,O08553,O08579,O08738,O08784,O08788,O08795,O08807,O08808,O09106,O09126,O09165,O35129,O35326,O35598,O35639,O35643,O35988,O54946,O55111,O55222,O70209,O70400,O70494,O88207,O88531,O88844,O88851,O88990,O89090,O89110,P00329,P00405,P00493,P01831,P01887,P84244,P02463,P02469,P03958,P04202,P04247,P12023,P06797,P06800,P06909,P07214,P07356,…
GO:BP	mitochondrion organization	GO:0007005	false	3.78166e-13	12.4223	555	2465	113	27205	O08600,O08915,O35129,O35857,O88441,O88967,P06909,P07901,P09671,P11352,P16330,P20108,P26645,P27046,P28654,P28661,P32507,P38060,P40630,P48678,P48962,P51881,P52503,P56812,P58281,P60521,P62075,P62715,P63038,P63101,P63321,P67778,P70444,Q00420,Q60598,Q60930,Q60932,Q61081,Q61335,Q61768,Q62465,Q78IK4,Q7TMF3,Q7TMY8,Q8BT51,Q8BWT1,Q8BX10,Q8BX70,Q8CAQ8,Q8CGK3,Q8JZN5,Q8JZQ2,Q8K1M6,Q8K1R3,Q8K3J1,Q8R404,Q8R429,…
GO:BP	defense response to other organism	GO:0098542	false	4.17925e-13	12.3789	1308	2465	209	27205	A6H6E2,B2RRE7,B9EKI3,C0HKG6,D0QMC3,E9PV24,F7BJB9,P16381,O08573,O08677,O08738,O35129,O35286,O35309,O35639,O35892,O54879,O54988,O70200,O88890,O88983,O89053,O89110,P01027,P01029,P01592,P01887,P03953,P04186,P04202,P04441,P12023,P06240,P06728,P06800,P06909,P07901,P08071,P08103,P08226,P08905,P63158,P09581,P09602,P0DOV2,P10107,P11438,P11680,P12246,P13020,P14106,P15702,P16460,P16858,P17710,P18654,P19221,…
GO:BP	ribosomal large subunit biogenesis	GO:0042273	false	4.30467e-13	12.3661	75	2465	34	27205	A2BE28,O55135,O55142,P12970,P14148,P14869,P47911,P47962,P61255,P62751,P70279,P97452,Q61937,Q6ZWV3,Q6ZWV7,Q8BP67,Q8BVY0,Q8VCG3,Q8VEJ4,Q91VE6,Q99ME9,Q99N96,Q9CPT5,Q9CR57,Q9CRB2,Q9CXW4,Q9CYH6,Q9D0I8,Q9D0T1,Q9D903,Q9DBE9,Q9DCE5,Q9JJA4,Q9JJI8
GO:BP	regulation of transferase activity	GO:0051338	false	4.36834e-13	12.3597	841	2465	151	27205	A2ASQ1,A2ASS6,E9Q394,P16381,O35129,O35988,O55222,O88522,O88569,P01831,P04117,P04202,P04441,P04925,P12023,P06728,P06800,P07901,P08071,P08226,P08228,P09470,P09581,P10126,P10630,P11499,P11983,P14602,P17742,P17918,P19157,P19221,P20108,P22272,P22682,P25444,P26450,P26645,P27512,P28184,P29351,P29699,P31786,P32883,P32921,P34884,P41216,P41241,P46414,P47962,P48025,P49817,P51949,P57759,P60710,P60867,P61022,…
GO:BP	positive regulation of RNA biosynthetic process	GO:1902680	false	5.36216e-13	12.2707	1745	2465	260	27205	A2ASQ1,A2BH40,B9EKI3,D0QMC3,D3YXK2,E9Q5C9,P16381,O08583,O08900,O09106,O35387,O35864,O35892,O55201,O55222,O70400,O70494,O88522,O88685,O88712,O89090,P04202,P04441,P12023,P07356,P08207,P08226,P09405,P63158,P0DOV2,P10711,P11031,P11087,P13412,P25425,Q01147,P17095,P18654,P20060,P23611,P25799,P26323,P26350,P26450,P27512,P27782,P28184,P28352,P28574,P28654,P30681,P38532,P40630,P47811,P48453,P49443,P49710,…
GO:BP	positive regulation of nucleic acid-templated transcription	GO:1903508	false	6.04392e-13	12.2187	1738	2465	259	27205	A2ASQ1,A2BH40,B9EKI3,D0QMC3,D3YXK2,E9Q5C9,P16381,O08583,O08900,O09106,O35387,O35864,O35892,O55201,O55222,O70400,O70494,O88522,O88685,O88712,O89090,P04202,P04441,P12023,P07356,P08207,P08226,P09405,P63158,P0DOV2,P10711,P11031,P11087,P13412,P25425,Q01147,P17095,P18654,P20060,P23611,P25799,P26323,P26350,P26450,P27512,P27782,P28184,P28352,P28574,P28654,P30681,P38532,P40630,P47811,P48453,P49443,P49710,…
GO:BP	positive regulation of DNA-templated transcription	GO:0045893	false	6.04392e-13	12.2187	1738	2465	259	27205	A2ASQ1,A2BH40,B9EKI3,D0QMC3,D3YXK2,E9Q5C9,P16381,O08583,O08900,O09106,O35387,O35864,O35892,O55201,O55222,O70400,O70494,O88522,O88685,O88712,O89090,P04202,P04441,P12023,P07356,P08207,P08226,P09405,P63158,P0DOV2,P10711,P11031,P11087,P13412,P25425,Q01147,P17095,P18654,P20060,P23611,P25799,P26323,P26350,P26450,P27512,P27782,P28184,P28352,P28574,P28654,P30681,P38532,P40630,P47811,P48453,P49443,P49710,…
GO:BP	regulation of immune response	GO:0050776	false	6.65131e-13	12.1771	955	2465	165	27205	B2RRE7,D0QMC3,P16381,O08573,O08738,O35129,O35309,O35601,O88522,O88890,O89110,P01027,P01029,P01831,P01887,P03953,P03958,P04186,P04202,P04441,P04925,P12023,P06240,P06800,P06909,P07901,P08071,P08121,P08226,P63158,P0DOV2,P10107,P11352,P11438,P11680,P11911,P14106,P14901,P15530,P15702,P18181,P18654,P19437,P20693,P21958,P25799,P26040,P27512,P28798,P28843,P29351,P29452,P30681,P32507,P34884,P35329,P36371,…
GO:BP	positive regulation of intracellular signal transduction	GO:1902533	false	8.19955e-13	12.0862	1005	2465	171	27205	E9PV24,E9Q394,F6ZDS4,P16381,O09126,O35129,O35286,O35309,O35387,O54965,O55222,O88522,O88653,O89110,P01027,P03958,P04202,P04441,P12023,P06240,P06800,P07091,P07901,P08071,P08121,P08226,P08228,P08752,P09055,P63158,P09581,P11276,P11352,P11499,P13597,P14211,P14733,P16858,P17742,P19221,P21981,P22272,P22682,P24063,P24270,P27512,P28184,P28654,P28661,P29351,P29452,P31725,P32883,P34884,P35235,P41241,P41272,…
GO:BP	positive regulation of catabolic process	GO:0009896	false	1.30977e-12	11.8828	521	2465	107	27205	O08582,O08547,O08600,O55201,Q8K0V4,O88522,O88685,O88746,O88990,P12023,P06728,P07901,P08226,P63158,P12710,P13707,P14901,Q61696,P26040,P26041,P26043,P28654,P28659,P29341,P38532,P46414,P46460,P46471,P46935,P48962,P49817,P51150,P51881,P52760,P54726,P54729,P54731,P54775,Q01853,P56399,P59326,P61957,P62192,P62196,P62334,P62878,P62960,P63166,P68040,P70335,P70444,P70677,Q00623,Q01339,Q06890,Q0P678,Q3U0V1,…
GO:BP	cytoplasmic translational initiation	GO:0002183	false	1.37776e-12	11.8608	39	2465	24	27205	O70194,P10630,P19253,P23116,P59325,P60843,Q3UGC7,Q8BGD9,Q8JZQ9,Q8QZY1,Q8R1B4,Q91WK2,Q99L45,Q99M51,Q9CQ49,Q9CQJ6,Q9DB27,Q9DBZ5,Q9DCH4,Q9JJU8,Q9QZD9,Q9WUK2,Q9Z0N1,Q9Z1D1
GO:BP	small molecule biosynthetic process	GO:0044283	false	1.46761e-12	11.8334	587	2465	116	27205	O09131,O35855,O55135,O70250,O88958,P00375,P00493,P03958,P04441,P05063,P05064,P05201,P05202,P06151,P06728,P06745,P08226,P08228,P08249,P09411,P10107,P10649,P13707,P14152,P15105,P15626,P16125,P16460,P16858,P17182,P17183,P17751,P19157,P23953,P24527,P25799,P29758,P32020,P34884,P37040,P38060,P45376,P45952,P48025,Q9D964,P50544,P52480,P54869,P55264,P56212,P58044,P61965,Q00612,Q00623,Q00724,Q00915,Q05816,…
GO:BP	endosomal transport	GO:0016197	false	1.52704e-12	11.8162	230	2465	63	27205	O08788,O54916,O88746,P61294,P40336,P42567,P46467,P46638,P51150,Q01853,P61028,P70297,P70315,Q58A65,Q60902,Q68FD5,Q6P8X1,Q6PGL7,Q6PHN9,Q7TQ48,Q80U72,Q80XQ2,Q8BH64,Q8BJF9,Q8BYH7,Q8C0E2,Q8K0G5,Q8K1M6,Q8K4M5,Q8R0H9,Q8VD04,Q8VDD8,Q91V41,Q91VH2,Q91XD6,Q91YL2,Q921W0,Q99LI8,Q99MI1,Q9CQ10,Q9CQ22,Q9CQ80,Q9CQD4,Q9CR26,Q9CR27,Q9CWK8,Q9CZ28,Q9D1C8,Q9D7S9,Q9D8B3,Q9D8U8,Q9DB34,Q9EQH3,Q9EQP2,Q9ER00,Q9JI91,Q9JIG7,…
GO:BP	intrinsic apoptotic signaling pathway	GO:0097193	false	1.61712e-12	11.7913	311	2465	76	27205	D0QMC3,P16381,O08738,O09106,O88522,P04441,P06240,P08228,P09103,P09671,P0DOV2,P11352,P14602,P14901,P17182,P17742,P26450,P28661,P31725,P34884,P47738,P49817,P54276,P57759,P58281,P61255,P61979,P62082,P62897,P62908,P63028,P63037,P63254,P68040,P70349,P70441,P70444,P70677,Q06890,Q3TLD5,Q3UBX0,Q60930,Q60953,Q61335,Q64518,Q6ZWY3,Q7TPV4,Q8BV49,Q8BY87,Q8CGE8,Q8K019,Q8K1M6,Q8K409,Q8R317,Q8R429,Q8R5H1,Q8R5J9,…
GO:BP	response to cytokine	GO:0034097	false	1.6628e-12	11.7792	1167	2465	190	27205	A6X935,B2RRE7,D0QMC3,F6ZDS4,O08600,O08738,O35309,O35387,O35598,O35737,O35855,O35892,O54734,O54988,O55222,O70200,O88983,O89053,O89110,P04117,P04441,P12023,P05213,P06800,P06909,P07758,P08121,P09103,P09242,P09405,P63158,P09581,P0DOV2,P10107,P10518,P10630,P11087,P11276,P11499,P13020,P13597,P13707,P14131,P14869,Q01147,P16460,P16858,P17182,P18760,P19253,P19973,P20029,P20152,P22272,P22599,P23611,P24547,…
GO:BP	positive regulation of mRNA metabolic process	GO:1903313	false	2.07956e-12	11.682	141	2465	47	27205	O08582,Q8K0V4,O89086,P09405,P28659,P29341,P38532,P52760,P59326,P60824,P62960,P62996,P63017,P70335,Q3U0V1,Q3UPF5,Q569Z6,Q5XJE5,Q60668,Q62376,Q6Y7W8,Q8BKI2,Q8CI75,Q8CJG0,Q8JZM7,Q8K1R3,Q8K2T8,Q8QZY9,Q8VBV3,Q8VC85,Q8VEK3,Q91VC3,Q91VM5,Q91W50,Q91YD3,Q921F2,Q99J09,Q99KP6,Q9CQ49,Q9CQF3,Q9D0M0,Q9D753,Q9D7M8,Q9DAR7,Q9EPU0,Q9JHI7,Q9JII5
GO:BP	regulation of cysteine-type endopeptidase activity	GO:2000116	false	2.15974e-12	11.6656	262	2465	68	27205	D0QMC3,P16381,O08738,O54946,O89017,O89110,P12023,P06240,P06745,P08071,P63158,P0DOV2,P11352,P12710,P12815,P13020,P18242,P18654,P20108,P21460,P23927,P28184,P29452,P31428,P31725,P37040,P38532,P41272,P48025,P49935,P51125,Q01853,P56812,P62897,P62908,P63038,P68040,P70444,P99029,Q00519,Q60737,Q60953,Q61160,Q61335,Q64518,Q6ZWY3,Q8BV49,Q8BWG8,Q8BY87,Q8CGE8,Q8CIN4,Q8R5J9,Q8VDP3,Q8VDY9,Q8VEJ4,Q91VJ1,Q91XC8,…
GO:BP	negative regulation of translation	GO:0017148	false	4.04441e-12	11.3931	193	2465	56	27205	F6ZDS4,P16381,O35295,O55135,Q8K0V4,P00375,P09405,P14211,P16858,P19253,P28659,P29341,P42669,P49962,P52760,P59326,P60824,P62908,P62960,P63073,P68040,P70335,Q03963,Q3U0V1,Q61584,Q60668,Q60865,Q60953,Q6NZJ6,Q6Y7W8,Q6ZQ58,Q6ZWX6,Q80U72,Q80VH0,Q8BKI2,Q8CAK3,Q8CGC7,Q8CI75,Q8CJG0,Q8K1R3,Q8K2F8,Q8VBV3,Q8VC85,Q8VEK3,Q91VC3,Q91VU7,Q91W50,Q91YD3,Q921F2,Q9D0M0,Q9D753,Q9D7M8,Q9DAR7,Q9EPU0,Q9JHI7,Q9Z1X4
GO:BP	regulation of anatomical structure size	GO:0090066	false	4.26729e-12	11.3698	566	2465	112	27205	E9PV24,O08539,O08553,O08677,O09126,O09164,O35387,O55222,O88342,O89053,P07901,P08032,P08226,P08228,P09470,P09671,P11276,P11352,P11499,P13020,P13597,Q01147,P16546,P18760,P26040,P26041,P26043,P28184,P35282,P39054,P45591,P47754,P47757,P49710,P49817,P50396,P55194,P58771,P59729,P59999,P20065,P62774,P62962,P63005,P70315,P70335,P70429,P70441,P70460,P84444,P98083,Q00612,Q01279,Q07076,Q08481,Q3TEA8,Q3V3R4,…
GO:BP	regulation of innate immune response	GO:0045088	false	4.59559e-12	11.3377	383	2465	86	27205	B2RRE7,D0QMC3,P16381,O08573,O08738,O35129,O35309,O88890,O89110,P01027,P04441,P12023,P06909,P07901,P08071,P08226,P63158,P0DOV2,P11438,P18654,P21958,P27512,P28798,P28843,P29452,P30681,P32507,P36371,P41317,P48025,P49817,P56213,P60670,P63038,P67778,P70362,P70671,P97290,Q04207,Q08288,Q08857,Q09014,Q3UPF5,Q60520,Q60710,Q61081,Q61129,Q61160,Q62192,Q62507,Q64010,Q64287,Q64339,Q6Q899,Q6SJQ5,Q8BV49,Q8C2Q3,…
GO:BP	muscle structure development	GO:0061061	false	4.68221e-12	11.3295	724	2465	133	27205	A2ASS6,A2BH40,E9Q394,O08539,O08579,O09165,O54941,O55222,O70209,O70400,O88342,O88990,P84244,P02469,P04202,P06909,P08121,P09055,P09542,P09581,P09671,P10493,P11352,P13864,P14211,P16045,Q01147,P16460,P20918,P23927,P26450,P26883,P27782,P29452,P31001,P32883,P43276,P45591,P45952,P47811,P48453,P48678,P48962,P49817,P51667,P57780,P58771,P60710,P20065,P62774,P62960,P63017,P63242,P63328,P68033,P68134,P70271,…
GO:BP	cell morphogenesis	GO:0000902	false	4.73886e-12	11.3243	1048	2465	174	27205	A2ASQ1,A2ASS6,B2RXS4,O08553,O08808,O09126,O35206,O35598,O35955,O55022,O55222,O70318,O88271,O88342,O89053,P00493,P01831,P04202,P05064,P12023,P07214,P07901,P08032,P08103,P08226,P08228,P09055,P09581,P10107,P11276,P11499,P13597,Q01147,P16330,P18572,P18760,P19221,P20060,P20152,P26040,P26041,P26043,P26645,P27612,P27782,P28184,P29351,P29416,P35235,P35282,P39054,P39061,P40124,P42703,P46935,P47757,P47811,…
GO:BP	actin filament depolymerization	GO:0030042	false	4.77987e-12	11.3206	63	2465	30	27205	O88342,P08032,P13020,P16546,P18760,P26043,P45591,P47754,P47757,P55194,P58771,P62774,P70429,Q62261,Q6A028,Q6R891,Q8K4L3,Q8VDP3,Q91YR1,Q9CVB6,Q9ERG0,Q9JHJ0,Q9JHK5,Q9JI91,Q9JKK7,Q9JLH8,Q9QYB5,Q9QYC0,Q9R0P5,Q9Z0P5
GO:BP	protein maturation	GO:0051604	false	5.33198e-12	11.2731	357	2465	82	27205	A2ADY9,B7ZMP1,D0QMC3,E9PV24,O08738,O08807,O08915,O35598,O70370,O88967,O89017,O89110,P06797,P07356,P08113,P08207,P09103,P09411,P09470,P0DOV2,P11276,P13020,P13609,P17182,P19221,P19324,P21844,P26262,P29452,P32261,P41317,P49935,P51125,P57716,P62897,P70269,P70677,P97449,P97864,Q01339,Q08879,Q61160,Q61247,Q61543,Q61646,Q7TMR0,Q80V42,Q80Y14,Q80YC5,Q8BGS2,Q8BP48,Q8BTM8,Q8BV49,Q8CEI1,Q8CG16,Q8CGE8,Q8JZQ2,…
GO:BP	positive regulation of signaling	GO:0023056	false	5.57676e-12	11.2536	1946	2465	279	27205	B9EKI3,E9PV24,E9Q394,E9Q7G0,F6ZDS4,P16381,O08573,O09126,O35129,O35286,O35309,O35387,O54965,O55222,O88522,O88653,O89017,O89110,P00920,P01027,P02469,P03958,P04202,P04441,P04925,P12023,P05201,P06240,P06800,P07091,P07356,P07901,P08071,P08121,P08226,P08228,P08752,P09055,P63158,P09581,P10493,P11087,P11276,P11352,P11499,P13597,P14211,P14733,P15105,Q01147,P16858,P17742,P18242,P19221,P21981,P22272,P22682,…
GO:BP	negative regulation of phosphorus metabolic process	GO:0010563	false	7.23035e-12	11.1408	434	2465	93	27205	E9Q6J5,O08842,O09126,O55222,P01831,P04117,P04202,P04925,P06800,P08226,P08752,P14602,P17742,P19157,P20108,P22682,P29351,P29699,P32921,P41241,P46414,P47941,P49817,P55772,P56212,P57725,P60710,P61022,P62259,P63037,P63094,P68040,P70296,P70335,P70677,P83741,P97434,P97492,P97797,Q00519,Q08481,Q08879,Q3TLD5,Q3U0S6,Q3ULJ0,Q3UW53,Q58A65,Q60676,Q60739,Q60994,Q61187,Q61249,Q61823,Q61937,Q63850,Q6A028,Q6NZJ6,…
GO:BP	negative regulation of phosphate metabolic process	GO:0045936	false	7.23035e-12	11.1408	434	2465	93	27205	E9Q6J5,O08842,O09126,O55222,P01831,P04117,P04202,P04925,P06800,P08226,P08752,P14602,P17742,P19157,P20108,P22682,P29351,P29699,P32921,P41241,P46414,P47941,P49817,P55772,P56212,P57725,P60710,P61022,P62259,P63037,P63094,P68040,P70296,P70335,P70677,P83741,P97434,P97492,P97797,Q00519,Q08481,Q08879,Q3TLD5,Q3U0S6,Q3ULJ0,Q3UW53,Q58A65,Q60676,Q60739,Q60994,Q61187,Q61249,Q61823,Q61937,Q63850,Q6A028,Q6NZJ6,…
GO:BP	regulation of growth	GO:0040008	false	7.23685e-12	11.1405	667	2465	125	27205	A2ASQ1,D0QMC3,D3YXK2,P16381,O08553,O09126,O35598,O55222,O88531,O88990,O89017,P01027,P04202,P12023,P08226,P08228,P11276,Q01147,P17182,Q61696,P18760,P19221,P23927,P24369,P26040,P27612,P28184,P28659,P28798,P29699,P35282,P38532,P39054,P40142,P43276,P46414,P47811,P47941,P48193,P48962,P50396,P51667,P54103,P60824,P61979,P62774,P63005,P63085,P63094,P67778,P68040,Q60817,P97447,Q00612,Q00724,Q00899,Q01279,…
GO:BP	DNA repair	GO:0006281	false	7.44309e-12	11.1282	563	2465	111	27205	A2BH40,E9Q6J5,O35593,O54941,P63158,P17095,Q61696,P17918,P25206,P27661,P28352,P38532,P46737,P49717,P49718,P51949,P54276,P54726,P54728,Q01853,P56959,P58871,P60122,P60710,P60762,P60898,P61089,P61161,P62878,P62908,P70315,P70399,P97310,P97470,P97496,P97807,Q00899,Q01279,Q04692,Q08943,Q9Z0H3,Q3TKT4,Q3U1J4,Q3UI43,Q3UMU9,Q5SVQ0,Q60710,Q60953,Q61103,Q61216,Q61550,Q61687,Q61881,Q61937,Q62318,Q6A068,Q6KCD5,…
GO:BP	circulatory system development	GO:0072359	false	8.73951e-12	11.0585	1203	2465	192	27205	A2ASS6,A2BH40,A6H6E2,E9Q394,E9Q634,O08692,O35206,O35598,O35639,O35643,O35892,O55111,O55222,O70209,O70400,O88207,O89090,O89110,P01027,P01831,P02463,P04202,P04247,P06909,P07214,P07356,P08121,P08122,P08226,P09055,P09405,P09411,P63158,P09470,P09542,P09671,P10107,P10833,P11087,P11276,P11352,P12815,P13864,P14211,P14602,P14901,P15105,Q01147,P17918,P18572,P20918,P21844,P21956,P22272,P26638,P26883,P27512,…
GO:BP	cellular response to chemical stress	GO:0062197	false	8.82823e-12	11.0541	360	2465	82	27205	P16381,O08600,O09164,O70200,O89112,P00375,P12023,P06728,P08228,P09103,P09671,P10107,P10639,P11352,P12710,P14602,P14901,P17742,P17918,P18760,P20108,P24270,P28184,P28352,P29452,P35700,P38532,P45376,P47738,P47791,P49817,P56213,P58771,P62908,P63017,P63037,P63085,P68040,P70452,P70677,P97797,P99029,Q00612,Q01279,Q04207,Q08857,Q09014,Q3UZA1,Q60520,Q60854,Q60953,Q61171,Q61207,Q6P9R2,Q6PDN3,Q6ZWX6,Q8CG72,…
GO:BP	alpha-amino acid metabolic process	GO:1901605	false	8.83413e-12	11.0538	202	2465	57	27205	O35855,O88587,P00375,P05201,P05202,P15105,P16332,P16460,P23506,P26443,P28650,P29758,P31428,P35492,P35505,P38060,P46664,P50247,P70303,Q3THK7,Q3ULD5,Q5SUR0,Q61753,Q64737,Q71RI9,Q78JT3,Q8BH59,Q8BH69,Q8BTY1,Q8BVI4,Q8C0M9,Q8CHT0,Q8QZS1,Q8QZT1,Q8R016,Q91WK5,Q922D8,Q99JT9,Q99K85,Q99L13,Q99LD8,Q99LX0,Q9CQ65,Q9CWS0,Q9CXF0,Q9CZL5,Q9D2G2,Q9DBE0,Q9DBL1,Q9DCC4,Q9DCU9,Q9EQ20,Q9JHI5,Q9JHW2,Q9JMH6,Q9WVQ5,Q9Z2D6
GO:BP	membrane organization	GO:0061024	false	8.97918e-12	11.0468	902	2465	155	27205	A2ASQ1,O08539,O08547,O08579,O08788,O09044,O35604,O55013,O70200,O88207,O88531,O88746,O88983,O89053,P01027,P04919,P06728,P06800,P07356,P07901,P08032,P08207,P08226,P08228,P09055,P10107,P12815,P13020,P14733,P14824,P16330,P21619,P28184,P30204,P31725,P32020,P32507,P39054,P46467,P47941,P48678,P48962,P49817,P51150,P51881,P53810,P55194,P56812,P58281,P61022,P61028,P61620,P62075,P62821,P63005,P63017,P70441,…
GO:BP	regulation of defense response	GO:0031347	false	9.73112e-12	11.0118	746	2465	135	27205	A6H6E2,B2RRE7,D0QMC3,P16381,O08573,O08738,O35129,O35215,O35309,O54824,O70325,O70370,O70423,O88890,O89110,P01027,P03958,P04117,P04441,P12023,P06909,P07901,P08071,P08226,P08228,P63158,P09470,P09581,P0DOV2,P10107,P11352,P11438,P15702,P16045,P18654,P19157,P21844,P21958,P21981,P25799,P27512,P28659,P28798,P28843,P29452,P29699,P30681,P31725,P32507,P36371,P36993,P41317,P47738,P48025,P49817,P55284,P56213,…
GO:BP	positive regulation of establishment of protein localization	GO:1904951	false	9.92785e-12	11.0031	354	2465	81	27205	A2ASS6,E9PV24,F6ZDS4,O08579,O08788,P04202,P04925,P12023,P07901,P11499,P11983,P15105,P17742,P18572,P19221,P26040,P26443,P26450,P42932,P47811,P48453,P49443,P49710,P56812,P61022,P61971,P62259,P62827,P63085,P63094,P68040,P70452,P80313,P80314,P80315,P80316,P80318,Q00724,Q01279,Q07076,Q61187,Q61191,Q61335,Q61768,Q61879,Q62234,Q62318,Q62384,Q6P069,Q8BH04,Q8BHS3,Q8BKC5,Q8BTM8,Q8BWG8,Q8K0E8,Q8K1I7,Q8K1M6,…
GO:BP	negative regulation of hydrolase activity	GO:0051346	false	1.04269e-11	10.9818	361	2465	82	27205	A6X935,D0QMC3,E9Q6J5,P16381,O08539,O08677,O08692,O08800,O08915,O09126,O54786,O54946,P12023,P06745,P07758,P08071,P08752,P0DOV2,P10107,P10605,P11352,P12246,P12710,P16858,P18654,P19324,P20108,P21460,P22599,P23927,P26043,P28184,P28665,P28798,P29699,P29788,P31428,P32261,P35173,P37040,P41272,P51125,P61022,P70202,P70296,P70335,P82343,P83741,P97290,P97434,P99029,Q00623,Q00897,Q08481,Q3TLD5,Q60737,Q60854,…
GO:BP	wound healing	GO:0042060	false	1.09536e-11	10.9604	409	2465	89	27205	E9PV24,O08677,O35988,O88207,P01027,P04202,P04919,P06909,P07356,P08121,P08207,P08226,P09055,P63158,P10107,P11087,P11276,P11352,P14824,P14901,P17742,P19221,P20918,P22272,P26262,P29351,P29788,P31725,P32261,P46467,P48025,P48036,P49300,P49817,P55772,P58771,P61226,P63094,P70429,Q60817,P70677,P97290,P97864,Q01279,Q01339,Q08093,Q08481,Q08857,Q08879,Q3TWW8,Q61171,Q61247,Q61879,Q62165,Q64010,Q64314,Q64695,…
GO:BP	negative regulation of signal transduction	GO:0009968	false	1.3082e-11	10.8833	1258	2465	198	27205	A6H6E2,B2RRE7,E9PV24,P16381,O08579,O08600,O09106,O35129,O35309,O35604,O70469,Q8K0V4,O88522,O88890,O88990,O89017,O89110,P01831,P03958,P04441,P04925,P12023,P06800,P08071,P08226,P08752,P09055,P09405,P09671,P11352,P12815,P13597,P14211,P14602,P14901,P17182,P17742,P19157,P20029,P22682,P23116,P24788,P26040,P28654,P29351,P29699,P30681,P34884,P35329,P36993,P39054,P41241,P46935,P47811,P48678,P48962,P49443,…
GO:BP	negative regulation of gene expression	GO:0010629	false	1.38691e-11	10.858	1445	2465	220	27205	B9EKI3,F6ZDS4,O08582,P16381,O08573,O09106,O35295,O35309,O35598,O35900,O55135,O70200,Q8K0V4,O88569,O88712,O89017,O89086,P00375,P84244,P04202,P04925,P12023,P06800,P08071,P08226,P09405,P63158,P09470,P10107,P10922,P11276,P11499,P13609,P13864,P14211,P14733,P25425,P14901,P15532,Q01147,P16858,Q61696,P19157,P19221,P19253,P20152,P21619,P23927,P25799,P26040,P26369,P26638,P27782,P28352,P28574,P28659,P29341,…
GO:BP	peptidyl-amino acid modification	GO:0018193	false	1.51675e-11	10.8191	1218	2465	193	27205	A2AQ19,A2ASQ1,A2ASS6,F7BJB9,O08807,O09126,O35387,O55222,O70310,O88712,P01831,P04202,P04441,P04925,P12023,P06240,P06800,P07901,P08103,P09055,P09103,P09405,P09470,P09581,P10639,P11499,P13597,P15864,P16858,P17710,P17742,P18654,P20108,P21981,P22272,P22682,P24369,P26883,P27512,P27782,P28474,P28653,P28654,P29351,P29699,P29788,P30416,P31725,P34884,P35235,P37040,P38532,P41241,P43274,P43276,P43277,P45878,…
GO:BP	regulation of cell growth	GO:0001558	false	1.73185e-11	10.7615	454	2465	95	27205	D0QMC3,P16381,O08553,O09126,O35598,O55222,O88531,P04202,P08226,P11276,P17182,Q61696,P18760,P19221,P23927,P27612,P28184,P29699,P35282,P39054,P43276,P46414,P47941,P48193,P48962,P50396,P51667,P54103,P60824,P61979,P62774,P63005,P67778,P68040,P97447,Q00612,Q00899,Q01279,Q3TKT4,Q3TLD5,Q3UMU9,Q58A65,Q5SVQ0,Q60520,Q60598,Q60737,Q60953,Q60973,Q61187,Q61581,Q61937,Q62179,Q62418,Q64010,Q6NZA9,Q6NZJ6,Q6R891,…
GO:BP	regulation of binding	GO:0051098	false	1.73254e-11	10.7613	412	2465	89	27205	A2ASQ1,D0QMC3,O08573,O35892,O70194,P01887,P04202,P12023,P07356,P08032,P08207,P08226,P63158,P09470,P0DOV2,P0DP28,P10639,P10922,P11031,P11499,P14901,P15532,P17182,P27782,P29788,P30681,P38532,P48193,P49817,P54227,P55302,P60710,P61979,P62715,P62827,P62897,P62915,P63166,P63328,P68040,P70335,Q05CL8,Q3THK3,Q3TKT4,Q3TVI8,Q60520,Q60994,Q61166,Q61749,Q62318,Q64010,Q64287,Q64518,Q65Z40,Q6NZJ6,Q6P069,Q6ZWX6,…
GO:BP	negative regulation of organelle organization	GO:0010639	false	1.77481e-11	10.7508	371	2465	83	27205	F6ZDS4,O08547,O89053,P84244,P08032,P49312,P11031,P11352,P13020,P16546,P18760,P26043,P26450,P27546,P30416,P39054,P39447,P47754,P47757,P48678,P48962,P51881,P51949,P54227,P55284,P56960,P58281,P58771,P20065,P62774,P62962,P70315,P70429,P97310,Q08481,Q60953,Q61166,Q61550,Q61598,Q61687,Q61937,Q62261,Q62465,Q65Z40,Q6A028,Q7TMY8,Q7TNG5,Q8BH43,Q8BWT1,Q8C2Q3,Q8CIN4,Q8K1M6,Q8K4L3,Q8R1Q8,Q8VEK3,Q91VL8,Q91YR1,…
GO:BP	negative regulation of cellular biosynthetic process	GO:0031327	false	1.8046e-11	10.7436	1682	2465	247	27205	A2AQ19,A2BH40,D0QMC3,E9Q1P8,F6ZDS4,P16381,O08539,O09106,O09126,O35129,O35295,O35892,O54910,O54941,O54946,O54983,O55135,O55201,O70494,Q8K0V4,O88569,O88712,P00375,P04117,P04202,P12023,P09405,P63158,P09602,P49312,P0DOV2,P10630,P10639,P13864,P14211,P25425,P15864,Q01147,P16858,P17095,P17182,Q61696,P17918,P19253,P23611,P23927,P25799,P26040,P26638,P27782,P28184,P28574,P28659,P29341,P30681,P38532,P42669,…
GO:BP	hemopoiesis	GO:0030097	false	1.95023e-11	10.7099	1023	2465	169	27205	A2BH40,D0QMC3,E9Q1P8,E9Q634,O08573,O08900,O35387,O54879,O54941,O55135,O70494,O88342,O89090,O89110,P00920,P01887,P03958,P04202,P04247,P04441,P04919,P12023,P06240,P06797,P06800,P07356,P07901,P08032,P08071,P63158,P09470,P09581,P09671,P0DOV2,P10107,P10711,P10833,P11911,P12246,P14576,P14602,P15530,P15532,P15702,P16045,Q01147,P17427,P19437,P20108,P22272,P23611,P26323,P26450,P27782,P28843,P29351,P30681,…
GO:BP	protein localization to membrane	GO:0072657	false	2.25423e-11	10.647	639	2465	120	27205	A2ADY9,A2ASQ1,O09044,O35551,O35598,O35601,O35604,O55022,O88952,O88983,P01831,P04202,P04919,P04925,P07356,P07901,P08207,P08226,P09055,P13020,P14576,P16254,P18572,P20029,P24063,P26011,P26040,P26043,P26450,P32020,P61294,P41241,P46460,P46638,P47758,P47941,P49962,P50396,P51150,P56812,P58021,P60710,P61022,P61028,P61620,P62075,P62835,P68040,P70335,P70441,P70444,P70452,Q60817,P84096,P97823,Q01279,Q09014,…
GO:BP	negative regulation of macromolecule biosynthetic process	GO:0010558	false	2.31486e-11	10.6355	1642	2465	242	27205	A2AQ19,A2BH40,D0QMC3,E9Q1P8,F6ZDS4,P16381,O08539,O09106,O09126,O35129,O35295,O35892,O54910,O54941,O54946,O54983,O55135,O55201,O70494,Q8K0V4,O88569,O88712,O89051,P00375,P04117,P04202,P12023,P09405,P63158,P09602,P49312,P0DOV2,P10630,P10639,P13864,P14211,P25425,P15864,Q01147,P16858,P17095,P17182,Q61696,P17918,P19157,P19253,P23611,P23927,P25799,P26040,P26638,P27782,P28184,P28574,P28659,P29341,P30681,…
GO:BP	positive regulation of response to external stimulus	GO:0032103	false	2.49737e-11	10.6025	580	2465	112	27205	A6H6E2,B2RRE7,D0QMC3,P16381,O08573,O08738,O35129,O35215,O35309,O35598,O54824,O70200,O70370,O70423,O88890,O89017,P01027,P04117,P04202,P04441,P12023,P07901,P08071,P63158,P09470,P09581,P0DOV2,P11276,P11438,P14211,P14602,P16045,P18337,P18654,P20918,P21981,P27512,P28798,P28843,P29452,P29788,P30681,P31725,P32507,P34884,P41317,P48025,P49817,P60670,P63038,P63085,P67778,P70362,P70452,P70671,P83741,P84444,…
GO:BP	regulation of actin filament depolymerization	GO:0030834	false	2.64754e-11	10.5772	58	2465	28	27205	O88342,P08032,P13020,P16546,P18760,P26043,P45591,P47754,P47757,P55194,P58771,P62774,P70429,Q62261,Q6A028,Q8K4L3,Q91YR1,Q9CVB6,Q9ERG0,Q9JHJ0,Q9JHK5,Q9JI91,Q9JKK7,Q9JLH8,Q9QYB5,Q9QYC0,Q9R0P5,Q9Z0P5
GO:BP	RNA 3'-end processing	GO:0031123	false	2.81891e-11	10.5499	103	2465	38	27205	P12023,P32067,P35550,P38532,P56960,Q05CL8,Q3UFY8,Q5XJE5,Q6NVF9,Q6NXI6,Q80Y81,Q8BIQ5,Q8BJ05,Q8BTV2,Q8BTW3,Q8BWY4,Q8CCS6,Q8JZM7,Q8K1J6,Q8K1R3,Q8K2T8,Q8K4P0,Q8VBV3,Q921I9,Q99LC2,Q9CQ49,Q9CQF3,Q9CQR2,Q9CSU0,Q9CY97,Q9D0M0,Q9D168,Q9D753,Q9D7M8,Q9D824,Q9EPU4,Q9ESX5,Q9JHI7
GO:BP	positive regulation of cell death	GO:0010942	false	3.06145e-11	10.5141	672	2465	124	27205	A2ASQ1,P16381,O08539,O08600,O08738,O35242,O35598,O54786,O54988,O89110,P00405,P04202,P04925,P12023,P06151,P06240,P06800,P08226,P08228,P09055,P63158,P09470,P09671,P10107,P10126,P13020,P14901,P16045,Q01147,P18242,P20693,P21981,P27512,P27773,P28184,P28659,P28661,P28798,P29452,P31725,P32020,P39061,P46414,P48025,P48036,P49817,P49935,P54731,P56812,P61082,P61255,P62082,P62137,P62754,P62908,P63037,P63038,…
GO:BP	cellular response to oxidative stress	GO:0034599	false	3.27277e-11	10.4851	282	2465	69	27205	O08600,O09164,O70200,O89112,P00375,P12023,P06728,P08228,P09103,P09671,P10107,P10639,P11352,P12710,P14602,P14901,P17742,P17918,P18760,P20108,P24270,P28184,P28352,P35700,P38532,P45376,P47738,P47791,P56213,P58771,P62908,P63017,P63085,P68040,P70452,P97797,P99029,Q00612,Q01279,Q04207,Q08857,Q09014,Q60520,Q60953,Q61171,Q61207,Q6ZWX6,Q8CG72,Q8CGK3,Q8K1R3,Q8R317,Q8R5J9,Q8VE70,Q8VEA4,Q8VIJ6,Q91XB0,Q925B0,…
GO:BP	positive regulation of cell communication	GO:0010647	false	3.2767e-11	10.4846	1947	2465	276	27205	B9EKI3,E9PV24,E9Q394,E9Q7G0,F6ZDS4,P16381,O08573,O09126,O35129,O35286,O35309,O35387,O54965,O55222,O88522,O88653,O89017,O89110,P00920,P01027,P02469,P03958,P04202,P04441,P04925,P12023,P05201,P06240,P06800,P07091,P07901,P08071,P08121,P08226,P08228,P08752,P09055,P63158,P09581,P10493,P11087,P11276,P11352,P11499,P13597,P14211,P14733,P15105,Q01147,P16858,P17742,P18242,P19221,P21981,P22272,P22682,P24063,…
GO:BP	negative regulation of supramolecular fiber organization	GO:1902904	false	3.61294e-11	10.4421	173	2465	51	27205	O70591,O89053,P08032,P08226,P13020,P16546,P18760,P23927,P26043,P26450,P30416,P39447,P47754,P47757,P54227,P55284,P58771,P61759,P20065,P62774,P62962,P63017,P70315,P70429,Q03958,Q06890,Q08481,Q61166,Q62261,Q6A028,Q7TNG5,Q8BH43,Q8CIN4,Q8K4L3,Q91YR1,Q921M7,Q99K41,Q9CQI3,Q9CVB6,Q9D0A3,Q9ERG0,Q9ERL7,Q9JHJ0,Q9JKK7,Q9JLH8,Q9JMG7,Q9QXS6,Q9QYB5,Q9QYC0,Q9WUM3,Q9Z0P5
GO:BP	positive regulation of peptidase activity	GO:0010952	false	5.22843e-11	10.2816	186	2465	53	27205	D0QMC3,P16381,O08738,O89017,O89110,P12023,P06240,P63158,P0DOV2,P12815,P13020,P18242,P28798,P29452,P31725,P38532,P48025,P49935,Q01853,P56812,P57716,P61290,P62897,P62908,P63038,P68040,P70444,P97371,P97372,Q00519,Q60953,Q61160,Q61335,Q64518,Q6ZWY3,Q80WW9,Q8BH97,Q8BV49,Q8BWG8,Q8CGE8,Q8R5J9,Q91VJ1,Q91XC8,Q925B0,Q99M87,Q9CQ92,Q9EPB4,Q9ERS2,Q9EST5,Q9JIY5,Q9QUI0,Q9Z0H7,Q9Z0X1
GO:BP	positive regulation of intracellular transport	GO:0032388	false	5.4226e-11	10.2658	192	2465	54	27205	E9Q7G0,F6ZDS4,O08579,O08788,P04202,P04925,P07356,P07901,P11499,P26040,P26041,P26043,P26450,P32020,P35282,P46935,P47811,P49443,P49710,P56812,P61022,P61971,P62259,P62827,P63085,Q60749,Q61335,Q61768,Q62318,Q62384,Q6NVF9,Q8BH64,Q8BHS3,Q8BKC5,Q8BTM8,Q8K0G5,Q8K1I7,Q8K4M5,Q8R429,Q8VCF0,Q8VE70,Q921F2,Q99JY9,Q9CQ49,Q9CQ92,Q9CVB6,Q9EST5,Q9JHU4,Q9JI91,Q9JK48,Q9JLV1,Q9WTI7,Q9WVK4,Q9Z2D6
GO:BP	response to interleukin-7	GO:0098760	false	6.24448e-11	10.2045	17	2465	15	27205	O35737,P09103,P63158,P17182,P19973,P27773,P47941,P51859,P54728,P56480,P62960,P63038,Q60864,Q9CWJ9,Q9Z0G0
GO:BP	cellular response to interleukin-7	GO:0098761	false	6.24448e-11	10.2045	17	2465	15	27205	O35737,P09103,P63158,P17182,P19973,P27773,P47941,P51859,P54728,P56480,P62960,P63038,Q60864,Q9CWJ9,Q9Z0G0
GO:BP	cell cycle phase transition	GO:0044770	false	7.07965e-11	10.15	544	2465	106	27205	A2BH40,F6ZDS4,P16381,O35129,O54941,O70200,P04202,P12023,P06800,P09055,P09581,P0DP28,P10107,P11157,P14733,P17156,P26043,P28352,P29351,P35235,P46414,P46467,P46737,P47811,P51949,P56212,P60710,P60824,P61255,P61290,P62754,P63017,P63073,P63328,P63330,P68037,P70399,P70444,P97371,P97372,P97447,P97496,Q01279,Q05CL8,Q9Z0H3,Q1HFZ0,Q3TKT4,Q3U1J4,Q3UI43,Q60520,Q60953,Q61103,Q61216,Q61550,Q61937,Q62176,Q62384,…
GO:BP	cellular response to oxygen-containing compound	GO:1901701	false	7.34231e-11	10.1342	1589	2465	234	27205	A2ASQ1,O08600,O09164,O35129,O35326,O88653,O89017,O89090,P00375,P00920,P01887,P02463,P04117,P04202,P04925,P12023,P05201,P06728,P08071,P08113,P08121,P08228,P08752,P09405,P63158,P09470,P09671,P49312,P0CW02,P10107,P10639,P11087,P11352,P12710,P13597,P13707,P13864,P14211,Q01147,P16460,P17918,P18242,P18760,P19157,P20029,P20108,P20152,P21844,P21981,P23611,P23953,P24270,P25799,P26040,P26041,P26450,P26645,…
GO:BP	muscle system process	GO:0003012	false	7.60555e-11	10.1189	429	2465	90	27205	A2ASQ1,A2ASS6,E9Q394,O08539,O09165,O55111,O70200,O70250,O88990,P03958,P05064,P05977,P06240,P07901,P08228,P09542,P0DP28,P13020,P13412,P13541,P13542,P14824,P17182,P20801,P21107,P26883,P48678,P48962,P49817,Q9D964,P51667,P52503,P55264,P58771,P58774,P62774,P63166,P63328,P68033,P68134,P70335,P70699,P97457,P98083,Q00612,Q00899,Q3ULJ0,Q3UTJ2,Q3UZA1,Q5SX39,Q5SX40,Q5XKE0,Q60598,Q60605,Q62165,Q62234,Q6IRU2,…
GO:BP	regulation of response to biotic stimulus	GO:0002831	false	7.68978e-11	10.1141	479	2465	97	27205	A6H6E2,B2RRE7,D0QMC3,P16381,O08573,O08738,O35129,O35309,O88890,O89110,P01027,P04441,P12023,P06909,P07901,P08071,P08226,P63158,P0DOV2,P11438,P15702,P18654,P21958,P27512,P28798,P28843,P29452,P30681,P32507,P34884,P36371,P36993,P41317,P48025,P49817,P56213,P60670,P63038,P67778,P70362,P70671,P97290,Q04207,Q08288,Q08857,Q09014,Q3UPF5,Q60520,Q60710,Q60953,Q61081,Q61129,Q61160,Q61171,Q61470,Q61475,Q61990,…
GO:BP	carbohydrate derivative biosynthetic process	GO:1901137	false	7.96974e-11	10.0986	650	2465	120	27205	O08749,O35604,O54734,O88958,O89051,P00405,P00493,P03958,P04202,P05064,P07758,P11157,P15532,P16332,P17182,P17751,P22599,P23591,P24547,P25799,P27046,P28184,P28650,P29416,P35486,P40142,P41216,P46664,P46978,P50096,P50516,P52480,P52503,P52624,P54822,Q01853,P55264,P55772,P56380,P56480,P57716,P58021,P61022,P70303,P84444,P97450,Q00612,Q01768,Q03265,Q06185,Q3THK7,Q3TW96,Q3U5Q7,Q5SUR0,Q60932,Q64442,Q64520,…
GO:BP	regulation of proteolysis involved in protein catabolic process	GO:1903050	false	8.24131e-11	10.084	230	2465	60	27205	B9EKI3,O35593,O88685,P08226,P10518,P11352,P11499,Q61696,P46471,P47962,P49817,P54726,P54728,P54729,P54775,Q01853,P56399,P60521,P61290,P61957,P62082,P62192,P62196,P62334,P62830,P62878,P63166,P68040,P97371,P97372,P97496,P97821,Q06890,Q60953,Q61335,Q80WW9,Q8BHL8,Q8BJU0,Q8BVF2,Q8BWR2,Q8K4M5,Q8R317,Q8VDP4,Q91WE2,Q91WK2,Q922Y1,Q99LX0,Q99NB8,Q9CXW4,Q9D2M8,Q9D9Z5,Q9JIG7,Q9JMA1,Q9QVP9,Q9QYI5,Q9QZM0,Q9WUD1,…
GO:BP	spindle organization	GO:0007051	false	8.46769e-11	10.0722	188	2465	53	27205	E9Q7G0,F6ZDS4,O08788,O35685,Q61696,P26040,P27546,P34022,P42209,P46467,P54227,Q01853,P62908,P62915,P70122,P70168,P97492,P99024,Q61166,Q61687,Q63850,Q68FD5,Q6Y685,Q76MZ3,Q80U16,Q811D0,Q8BHX1,Q8BJF9,Q8BTM8,Q8C052,Q8C570,Q8K2F8,Q8R001,Q8VC03,Q8VDD5,Q8VDD8,Q8VE37,Q8VEK3,Q921M4,Q921W0,Q99KJ8,Q9CQ10,Q9CQD4,Q9CU62,Q9CW03,Q9D7S9,Q9D8B3,Q9DB34,Q9JHU4,Q9JMD0,Q9QUI0,Q9WUB4,Q9Z2D6
GO:BP	regulation of phosphorylation	GO:0042325	false	8.47359e-11	10.0719	1231	2465	192	27205	A2ASQ1,A2ASS6,B2RXS4,E9Q394,P16381,O08573,O08842,O09126,O35129,O35387,O35988,O55222,O70200,O88522,P01027,P01831,P04117,P04202,P04441,P04925,P12023,P06240,P06800,P07356,P07901,P08071,P08226,P08228,P09055,P09405,P63158,P09470,P09581,P10126,P10639,P11276,P11499,P13597,P14602,P15702,P17156,P17742,P19157,P19221,P20108,P22272,P22682,P26450,P26645,P27512,P28184,P29351,P29699,P29788,P32883,P32921,P34884,…
GO:BP	tissue development	GO:0009888	false	9.51947e-11	10.0214	2099	2465	291	27205	A2AQ19,A2ASQ1,A2ASS6,A2BH40,A6H6E2,B2RXS4,E9Q394,E9Q5C9,E9Q634,E9Q7G0,O08579,O08738,O08784,O09106,O09126,O09165,O35129,O35206,O35988,O55111,O55222,O88207,O88342,O88851,O88952,O88990,O89023,O89110,P00920,P01027,P02463,P02469,P03958,P04202,P05063,P06745,P06797,P06800,P06909,P08071,P08121,P08122,P08228,P09055,P09242,P09411,P09542,P09581,P10107,P10605,P11087,P11276,P11352,P12815,P13597,P13609,P14211,…
GO:BP	positive regulation of programmed cell death	GO:0043068	false	1.00184e-10	9.9992	599	2465	113	27205	A2ASQ1,P16381,O08539,O08600,O08738,O35242,O35598,O54786,O54988,O89110,P04202,P04925,P12023,P06151,P06240,P06800,P08228,P09055,P63158,P09470,P09671,P10107,P13020,P14901,P16045,Q01147,P18242,P20693,P21981,P27512,P27773,P28661,P28798,P29452,P31725,P32020,P39061,P48025,P48036,P49817,P49935,P54731,P56812,P61082,P61255,P62082,P62137,P62754,P62908,P63037,P63038,P63242,P68040,P70441,P70444,P70677,P97821,…
GO:BP	positive regulation of cytoskeleton organization	GO:0051495	false	1.1093e-10	9.95495	207	2465	56	27205	E9Q7G0,O08539,O08788,O35387,O35988,O70591,O88342,P08103,P08207,P13020,P13597,Q61696,P18760,P45591,P46414,P46467,P49817,P58771,P62908,P62962,P70271,P70315,P70429,P70460,P84444,Q00623,Q60598,Q60631,Q61166,Q61247,Q63850,Q6A028,Q811D0,Q8BH43,Q8BTM8,Q8CIB5,Q8VI36,Q91VH2,Q91VR8,Q91YE8,Q922J3,Q99JY9,Q99M51,Q9CVB6,Q9EPB4,Q9JHK5,Q9JHU4,Q9JI91,Q9QUI0,Q9QVP9,Q9QYB5,Q9R0P5,Q9R111,Q9R1Z8,Q9WTI7,Q9Z2D6
GO:BP	regulation of mRNA catabolic process	GO:0061013	false	1.26789e-10	9.89692	178	2465	51	27205	O08582,Q8K0V4,P20152,P28352,P28659,P29341,P52760,P56959,P59326,P60824,P62960,P70335,P70372,Q3U0V1,Q3UPF5,Q569Z6,Q61584,Q60668,Q61937,Q62176,Q6A0A2,Q6PDM2,Q6Y7W8,Q6ZQ58,Q8BJ05,Q8BKI2,Q8C854,Q8CI75,Q8CJG0,Q8K1R3,Q8K3W3,Q8VBV3,Q8VC85,Q8VEK3,Q91VC3,Q91W50,Q91YD3,Q921F2,Q99020,Q99KG3,Q9CR86,Q9CWZ3,Q9CX86,Q9D0E1,Q9D0M0,Q9D753,Q9D7M8,Q9DAR7,Q9EPU0,Q9JHI7,Q9Z204
GO:BP	nervous system development	GO:0007399	false	1.49477e-10	9.82543	2555	2465	340	27205	A2ASQ1,A2ASS6,A2BH40,B2RXS4,O08539,O08553,O08738,O08788,O08795,O08808,O08842,O09106,O09126,O35114,O35598,O35639,O35988,O54941,O55022,O55106,O55222,O70279,O88342,O88487,O88531,O89023,O89110,P00375,P00493,P01027,P01831,P01887,P02463,P02469,P04202,P12023,P06728,P06797,P06909,P07356,P07901,P08121,P08207,P08226,P08228,P09055,P09470,P09581,P09671,P10107,P10126,P10833,P11276,P11499,P13020,P14211,P14602,…
GO:BP	regulation of protein modification by small protein conjugation or removal	GO:1903320	false	1.59629e-10	9.79689	252	2465	63	27205	B2RRE7,P16381,O35309,P07901,P11499,P12815,P17742,P20029,P25444,P26369,P27612,P28661,P46414,P47962,P49817,Q01853,P60867,P61022,P61089,P61957,P62082,P62830,P62843,P62878,P62908,P63037,Q9WTX5,P63280,P68037,Q04207,Q61937,Q64339,Q6SJQ5,Q7TMY8,Q7TQI3,Q8BFY6,Q8BWG8,Q8K4M5,Q8R317,Q8VDD8,Q921N8,Q922Y1,Q99LX0,Q99M87,Q99ME9,Q9CXW4,Q9CZY3,Q9D1C8,Q9D2M8,Q9D823,Q9DC33,Q9JLI8,Q9QUR7,Q9QYI5,Q9QZ06,Q9QZ73,Q9R1T2,…
GO:BP	regulation of protein transport	GO:0051223	false	1.61095e-10	9.79292	573	2465	109	27205	A2ADY9,A2ASS6,E9PV24,E9Q5C9,F6ZDS4,O08579,O08788,O35892,P04202,P04925,P12023,P07901,P08226,P10107,P10639,P11499,P15105,P17742,P18572,P19221,P26040,P26443,P26450,P35235,P41241,P46061,P47811,P48036,P48453,P49443,P49710,P50396,P51910,P54071,P56812,P57759,P61022,P61961,P61971,P62259,P62827,P63037,P63085,P63094,P63166,P63328,P68040,P70452,P97823,Q00724,Q01279,Q02819,Q07076,Q08857,Q60994,Q61187,Q61191,…
GO:BP	positive regulation of apoptotic process	GO:0043065	false	1.61159e-10	9.79275	588	2465	111	27205	A2ASQ1,P16381,O08539,O08600,O08738,O35242,O35598,O54786,O54988,O89110,P04202,P04925,P12023,P06151,P06240,P06800,P08228,P09055,P63158,P09470,P09671,P10107,P13020,P14901,P16045,Q01147,P18242,P21981,P27512,P27773,P28661,P28798,P29452,P31725,P32020,P39061,P48036,P49817,P49935,P54731,P56812,P61082,P61255,P62082,P62137,P62754,P62908,P63037,P63038,P63242,P68040,P70441,P70444,P70677,P97821,P97864,Q03963,…
GO:BP	regulation of cellular catabolic process	GO:0031329	false	1.7115e-10	9.76662	581	2465	110	27205	O08582,O08547,O08600,O35604,O54786,O55201,Q8K0V4,O88522,O88746,O88844,P12023,P06728,P07356,P08226,P63158,P12710,P13707,P14901,P16675,P20152,P28184,P28352,P28654,P28659,P29341,P29452,P31786,P38532,P48962,P51881,P52760,P56959,P59326,P60824,P62960,P70335,P70372,P70444,P70677,Q00623,Q01339,Q0P678,Q1HFZ0,Q3U0S6,Q3U0V1,Q3UPF5,Q569Z6,Q61584,Q60598,Q60668,Q60932,Q61206,Q61937,Q62176,Q6A0A2,Q6NZJ6,Q6PDM2,…
GO:BP	ATP synthesis coupled electron transport	GO:0042773	false	1.90783e-10	9.71946	84	2465	33	27205	O08749,P00405,P12787,P19783,P52503,P56393,P62897,P70444,P99028,Q7TMF3,Q8BGD8,Q8K1Z0,Q8K2B3,Q8K3J1,Q91VD9,Q91WD5,Q91YT0,Q99LX0,Q9CPQ1,Q9CQ54,Q9CQ69,Q9CQA3,Q9CR68,Q9CZ13,Q9D0M3,Q9D1L0,Q9D6J6,Q9D7P6,Q9DB77,Q9DC70,Q9DCJ5,Q9DCT2,Q9Z1P6
GO:BP	endomembrane system organization	GO:0010256	false	2.11151e-10	9.67541	538	2465	104	27205	A2ASQ1,B9EKI3,O08539,O08547,O08579,O08788,O09044,O09165,O35643,O88207,O88746,P04919,P06800,P07356,P08032,P08207,P08228,P13020,P13609,P14733,P14824,Q01147,P21619,P31725,P32507,P35278,P61294,P35293,P35585,P39054,P46467,P48678,P49817,P53994,P60670,P61021,P61620,P62821,P63005,P63085,P63101,P70441,P70452,P97864,Q06890,Q3U7R1,Q3UPL0,Q61207,Q61644,Q61879,Q62261,Q62433,Q63918,Q68FD5,Q69ZN7,Q6P6I6,Q7TMY8,…
GO:BP	phosphorylation	GO:0016310	false	2.12498e-10	9.67265	1852	2465	262	27205	A2ASQ1,A2ASS6,B2RXS4,E9Q394,F7BJB9,P16381,O08573,O08842,O09126,O35129,O35387,O35598,O35988,O54988,O55098,O55222,O70200,O88522,P01027,P01831,P04117,P04202,P04441,P04925,P12023,P06240,P06800,P07310,P07356,P07901,P08071,P08103,P08226,P08228,P09055,P09405,P09411,P63158,P09470,P09581,P10126,P10639,P11276,P11499,P13597,P14602,P15532,P15702,Q01147,P17156,P17710,P17742,P18654,P18760,P19157,P19221,P20108,…
GO:BP	dephosphorylation	GO:0016311	false	2.16415e-10	9.66471	339	2465	76	27205	E9Q6J5,O09126,P04202,P06800,P08113,P08752,P09242,P0DP28,P11499,P17742,P24638,P29351,P35235,P35831,P36993,P47962,P48453,P49443,P55284,P56212,P61022,P62137,P62141,P62259,P62715,P63087,P63328,P63330,P67871,P70335,P97434,P97470,Q05117,Q3TLD5,Q3UGR5,Q3UM45,Q3UYC0,Q3V3R4,Q60676,Q61074,Q61152,Q61249,Q63810,Q6A028,Q6P1F6,Q6R891,Q76MZ3,Q7TSG2,Q7TSI3,Q8BGR9,Q8BH58,Q8BLF1,Q8BP40,Q8BX10,Q8JZL3,Q8K3G5,Q8R0F6,…
GO:BP	negative regulation of signaling	GO:0023057	false	2.39937e-10	9.6199	1398	2465	210	27205	A6H6E2,B2RRE7,E9PV24,P16381,O08579,O08600,O09106,O35129,O35309,O35604,O70469,Q8K0V4,O88522,O88890,O88990,O89017,O89110,P01831,P03958,P04441,P04925,P12023,P06800,P08071,P08226,P08752,P09055,P09405,P09671,P11352,P11499,P12815,P13597,P14211,P14602,P14901,P17182,P17742,P19157,P20029,P22682,P23116,P24788,P26040,P28654,P29351,P29699,P30681,P34884,P35235,P35329,P36993,P39054,P41241,P46935,P47811,P48036,…
GO:BP	chromosome segregation	GO:0007059	false	2.47887e-10	9.60575	409	2465	86	27205	A2BH40,E9PVX6,E9Q7G0,F6ZDS4,P16381,O35685,O54941,Q61696,P42209,P46467,P51881,P59235,P60710,P61161,P62827,P62908,P62915,P63280,P70168,P97492,P97496,P99024,Q04692,Q04750,Q9Z0H3,Q3TKT4,Q3TQI7,Q3UM45,Q60737,Q61103,Q61164,Q61166,Q61216,Q61550,Q63850,Q64511,Q65Z40,Q68FD5,Q6KCD5,Q6PDG5,Q76MZ3,Q80U16,Q8BHX1,Q8BJF9,Q8BK67,Q8BTM8,Q8C052,Q8C0V0,Q8CI75,Q8K2F8,Q8R001,Q8R1Q8,Q8R2U0,Q8VC03,Q8VDD8,Q8VE37,Q8VEK3,…
GO:BP	regulation of intrinsic apoptotic signaling pathway	GO:2001242	false	3.21508e-10	9.49281	176	2465	50	27205	P16381,O09106,O88522,P04441,P06240,P08228,P09103,P09671,P11352,P14602,P17182,P17742,P28661,P31725,P34884,P49817,P57759,P58281,P61255,P61979,P62082,P62908,P63028,P63037,P68040,P70441,P70444,Q06890,Q3TLD5,Q60930,Q61335,Q8BY87,Q8K019,Q8K1M6,Q8R317,Q8R5H1,Q8VDP4,Q8VIJ6,Q99K48,Q99KR7,Q99LX0,Q99M51,Q9CQ92,Q9CQU0,Q9CXW4,Q9DCT2,Q9EPB4,Q9ERS2,Q9JK48,Q9JKR6
GO:BP	positive regulation of translation	GO:0045727	false	3.27356e-10	9.48498	142	2465	44	27205	B2RXS4,P16381,O55135,O70194,O89086,P20152,P29341,P47962,P52480,P53996,P58252,P59326,P60335,P60824,P61255,P62702,P62960,P63085,P63242,P70372,Q3UFY8,Q3UW53,Q61584,Q60668,Q60749,Q61937,Q6A0A2,Q6NZJ6,Q6P542,Q6ZQ58,Q6ZWY3,Q8BG81,Q8CHP5,Q8R081,Q8VEK3,Q91VC3,Q91W50,Q91YW3,Q99M51,Q9D2R6,Q9D7M8,Q9JJU8,Q9QVP9,Q9Z1N5
GO:BP	cellular response to endogenous stimulus	GO:0071495	false	3.50139e-10	9.45576	1656	2465	239	27205	A2ASQ1,A2BH40,A6H6E2,B9EKI3,D3YXK2,E9Q394,E9Q7G0,O08579,O08738,O08808,O09106,O35129,O35326,O35604,O55222,O70370,Q8K0V4,O88653,O89017,O89053,O89090,P00920,P02463,P04202,P04925,P12023,P05201,P07214,P08113,P08121,P08122,P08752,P09405,P09470,P0CW02,P10107,P10126,P10605,P11087,P11499,P12815,P13597,P13707,P13864,P14211,P14602,Q01147,P16460,P18242,P18760,P19157,P20029,P20152,P21981,P22682,P24270,P25799,…
GO:BP	regulation of cell population proliferation	GO:0042127	false	3.53468e-10	9.45165	1780	2465	253	27205	A6H6E2,E9Q5C9,F7BJB9,O08573,O08579,O08807,O08900,O09106,O35129,O35309,O35598,O35988,O55106,O55222,O70200,O88271,O88587,O88851,O89017,O89053,O89090,P01887,P03958,P04117,P04202,P04441,P04919,P04925,P12023,P06797,P06800,P07214,P07356,P08032,P08071,P08103,P08226,P08752,P09055,P63158,P09470,P09528,P09581,P09671,P10107,P11157,P11276,P11352,P12815,P13864,P14211,P14901,P15105,P15532,P15702,Q01147,P17095,…
GO:BP	positive regulation of amide metabolic process	GO:0034250	false	3.92475e-10	9.40619	171	2465	49	27205	B2RXS4,P16381,O55135,O70194,O89086,O89090,P08226,P20152,P29341,P47962,P52480,P53996,P58252,P59326,P60335,P60824,P61255,P62702,P62960,P63085,P63242,P70372,P70677,Q04207,Q06890,Q3UFY8,Q3UW53,Q61584,Q60668,Q60749,Q61937,Q6A0A2,Q6NZJ6,Q6P542,Q6ZQ58,Q6ZWY3,Q8BG81,Q8CHP5,Q8R081,Q8VEK3,Q91VC3,Q91W50,Q91YW3,Q99M51,Q9D2R6,Q9D7M8,Q9JJU8,Q9QVP9,Q9Z1N5
GO:BP	positive regulation of endopeptidase activity	GO:0010950	false	4.09073e-10	9.3882	177	2465	50	27205	D0QMC3,P16381,O08738,O89017,O89110,P12023,P06240,P63158,P0DOV2,P12815,P13020,P18242,P29452,P31725,P38532,P48025,P49935,Q01853,P56812,P57716,P61290,P62897,P62908,P63038,P68040,P70444,P97371,P97372,Q00519,Q60953,Q61160,Q61335,Q64518,Q6ZWY3,Q8BV49,Q8BWG8,Q8CGE8,Q8R5J9,Q91VJ1,Q91XC8,Q925B0,Q99M87,Q9CQ92,Q9EPB4,Q9ERS2,Q9EST5,Q9JIY5,Q9QUI0,Q9Z0H7,Q9Z0X1
GO:BP	'de novo' protein folding	GO:0006458	true	4.2326e-10	9.37339	36	2465	21	27205	P04441,P17156,Q61696,P20029,P38647,P54103,P63017,P80314,Q60739,Q61699,Q64433,Q8VEA4,Q99L47,Q99M31,Q9D832,Q9DCT5,Q9ESP1,Q9JK48,Q9QYI3,Q9QYJ3,Q9R0Q7
GO:BP	regulation of protein phosphorylation	GO:0001932	false	4.48175e-10	9.34855	1126	2465	177	27205	A2ASQ1,A2ASS6,B2RXS4,E9Q394,P16381,O08573,O08842,O09126,O35129,O35387,O35988,O55222,O70200,O88522,P01027,P01831,P04117,P04202,P04441,P04925,P12023,P06240,P06800,P07356,P07901,P08071,P08226,P08228,P09055,P09405,P63158,P09470,P09581,P10639,P11276,P11499,P13597,P14602,P15702,P17156,P17742,P19157,P19221,P22272,P22682,P26450,P26645,P27512,P28184,P29351,P29699,P29788,P32883,P32921,P34884,P35235,P38532,…
GO:BP	regulation of RNA stability	GO:0043487	false	5.01052e-10	9.30012	172	2465	49	27205	Q8K0V4,P20152,P28352,P28659,P29341,P52760,P56959,P59326,P60824,P62960,P70335,P70372,Q0P678,Q1HFZ0,Q3U0V1,Q569Z6,Q61584,Q60668,Q61937,Q62176,Q6A0A2,Q6PDM2,Q6Y7W8,Q6ZQ58,Q8BJ05,Q8BKI2,Q8C854,Q8CI75,Q8CJG0,Q8K1R3,Q8VBV3,Q8VC85,Q8VEK3,Q91W50,Q91YD3,Q921F2,Q99KG3,Q9CR86,Q9CX86,Q9D0E1,Q9D0M0,Q9D753,Q9D7M8,Q9DAR7,Q9EPU0,Q9ESX5,Q9JHI7,Q9JJT9,Q9Z204
GO:BP	response to endoplasmic reticulum stress	GO:0034976	false	5.04928e-10	9.29677	258	2465	63	27205	P16381,O35864,O88522,P12023,P08113,P09103,P14211,P20029,P26450,P26645,P27773,P35564,P49817,P54731,Q01853,P57759,P58281,P60670,P61961,P62334,P62715,P70362,P70444,P70677,Q03963,Q06890,Q3UW53,Q60953,Q61335,Q64518,Q6NZJ6,Q6P5E4,Q6ZWX6,Q80WW9,Q8BFZ9,Q8BH97,Q8BJU0,Q8K1M6,Q8K2C7,Q8R317,Q8R429,Q8VBT0,Q8VEH8,Q91YW3,Q922Y1,Q99JX3,Q99LX0,Q99M51,Q9CQ92,Q9CQU0,Q9D1Q6,Q9EQG9,Q9ESP1,Q9JI78,Q9JKR6,Q9JMA1,Q9QYI5,…
GO:BP	regulation of nucleic acid-templated transcription	GO:1903506	false	5.09158e-10	9.29315	3457	2465	433	27205	A2ADY9,A2AQ19,A2ASQ1,A2BH40,B9EKI3,D0QMC3,D3YXK2,E9Q1P8,E9Q5C9,F6ZDS4,P16381,O08539,O08583,O08900,O09106,O09126,O35129,O35295,O35387,O35639,O35864,O35892,O54879,O54910,O54941,O54946,O54983,O55201,O55222,O70400,O70494,Q8K0V4,O88286,O88522,O88569,O88668,O88685,O88712,O89090,P04117,P04202,P04441,P04925,P12023,P07356,P08071,P08103,P08207,P08226,P09405,P63158,P09602,P09671,P0DOV2,P10630,P10639,P10711,…
GO:BP	positive regulation of supramolecular fiber organization	GO:1902905	false	5.31349e-10	9.27462	184	2465	51	27205	E9Q7G0,O08539,O08788,O35988,O88342,P12023,P08207,P13020,P13597,Q61696,P18760,P45591,P46414,P49817,P58771,P62908,P62962,P70271,P70315,P70429,P70460,P84444,Q00623,Q60598,Q60631,Q61166,Q61247,Q6A028,Q80U87,Q811D0,Q8BH43,Q8BTM8,Q8CIB5,Q8VI36,Q91VH2,Q91VR8,Q91YE8,Q922J3,Q99JY9,Q99M51,Q9CVB6,Q9EPB4,Q9JHK5,Q9JI91,Q9QUI0,Q9QVP9,Q9R0P5,Q9R111,Q9R1Z8,Q9WTI7,Q9Z2D6
GO:BP	positive regulation of cysteine-type endopeptidase activity	GO:2001056	false	5.33046e-10	9.27324	155	2465	46	27205	D0QMC3,P16381,O08738,O89017,O89110,P12023,P06240,P63158,P0DOV2,P12815,P13020,P18242,P29452,P31725,P38532,P48025,P49935,Q01853,P56812,P62897,P62908,P63038,P68040,P70444,Q00519,Q60953,Q61160,Q61335,Q64518,Q6ZWY3,Q8BV49,Q8BWG8,Q8CGE8,Q8R5J9,Q91VJ1,Q91XC8,Q925B0,Q99M87,Q9CQ92,Q9EPB4,Q9ERS2,Q9EST5,Q9JIY5,Q9QUI0,Q9Z0H7,Q9Z0X1
GO:BP	negative regulation of cell communication	GO:0010648	false	5.51589e-10	9.25838	1401	2465	209	27205	A6H6E2,B2RRE7,E9PV24,P16381,O08579,O08600,O09106,O35129,O35309,O35604,O70469,Q8K0V4,O88522,O88890,O88990,O89017,O89110,P01831,P03958,P04441,P04925,P12023,P06800,P08071,P08226,P08752,P09055,P09405,P09671,P11352,P11499,P12815,P13597,P14211,P14602,P14901,P17182,P17742,P19157,P20029,P22682,P23116,P24788,P26040,P28654,P29351,P29699,P30681,P34884,P35235,P35329,P36993,P39054,P41241,P46935,P47811,P48036,…
GO:BP	mitochondrial ATP synthesis coupled electron transport	GO:0042775	false	5.64966e-10	9.24798	82	2465	32	27205	O08749,P12787,P19783,P52503,P56393,P62897,P70444,P99028,Q7TMF3,Q8BGD8,Q8K1Z0,Q8K2B3,Q8K3J1,Q91VD9,Q91WD5,Q91YT0,Q99LX0,Q9CPQ1,Q9CQ54,Q9CQ69,Q9CQA3,Q9CR68,Q9CZ13,Q9D0M3,Q9D1L0,Q9D6J6,Q9D7P6,Q9DB77,Q9DC70,Q9DCJ5,Q9DCT2,Q9Z1P6
GO:BP	regulation of intracellular protein transport	GO:0033157	false	5.75819e-10	9.23971	227	2465	58	27205	E9Q5C9,F6ZDS4,O08579,O08788,O35892,P04202,P04925,P07901,P10639,P11499,P26450,P35235,P46061,P47811,P49443,P49710,P50396,P51910,P56812,P61022,P61961,P61971,P62259,P62827,P63085,P63166,Q02819,Q08857,Q60994,Q61233,Q61335,Q61768,Q62318,Q62384,Q63850,Q8BHS3,Q8BKC5,Q8BTM8,Q8BTS4,Q8CHH9,Q8K1I7,Q8K2C7,Q8K4M5,Q8R332,Q8VCF0,Q8VD04,Q8VE70,Q8VEA4,Q8VEH8,Q921F2,Q99JY9,Q99LX0,Q9CQ92,Q9CVB6,Q9EST5,Q9JK48,Q9JLV1,…
GO:BP	cell activation	GO:0001775	false	5.80974e-10	9.23584	1222	2465	188	27205	A2BH40,E9PV24,E9Q1P8,O08573,O08900,O09044,O35129,O35309,O35598,O35639,O35955,O35988,O54734,O54879,O54941,O70200,O70494,O89053,P00493,P01831,P01887,P03958,P04186,P04202,P04441,P04919,P04925,P12023,P06240,P06797,P06800,P06909,P07901,P08032,P08226,P63158,P09581,P10107,P11276,P11438,P11911,P13020,P13379,P13597,P14602,P14901,P15530,P15702,P16045,P17742,P18181,P19221,P19437,P22272,P22682,P23611,P24063,…
GO:BP	monosaccharide metabolic process	GO:0005996	false	6.05495e-10	9.21789	285	2465	67	27205	O09131,O09159,O54782,O70250,O88958,O88990,P05063,P05064,P05201,P06151,P06745,P08074,P08249,P09411,P63158,P13707,P14152,P16858,P17182,P17183,P17710,P17751,P20060,P21550,P23780,P26450,P27046,P29416,P35486,P45376,P45952,P47811,P47968,P51910,P52480,P56212,P61965,Q00612,Q00724,Q05816,Q3U1J4,Q60994,Q61069,Q61554,Q64442,Q64521,Q68FH4,Q7TSV4,Q8BH04,Q8BH59,Q8BMF4,Q8CFX1,Q8CHP8,Q8K157,Q8R1Q9,Q91VU0,Q91W89,…
GO:BP	regulation of RNA biosynthetic process	GO:2001141	false	6.48939e-10	9.1878	3472	2465	434	27205	A2ADY9,A2AQ19,A2ASQ1,A2BH40,B9EKI3,D0QMC3,D3YXK2,E9Q1P8,E9Q5C9,F6ZDS4,P16381,O08539,O08583,O08900,O09106,O09126,O35129,O35295,O35387,O35639,O35864,O35892,O54879,O54910,O54941,O54946,O54983,O55201,O55222,O70400,O70494,Q8K0V4,O88286,O88522,O88569,O88668,O88685,O88712,O89090,P04117,P04202,P04441,P04925,P12023,P07356,P08071,P08103,P08207,P08226,P09405,P63158,P09602,P09671,P0DOV2,P10630,P10639,P10711,…
GO:BP	cellular component morphogenesis	GO:0032989	false	6.55404e-10	9.18349	851	2465	143	27205	A2ASQ1,A2ASS6,B2RXS4,B9EKI3,E9Q394,O08553,O09126,O09165,O35598,O55022,O55222,O88342,P00493,P01831,P12023,P07901,P08226,P09055,P09581,P11276,P11499,Q01147,P16330,P18572,P18760,P20152,P26645,P27612,P28184,P32507,P35235,P35282,P39054,P42703,P45591,P46935,P50396,P51667,P52503,P53810,P54227,P55288,P58281,P58771,P59326,P60710,P61161,P61979,P62821,P63005,P63328,P68033,P68134,P68510,P70335,P70429,P70460,…
GO:BP	cell-matrix adhesion	GO:0007160	false	7.04975e-10	9.15183	228	2465	58	27205	E9PV24,O35988,O54988,O55222,O88322,O88990,P01831,P08121,P08207,P09055,P10493,P10833,P11276,P18760,P23591,P24063,P26011,P26450,P29533,P29788,P35235,P41731,P51910,P55288,P70335,P84444,P97797,Q08481,Q08857,Q3UUV5,Q3V3R4,Q60598,Q61739,Q62009,Q62165,Q62523,Q64314,Q64727,Q7TPR4,Q8BK67,Q8CIB5,Q8K0E8,Q8K1B8,Q8VCM7,Q8VDD5,Q8VI36,Q99K41,Q99M71,Q9D7X3,Q9D8B7,Q9JI91,Q9JKF1,Q9QUI0,Q9QVP9,Q9R069,Q9R1E6,Q9WTR5,…
GO:BP	organelle localization	GO:0051640	false	7.87672e-10	9.10365	579	2465	108	27205	E9Q634,E9Q7G0,O08539,O08553,O08788,O09044,O35685,O35864,O35988,O54965,O55013,O55135,O88522,O88712,O88983,P06909,P07724,P09055,P0DP28,P11438,P12815,P14733,P14901,P18760,P21619,P22682,P26040,P27546,P32507,P42209,P46467,P46638,P48025,P48678,P51150,P57780,P58281,P61022,P61028,P61161,P62821,P62827,P62843,P63005,P63101,P70168,P70297,P70441,P70452,Q05144,Q3U7R1,Q58A65,Q5SUA5,Q5XJY5,Q61166,Q61187,Q61768,…
GO:BP	regulation of cell morphogenesis	GO:0022604	false	8.59507e-10	9.06575	287	2465	67	27205	B2RXS4,O08808,O09126,O55222,O70318,O88271,O88342,O89053,P05064,P07214,P08032,P08103,P09581,P10107,P11276,P13597,P18760,P19221,P20060,P26040,P26041,P26043,P26645,P27612,P35282,P47757,P48193,P58281,P58771,P61161,P61979,P63005,P70441,P84096,P97352,Q05144,Q07076,Q3THE2,Q58A65,Q60865,Q61879,Q62418,Q62507,Q64010,Q811D0,Q8CFI0,Q8CIB5,Q8K1M6,Q8R550,Q8VDD5,Q8VI36,Q99JY9,Q99PT1,Q9D0A3,Q9JIY0,Q9JK48,Q9JL26,…
GO:BP	negative regulation of nucleobase-containing compound metabolic process	GO:0045934	false	8.76849e-10	9.05708	1626	2465	234	27205	A2AQ19,A2BH40,D0QMC3,E9Q1P8,F6ZDS4,O08539,O09106,O09126,O35129,O35295,O35892,O54786,O54910,O54941,O54946,O54983,O55201,O70494,O88569,O88712,P04117,P04202,P12023,P63158,P09602,P49312,P0DOV2,P10630,P10639,P10922,P11031,P13864,P14211,P25425,P15864,Q01147,P17095,P17182,Q61696,P17918,P23611,P23927,P25799,P26040,P26369,P26638,P27782,P28184,P28574,P29341,P30681,P38532,P42669,P43274,P43275,P43276,P43277,…
GO:BP	cell junction organization	GO:0034330	false	8.78303e-10	9.05636	798	2465	136	27205	A2ASQ1,B2RXS4,O08788,O09126,O35598,O35988,O54988,O55022,O55111,O88342,O88990,O89017,P01027,P01831,P02463,P04202,P04925,P12023,P07214,P08207,P08226,P09055,P09470,P09581,P11276,P13609,P14106,P18760,P26039,P26040,P26043,P26450,P26645,P28798,P35235,P39447,P41241,P46935,P47811,P47941,P49817,P51910,Q01853,P55194,P55284,P55288,P57780,P58281,P60710,P61028,P61161,P61979,P62754,P62835,P62962,P63005,P63017,…
GO:BP	carbohydrate catabolic process	GO:0016052	false	9.49271e-10	9.02261	163	2465	47	27205	O09159,O35744,O54782,O55135,O70250,O88990,P04919,P05063,P05064,P12023,P06151,P06745,P09411,P63158,P13707,P16858,P17182,P17183,P17710,P17751,P20060,P21550,P23780,P29416,P52480,P62137,P62141,P70699,Q60597,Q60648,Q64442,Q64521,Q7TSV4,Q8BH59,Q8CI94,Q8K157,Q8R1Q9,Q8R242,Q91W89,Q91XB0,Q924M7,Q9DBJ1,Q9DCD0,Q9JKX6,Q9QWR8,Q9WUA3,Q9WUB3
GO:BP	regulation of multicellular organismal development	GO:2000026	false	9.76571e-10	9.0103	1531	2465	223	27205	A2ASQ1,A2BH40,A6H6E2,B2RXS4,E9Q7G0,O08539,O08573,O08692,O08900,O09106,O09126,O35387,O35598,O35639,O35892,O54879,O54941,O55135,O55222,O88990,O89090,O89110,P00920,P01027,P01831,P01887,P03958,P04202,P04441,P06240,P06800,P07214,P07356,P07901,P08071,P08122,P08207,P08226,P09055,P09411,P63158,P09470,P09581,P10107,P10833,P11276,P12246,P12815,P13609,P14602,P14901,P15105,P15532,Q01147,P18760,P19221,P20029,…
GO:BP	sulfur compound metabolic process	GO:0006790	false	1.06875e-09	8.97112	315	2465	71	27205	O08749,O88587,O89090,P10649,P12265,P13864,P15626,P16332,P19157,P20060,P23506,P28653,P28654,P29416,P31428,P35486,P38060,P38647,P41216,P50247,P51660,P54869,P58021,Q00519,Q3THS6,Q571E4,Q60597,Q60932,Q61753,Q68FL4,Q80Y14,Q8BFR4,Q8BGS2,Q8BKZ9,Q8BMF4,Q8BWT1,Q8JZL3,Q8K215,Q8QZT1,Q8R016,Q8R086,Q8VCT4,Q8VDP3,Q8WTY4,Q922D8,Q99JT9,Q99KN2,Q99LB6,Q99NB1,Q9CQ65,Q9CQM9,Q9CXF0,Q9CZU6,Q9D051,Q9D1I5,Q9D2G2,Q9D404,…
GO:BP	regulation of DNA-templated transcription	GO:0006355	false	1.09851e-09	8.95919	3455	2465	431	27205	A2ADY9,A2AQ19,A2ASQ1,A2BH40,B9EKI3,D0QMC3,D3YXK2,E9Q1P8,E9Q5C9,F6ZDS4,P16381,O08539,O08583,O08900,O09106,O09126,O35129,O35295,O35387,O35639,O35864,O35892,O54879,O54910,O54941,O54946,O54983,O55201,O55222,O70400,O70494,Q8K0V4,O88286,O88522,O88569,O88668,O88685,O88712,O89090,P04117,P04202,P04441,P04925,P12023,P07356,P08071,P08103,P08207,P08226,P09405,P63158,P09602,P09671,P0DOV2,P10639,P10711,P11031,…
GO:BP	purine ribonucleoside monophosphate metabolic process	GO:0009167	false	1.16527e-09	8.93357	41	2465	22	27205	P00493,P03958,P24547,P28650,P46664,P50096,P54822,P55264,P56380,Q00519,Q3THK7,Q5SUR0,Q64520,Q64737,Q99L27,Q9CWJ9,Q9DCL9,Q9JM14,Q9R0Y5,Q9R111,Q9WTP6,Q9WTP7
GO:BP	cellular response to cytokine stimulus	GO:0071345	false	1.23413e-09	8.90864	1055	2465	167	27205	B2RRE7,D0QMC3,F6ZDS4,O35309,O35387,O35737,O35855,O54988,O55222,O70200,O88983,O89053,P04117,P04441,P05213,P06800,P09103,P09405,P63158,P09581,P0DOV2,P10518,P10630,P11087,P11276,P11499,P13020,P13597,P13707,P14131,P14869,Q01147,P16460,P16858,P17182,P18760,P19253,P19973,P20029,P20152,P22272,P23611,P24547,P25444,P25799,P26883,P27512,P27659,P27773,P27782,P28184,P29351,P29452,P29533,P32883,P41216,P42703,…
GO:BP	myeloid cell differentiation	GO:0030099	false	1.36998e-09	8.86328	450	2465	90	27205	D0QMC3,O35387,O54879,O55135,O70494,O88342,O89090,O89110,P00920,P01887,P04202,P04247,P04441,P04919,P12023,P07356,P08071,P63158,P09581,P0DOV2,P10711,P12246,P14576,P15532,Q01147,P20108,P23611,P26323,P26450,P27782,P29351,P30681,P35235,P38532,P38647,P47811,P49710,P51881,P56542,P62264,P62754,P63005,P63094,P63328,P70677,Q00422,Q00612,Q00915,Q01768,Q08024,Q08288,Q0VBL3,Q3TKT4,Q3U9G9,Q5SVQ0,Q5XJE5,Q60953,…
GO:BP	regulation of alternative mRNA splicing, via spliceosome	GO:0000381	false	1.51022e-09	8.82096	66	2465	28	27205	B2RY56,P49312,P28659,P62996,Q0VBL3,Q3TNH5,Q3TWW8,Q3UEB3,Q3UKJ7,Q501J6,Q569Z6,Q5NCR9,Q61584,Q60749,Q62093,Q62176,Q8R081,Q8VEK3,Q91VC3,Q91VM5,Q91YE7,Q99KG3,Q9CQT2,Q9CW46,Q9CWZ3,Q9ER69,Q9JKP5,Q9Z0H4
GO:BP	response to wounding	GO:0009611	false	1.7866e-09	8.74797	571	2465	106	27205	E9PV24,O08677,O35129,O35326,O35988,O88207,P00375,P01027,P04202,P04919,P06728,P06909,P07356,P08121,P08207,P08226,P08228,P09055,P63158,P09671,P10107,P11087,P11276,P11352,P14824,P14901,P17742,P19221,P20918,P22272,P26262,P28574,P28798,P29351,P29788,P31725,P32261,P46061,P46467,P48025,P48036,P49300,P49817,P51910,P55772,P58771,P61226,P63094,P70429,Q60817,P70677,P97290,P97493,P97864,Q01279,Q01339,Q08093,…
GO:BP	cellular homeostasis	GO:0019725	false	1.8115e-09	8.74196	854	2465	142	27205	O08600,O08749,O08788,O08807,O08808,O08997,O09131,O09165,O88531,O89053,P00920,P01831,P04202,P04919,P04925,P05064,P12023,P06240,P06800,P08226,P08228,P09242,P09470,P09528,P09671,P0DP28,P10639,P11352,P13597,P14824,P14901,P17047,P17710,P19221,P20060,P20108,P20918,P21844,P21981,P26450,P26883,P27512,P27612,P28184,P28271,P28352,P28667,P28798,P29351,P29533,P31786,P35700,P39447,P45591,P46638,P47791,P48453,…
GO:BP	cell cycle G1/S phase transition	GO:0044843	false	1.82445e-09	8.73887	252	2465	61	27205	A2BH40,P16381,O35129,O54941,O70200,P09055,P09581,P10107,P11157,P26043,P28352,P29351,P46414,P51949,P60710,P60824,P61255,P61290,P62754,P63017,P63073,P63328,P63330,P70444,P97371,P97372,P97447,P97496,Q01279,Q05CL8,Q9Z0H3,Q3TKT4,Q60953,Q61103,Q62176,Q62384,Q6NZJ6,Q6PDG5,Q6PHZ2,Q6Y7W8,Q6ZWY3,Q811D0,Q8BWY4,Q8JZM7,Q8K0H5,Q8K1J5,Q8K2T8,Q8VE37,Q91XB0,Q921K9,Q922V4,Q99JR8,Q99MD9,Q99NH0,Q9CQR6,Q9CXE2,Q9DBX3,…
GO:BP	viral gene expression	GO:0019080	false	1.88585e-09	8.72449	71	2465	29	27205	O09106,O35892,O70194,O88685,O89090,P23116,P27782,P32067,P62915,P62962,Q05CL8,Q9Z0H3,Q3TKT4,Q61069,Q61990,Q7TSG2,Q80XU3,Q811S7,Q8CAK3,Q8JZQ9,Q8QZY1,Q8R409,Q91W50,Q921F2,Q9CQJ6,Q9DB27,Q9DCH4,Q9ESU6,Q9Z1D1
GO:BP	protein dephosphorylation	GO:0006470	false	1.98118e-09	8.70308	246	2465	60	27205	E9Q6J5,P04202,P06800,P08113,P08752,P0DP28,P11499,P17742,P29351,P35235,P35831,P36993,P48453,P49443,P55284,P56212,P62137,P62141,P62259,P62715,P63087,P63328,P63330,P67871,P70335,P97434,Q3UM45,Q3UYC0,Q3V3R4,Q60676,Q61074,Q61152,Q61249,Q63810,Q6A028,Q6P1F6,Q6R891,Q76MZ3,Q7TSG2,Q7TSI3,Q8BGR9,Q8BH58,Q8BLF1,Q8BX10,Q8K3G5,Q8R0F6,Q8R3G1,Q922D4,Q925B0,Q99LJ0,Q99M51,Q9CQR6,Q9CQV8,Q9D358,Q9D7X3,Q9D880,Q9DAK9,…
GO:BP	regulation of proteasomal protein catabolic process	GO:0061136	false	2.03414e-09	8.69162	196	2465	52	27205	B9EKI3,O35593,O88685,P08226,P10518,P11352,P11499,Q61696,P46471,P49817,P54726,P54728,P54729,P54775,Q01853,P56399,P60521,P61290,P61957,P62192,P62196,P62334,P62878,P63166,P68040,P97371,P97372,P97496,Q06890,Q61335,Q80WW9,Q8BHL8,Q8BJU0,Q8BWR2,Q8K4M5,Q8R317,Q8VDP4,Q91WE2,Q91WK2,Q922Y1,Q99LX0,Q99NB8,Q9CXW4,Q9D2M8,Q9D9Z5,Q9JMA1,Q9QYI5,Q9QZM0,Q9WUD1,Q9Z0G0,Q9Z1R2,Q9Z2X2
GO:BP	regulation of anatomical structure morphogenesis	GO:0022603	false	2.09628e-09	8.67855	929	2465	151	27205	A6H6E2,B2RXS4,O08692,O08808,O09126,O35129,O35598,O35639,O35892,O55222,O70318,O88271,O88342,O89053,O89090,P01027,P01831,P03958,P04202,P05064,P07214,P08032,P08103,P08122,P08226,P09055,P09411,P63158,P09581,P10107,P10833,P11276,P12815,P13597,P14602,P14901,P15105,P18760,P19221,P20060,P20152,P20918,P21844,P26040,P26041,P26043,P26638,P26645,P27512,P27612,P28184,P28654,P28798,P32921,P35282,P39447,P46935,…
GO:BP	regulation of histone modification	GO:0031056	false	2.28958e-09	8.64024	155	2465	45	27205	A2AQ19,O88712,P04202,P12023,P43276,P48678,P61089,P61965,P63139,P70353,Q02650,Q02614,Q9Z0H3,Q5DTM8,Q60953,Q61191,Q61687,Q6KCD5,Q6PR54,Q7TNV0,Q7TPV4,Q7TQI3,Q8BG30,Q8BWG8,Q8C1D8,Q8CFE2,Q8K2T8,Q8VHL1,Q91WV0,Q91ZW3,Q922P9,Q99LX0,Q9CY57,Q9D1P2,Q9DA08,Q9DBR0,Q9ERF3,Q9JIK5,Q9JLI8,Q9R1C0,Q9WTI7,Q9WTM5,Q9WU42,Q9Z277,Q9Z2D6
GO:BP	regulation of cell cycle phase transition	GO:1901987	false	2.30819e-09	8.63673	425	2465	86	27205	A2BH40,F6ZDS4,P16381,O35129,O54941,O70200,P04202,P12023,P09581,P10107,P11157,P14733,P17156,P26043,P28352,P29351,P35235,P46414,P46467,P46737,P47811,P51949,P60710,P60824,P61255,P61290,P63330,P70399,P70444,P97371,P97372,P97447,P97496,Q01279,Q05CL8,Q9Z0H3,Q1HFZ0,Q3TKT4,Q3U1J4,Q3UI43,Q60520,Q60953,Q61103,Q61216,Q61550,Q61937,Q62176,Q6A068,Q6NZJ6,Q6PDG5,Q6PHZ2,Q6Y7W8,Q6ZWY3,Q80W00,Q811D0,Q8BH58,Q8BK67,…
GO:BP	negative regulation of intracellular signal transduction	GO:1902532	false	2.45741e-09	8.60952	521	2465	99	27205	P16381,O08600,O09106,O35309,O35604,O70469,O88522,O88990,O89110,P04441,P04925,P06800,P08226,P09055,P09671,P11352,P12815,P14602,P17182,P17742,P19157,P23116,P26040,P29351,P34884,P35329,P36993,P41241,P47811,P49443,P49817,P54227,P55194,P58281,P61022,P62715,P63005,P63028,P63037,P63330,P67778,P68040,P70296,P70441,P70444,P81117,P97492,P97797,Q00519,Q04207,Q06890,Q08879,Q3TLD5,Q3U0S6,Q3ULJ0,Q60930,Q60994,…
GO:BP	G1/S transition of mitotic cell cycle	GO:0000082	false	2.6176e-09	8.5821	222	2465	56	27205	A2BH40,P16381,O54941,O70200,P09055,P10107,P11157,P26043,P28352,P29351,P46414,P51949,P60710,P61255,P61290,P62754,P63017,P63073,P63328,P63330,P70444,P97371,P97372,P97447,P97496,Q01279,Q05CL8,Q9Z0H3,Q3TKT4,Q60953,Q61103,Q62176,Q62384,Q6NZJ6,Q6PDG5,Q6PHZ2,Q6Y7W8,Q6ZWY3,Q811D0,Q8BWY4,Q8JZM7,Q8K0H5,Q8K1J5,Q8VE37,Q91XB0,Q921K9,Q922V4,Q99JR8,Q99MD9,Q99NH0,Q9CQR6,Q9CXE2,Q9EST5,Q9ESU6,Q9Z2L7,Q9Z2N8
GO:BP	'de novo' post-translational protein folding	GO:0051084	false	2.75306e-09	8.56018	35	2465	20	27205	P04441,P17156,Q61696,P20029,P38647,P63017,P80314,Q60739,Q61699,Q64433,Q8VEA4,Q99L47,Q99M31,Q9D832,Q9DCT5,Q9ESP1,Q9JK48,Q9QYI3,Q9QYJ3,Q9R0Q7
GO:BP	response to reactive oxygen species	GO:0000302	false	2.76544e-09	8.55824	216	2465	55	27205	O08600,O08738,O09164,P00375,P04247,P04919,P06240,P06728,P08228,P09671,P10107,P10639,P11087,P11352,P12710,P14901,P17918,P18760,P19157,P20108,P23927,P24270,P28184,P28352,P35700,P38532,P45376,P51910,P58771,P62715,P62908,P63017,P63085,P68040,P70677,P97797,P99029,Q01279,Q04207,Q08857,Q09014,Q61171,Q61207,Q64010,Q8CG72,Q8VE70,Q91XB0,Q925B0,Q99JT2,Q99KH8,Q99KR7,Q99LX0,Q9QVP9,Q9WU84,Q9Z0X1
GO:BP	regulation of chromosome organization	GO:0033044	false	3.12438e-09	8.50524	242	2465	59	27205	A2BH40,E9Q7G0,F6ZDS4,O54941,O88569,P84244,P49312,P11031,P11983,P13864,P42932,P48678,P51949,P56960,P60122,P60710,P63085,P80313,P80314,P80315,P80316,P80318,P97310,P97496,Q00899,Q9Z0H3,Q3TKT4,Q60520,Q60668,Q60953,Q61103,Q61216,Q61550,Q61687,Q62318,Q65Z40,Q6PDG5,Q80W00,Q8R1Q8,Q8VEK3,Q8VIJ6,Q91VL8,Q91ZW3,Q921K9,Q99JR8,Q9CXE2,Q9CYR0,Q9EPU0,Q9ESX5,Q9JMD0,Q9QY36,Q9QZQ8,Q9R0I7,Q9WTM5,Q9WVA3,Q9Z1M8,Q9Z204,…
GO:BP	regulation of mRNA stability	GO:0043488	false	3.76031e-09	8.42478	157	2465	45	27205	Q8K0V4,P20152,P28352,P28659,P29341,P52760,P56959,P59326,P60824,P62960,P70335,P70372,Q3U0V1,Q569Z6,Q61584,Q60668,Q61937,Q62176,Q6A0A2,Q6PDM2,Q6Y7W8,Q6ZQ58,Q8BJ05,Q8BKI2,Q8C854,Q8CI75,Q8CJG0,Q8K1R3,Q8VBV3,Q8VC85,Q8VEK3,Q91W50,Q91YD3,Q921F2,Q99KG3,Q9CR86,Q9CX86,Q9D0E1,Q9D0M0,Q9D753,Q9D7M8,Q9DAR7,Q9EPU0,Q9JHI7,Q9Z204
GO:BP	monosaccharide catabolic process	GO:0046365	true	4.18861e-09	8.37793	43	2465	22	27205	O70250,O88990,P05064,P06151,P06745,P09411,P16858,P17182,P17183,P17710,P17751,P20060,P21550,P23780,P29416,P52480,Q8BH59,Q8K157,Q8R1Q9,Q924M7,Q9JKX6,Q9WUA3
GO:BP	positive regulation of immune response	GO:0050778	false	4.39051e-09	8.35749	783	2465	132	27205	B2RRE7,D0QMC3,P16381,O08573,O08738,O35129,O35309,O35601,O88522,O88890,P01027,P01029,P01831,P01887,P03953,P03958,P04186,P04202,P04441,P04925,P12023,P06240,P06800,P06909,P07901,P08071,P63158,P0DOV2,P10107,P11438,P11680,P11911,P14106,P15530,P18654,P19437,P20693,P25799,P26040,P27512,P28843,P29351,P29452,P30681,P32507,P34884,P35329,P36371,P41241,P41317,P47941,P48025,P49817,P60670,P61089,P62835,P62908,…
GO:BP	muscle cell differentiation	GO:0042692	false	4.48984e-09	8.34777	430	2465	86	27205	A2ASS6,A2BH40,E9Q394,O08539,O09165,O88342,O88990,P84244,P02469,P04202,P06909,P09055,P09581,P09671,P10493,P11352,P13864,P14211,P29452,P32883,P45591,P45952,P47811,P48453,P48678,P48962,P51667,P57780,P58771,P20065,P62774,P62960,P63242,P63328,P68033,P68134,Q60817,P70677,P97315,Q00612,Q00899,Q3TKT4,Q3UMU9,Q3UTJ2,Q58A65,Q60675,Q61292,Q61823,Q61879,Q62176,Q62383,Q69ZN7,Q6PHZ2,Q7TPR4,Q7TSG2,Q80U16,Q80X19,…
GO:BP	negative regulation of catabolic process	GO:0009895	false	4.49666e-09	8.34711	324	2465	71	27205	O08547,O35604,O54786,O88990,P04919,P07356,P10518,P11499,P14901,P16675,P21460,P28184,P29341,P31786,P47962,P56959,P60521,P60824,P62082,P62830,P62960,P67778,P70372,P97496,Q01279,Q04207,Q1HFZ0,Q3U0S6,Q569Z6,Q60668,Q60953,Q62176,Q6A0A2,Q6NZJ6,Q6PDM2,Q6ZQ58,Q80U87,Q80WW9,Q8BH59,Q8BHL8,Q8BJU0,Q8BTM8,Q8BVF2,Q8VDD8,Q8VDP4,Q8VEK3,Q91W50,Q91WE2,Q91WK2,Q91XC8,Q921F2,Q921M3,Q921M4,Q922Y1,Q99020,Q99KG3,Q99KQ4,…
GO:BP	T cell activation	GO:0042110	false	4.51957e-09	8.3449	564	2465	104	27205	A2BH40,O08573,O08900,O35955,O35988,O54734,O54941,O70200,O70494,O89053,P01831,P01887,P03958,P04202,P04441,P04919,P04925,P06240,P06797,P06800,P07901,P08032,P63158,P10107,P13020,P13379,P13597,P14602,P15702,P16045,P18181,P22272,P24063,P26041,P26883,P27782,P28843,P29351,P29533,P41241,P41272,P46935,P48025,P48453,P49817,P55200,P55264,P57716,P60710,P62754,P62908,P63038,P63328,P67984,P70315,P70444,P70677,…
GO:BP	activation of immune response	GO:0002253	false	4.56038e-09	8.341	587	2465	107	27205	B2RRE7,D0QMC3,P16381,O08738,O35129,O35309,O35601,O88522,O88890,P01027,P01029,P01831,P03953,P03958,P04186,P04925,P12023,P06240,P06800,P06909,P07901,P08071,P63158,P0DOV2,P11680,P11911,P14106,P15530,P18654,P19437,P25799,P26040,P27512,P29351,P29452,P32507,P35329,P41241,P41317,P47941,P48025,P49817,P60670,P61089,P62835,P62908,P63038,P63085,P67778,P70362,P70671,P83741,P97290,Q04207,Q08857,Q3UPF5,Q3UUV5,…
GO:BP	regulation of cell-cell adhesion	GO:0022407	false	4.8853e-09	8.31111	482	2465	93	27205	A2BH40,E9PV24,O08573,O35988,O54941,O70200,O89053,P01831,P01887,P03958,P04202,P04441,P04919,P04925,P06240,P06800,P07901,P08032,P63158,P10107,P13379,P13597,P14602,P15702,P16045,P16460,P19157,P22272,P24063,P26043,P26450,P27782,P28843,P29351,P29533,P39447,P41272,P47811,P48025,P49817,P55264,P60710,P62908,P63038,P63328,P70677,P83741,P84444,P97496,P97797,Q00623,Q04207,Q08024,Q9Z0H3,Q3TKT4,Q3U1F9,Q3UUV5,…
GO:BP	cell-cell adhesion	GO:0098609	false	5.12585e-09	8.29023	923	2465	149	27205	A2BH40,B2RXS4,E9PV24,O08573,O08800,O09126,O35988,O54941,O54946,O55098,O55111,O70200,O89053,O89103,P01831,P01887,P02469,P03958,P04202,P04441,P04919,P04925,P06240,P06728,P06800,P06909,P07901,P08032,P09055,P63158,P10107,P11276,P13379,P13597,P14206,P14602,P15702,P16045,P16460,P17742,P18337,P18572,P19157,P22272,P24063,P26011,P26039,P26040,P26041,P26043,P26450,P27782,P28843,P29351,P29533,P31725,P32507,…
GO:BP	response to peptide	GO:1901652	false	5.41793e-09	8.26617	558	2465	103	27205	O35326,O35685,O55135,O89017,O89090,P00920,P04202,P04925,P12023,P05201,P07758,P08121,P08752,P09242,P09405,P10107,P11087,P13597,Q01147,P16460,P18242,P18572,P18760,P19157,P20152,P22599,P24270,P24527,P25799,P26450,P26645,P28352,P28574,P29533,P29699,P35235,P37040,P38532,P41241,P46061,P46414,P47811,P48036,P49817,Q9D964,P52480,P54869,P56213,P58281,P61979,P61982,P62754,P62830,P63085,P67778,P70335,P81117,…
GO:BP	negative regulation of mRNA metabolic process	GO:1903312	false	5.49407e-09	8.26011	93	2465	33	27205	O88569,P26369,P29341,P56959,P60824,P61979,P62960,P70372,Q3TWW8,Q3USH5,Q569Z6,Q60668,Q61937,Q62176,Q6A0A2,Q6PDM2,Q6ZQ58,Q8BHD7,Q8BJ05,Q8BL97,Q8R081,Q8VEK3,Q91V81,Q91VM5,Q91W50,Q921F2,Q99020,Q99KG3,Q9CX86,Q9D0B0,Q9JIX8,Q9R0U0,Q9Z204
GO:BP	aerobic electron transport chain	GO:0019646	false	5.66265e-09	8.24698	69	2465	28	27205	O08749,P12787,P19783,P52503,P56393,P62897,P99028,Q8K1Z0,Q8K2B3,Q8K3J1,Q91VD9,Q91WD5,Q91YT0,Q99LX0,Q9CPQ1,Q9CQ54,Q9CQ69,Q9CQA3,Q9CR68,Q9CZ13,Q9D0M3,Q9D6J6,Q9D7P6,Q9DB77,Q9DC70,Q9DCJ5,Q9DCT2,Q9Z1P6
GO:BP	regulation of cysteine-type endopeptidase activity involved in apoptotic process	GO:0043281	false	5.72865e-09	8.24195	226	2465	56	27205	P16381,O54946,O89110,P12023,P06240,P06745,P63158,P11352,P12710,P12815,P13020,P18242,P18654,P20108,P23927,P28184,P29452,P31428,P31725,P37040,P38532,P41272,P48025,P49935,Q01853,P56812,P62897,P62908,P63038,P68040,P70444,P99029,Q00519,Q60737,Q60953,Q61335,Q64518,Q6ZWY3,Q8BWG8,Q8BY87,Q8CIN4,Q8R5J9,Q8VDP3,Q8VDY9,Q8VEJ4,Q91XC8,Q99LX0,Q99M87,Q9CQ92,Q9EPB4,Q9ERS2,Q9EST5,Q9JIY5,Q9QUI0,Q9Z0H7,Q9Z0X1
GO:BP	response to organic cyclic compound	GO:0014070	false	5.78734e-09	8.23752	1159	2465	177	27205	A2BH40,B9EKI3,D3YXK2,E9Q394,F6ZDS4,O08600,O08738,O08808,O08810,O09106,O35129,O35604,O35639,O70325,Q8K0V4,O88844,O89090,P00329,P00375,P03958,P04202,P12023,P05201,P06728,P06745,P06797,P07901,P08113,P09242,P63158,P09470,P09671,P10107,P10518,P10852,P11087,P11352,P13707,P13864,P14211,Q01147,P16460,P17183,P17918,P18337,P18572,P19157,P20029,P21981,P22682,P23780,P23927,P23953,P24270,P25799,P26040,P26041,…
GO:BP	regulation of leukocyte cell-cell adhesion	GO:1903037	false	6.30458e-09	8.20034	361	2465	76	27205	A2BH40,O08573,O35988,O54941,O70200,O89053,P01831,P01887,P03958,P04202,P04441,P04919,P04925,P06240,P06800,P07901,P08032,P63158,P10107,P13379,P13597,P14602,P15702,P16045,P16460,P19157,P24063,P27782,P28843,P29351,P29533,P41272,P48025,P49817,P55264,P60710,P62908,P63038,P63328,P70677,P83741,P84444,P97496,P97797,Q04207,Q08024,Q9Z0H3,Q3TKT4,Q3U1F9,Q3UUV5,Q4QRL3,Q61003,Q61160,Q61171,Q61470,Q61475,Q61699,…
GO:BP	peptidyl-lysine modification	GO:0018205	false	7.14053e-09	8.14627	376	2465	78	27205	A2AQ19,O88712,P04202,P12023,P15864,P21981,P27782,P37040,P43274,P43276,P43277,P46061,P48678,P55200,P60122,P60710,P60762,P61957,P61965,P63139,P63166,P63280,P70349,P70353,Q02650,Q04207,Q9Z0H3,Q3TKT4,Q3TVI8,Q3TYX3,Q5SVQ0,Q60953,Q61191,Q61687,Q62318,Q64287,Q6PR54,Q7TNV0,Q7TPV4,Q8BG30,Q8BUH8,Q8BWG8,Q8BX09,Q8C1D8,Q8K0H5,Q8R3B7,Q8VEK6,Q8VHL1,Q91WK5,Q91WV0,Q91X20,Q91ZW3,Q921M3,Q922P9,Q923D4,Q99LX0,Q9CY45,…
GO:BP	response to lipid	GO:0033993	false	7.52334e-09	8.12359	1137	2465	174	27205	A2BH40,B9EKI3,D3YXK2,E9Q394,O08573,O08600,O09106,O35129,O35604,O35639,O35892,O70325,Q8K0V4,O88844,P00329,P01887,P04202,P05201,P06728,P06745,P06797,P08071,P09242,P09405,P63158,P09470,P09671,P10107,P10518,P11087,P11352,P14211,Q01147,P16330,P16460,P17183,P17918,P18654,P19157,P19253,P20108,P20152,P22682,P23611,P23780,P23927,P23953,P24270,P25799,P26041,P26450,P27612,P27773,P28474,P28798,P29452,P29533,…
GO:BP	purine nucleoside monophosphate metabolic process	GO:0009126	false	7.65944e-09	8.1158	44	2465	22	27205	P00493,P03958,P24547,P28650,P46664,P50096,P54822,P55264,P56380,Q00519,Q3THK7,Q5SUR0,Q64520,Q64737,Q99L27,Q9CWJ9,Q9DCL9,Q9JM14,Q9R0Y5,Q9R111,Q9WTP6,Q9WTP7
GO:BP	negative regulation of peptidase activity	GO:0010466	false	7.72558e-09	8.11207	260	2465	61	27205	A6X935,D0QMC3,P16381,O08539,O08677,O08692,O08800,O54946,P12023,P06745,P07758,P08071,P0DOV2,P10605,P11352,P12710,P16858,P18654,P19324,P20108,P21460,P22599,P23927,P28184,P28665,P29699,P29788,P31428,P32261,P35173,P37040,P41272,P51125,P70202,P70296,P82343,P97290,P99029,Q00897,Q60737,Q60854,Q61247,Q61702,Q61703,Q61704,Q61838,Q62426,Q8BV49,Q8BWG8,Q8BY87,Q8CGE8,Q8CIN4,Q8VDP3,Q8VDY9,Q8VEJ4,Q922Y1,Q99LX0,…
GO:BP	nucleus organization	GO:0006997	false	7.83733e-09	8.10583	137	2465	41	27205	B9EKI3,E9Q5C9,F6ZDS4,O08539,O08579,O08788,P84244,P14733,P21619,P30681,P32507,P46467,P48678,P63005,P63166,Q60953,Q62384,Q64213,Q8BJ71,Q8BJF9,Q8BJS4,Q8BTS4,Q8CJF7,Q8K2K6,Q8R2U0,Q8R4R6,Q8VC51,Q91ZW3,Q921F2,Q921T2,Q921W0,Q99P72,Q9CQ10,Q9CQD4,Q9CY58,Q9CZ44,Q9CZX8,Q9D7S9,Q9D8B3,Q9DB34,Q9QXS1
GO:BP	tricarboxylic acid cycle	GO:0006099	false	8.4597e-09	8.07264	33	2465	19	27205	O88844,P08249,P14152,P28271,P35486,P54071,P97807,Q60597,Q8BMF4,Q8K2B3,Q99KI0,Q9CQA3,Q9CZU6,Q9D051,Q9D2G2,Q9D6R2,Q9WUM5,Q9Z2I8,Q9Z2I9
GO:BP	mRNA metabolic process	GO:0016071	false	8.71509e-09	8.05973	1878	2465	258	27205	B2RY56,C0HKD9,D3YXK2,E9Q784,O08582,O08583,O08810,O35286,O35326,O35737,O35900,O70279,Q8K0V4,O88569,O89086,O89090,P12023,P07356,P08207,P09405,P49312,Q01147,Q61696,P20152,P26369,P27048,P28352,P28659,P29341,P32067,P38532,P52760,P56959,P56960,P57784,P59326,P59708,P60335,P60824,P60898,P61979,P62305,P62309,P62311,P62313,P62315,P62317,P62320,P62960,P62996,P63017,P70335,P70372,P83870,P83877,P84104,P97376,…
GO:BP	cytokine production	GO:0001816	false	9.33394e-09	8.02993	767	2465	129	27205	B9EKI3,D0QMC3,P16381,O08573,O35309,O35744,O54824,O70200,O89110,P01027,P01887,P04202,P04441,P04925,P12023,P06800,P07901,P08071,P08121,P08228,P09405,P63158,P09581,P0DOV2,P10107,P11276,P11499,P13609,P14602,P14901,P15702,Q01147,P16858,P17710,P18572,P19157,P19221,P21844,P22272,P23611,P25799,P26040,P26450,P26638,P27512,P27782,P29351,P29452,P30681,P34884,P35235,P36993,P38532,P41241,P41272,P47811,P48025,…
GO:BP	import into nucleus	GO:0051170	false	9.83438e-09	8.00725	185	2465	49	27205	E9Q5C9,F6ZDS4,O35129,P04202,P07901,P49312,P11499,P18760,P26450,P35293,P47811,P48025,P48678,P49710,P51910,P61022,P61961,P61971,P62827,P63017,P63085,P63166,P63328,P70168,P70372,Q08857,Q60953,Q62318,Q62384,Q63810,Q63850,Q80U93,Q8BHS3,Q8BJ71,Q8BKC5,Q8BTM8,Q8BTS4,Q8R332,Q8R4R6,Q8VCF0,Q921F2,Q99MU3,Q9D1M0,Q9ERK4,Q9ERU9,Q9JI11,Q9JIH2,Q9JLV1,Q9QXV3
GO:BP	actomyosin structure organization	GO:0031032	false	1.08439e-08	7.96481	204	2465	52	27205	A2ASS6,E9Q394,O09165,O35988,O70318,O70400,O88342,P08207,P09055,P26450,P39447,P45591,P48193,P51667,P54227,P58771,P62962,P68033,P68134,P70271,P70315,P70335,P70429,P97315,Q00623,Q08093,Q61247,Q61879,Q62523,Q8BH43,Q8BWG8,Q8CIB5,Q8CIN4,Q8VDD5,Q8VHX6,Q8VI36,Q91Z83,Q9CQ19,Q9DAW9,Q9DBC7,Q9JHJ0,Q9JI91,Q9JK37,Q9JKK7,Q9JKS4,Q9JLH8,Q9QUI0,Q9QVP9,Q9QXS1,Q9R1Z8,Q9WU78,Q9WV92
GO:BP	RNA export from nucleus	GO:0006405	false	1.10774e-08	7.95556	90	2465	32	27205	F6ZDS4,O08583,O88569,P32067,P84104,Q1HFZ0,Q60749,Q61655,Q61937,Q62383,Q63850,Q6NVF9,Q6NZF1,Q7TMY4,Q80U93,Q8BG81,Q8BJ71,Q8BZR9,Q8C1D8,Q8C570,Q8CCS6,Q8K3W3,Q8VE80,Q91VC3,Q9CQ49,Q9CWZ3,Q9CY57,Q9D1J3,Q9D7M8,Q9JIX0,Q9JJT9,Q9Z1N5
GO:BP	sister chromatid segregation	GO:0000819	false	1.17445e-08	7.93017	217	2465	54	27205	A2BH40,E9Q7G0,F6ZDS4,O35685,O54941,Q61696,P46467,P60710,P62827,P70168,P97496,Q9Z0H3,Q3TKT4,Q61103,Q61166,Q61550,Q63850,Q64511,Q65Z40,Q68FD5,Q6KCD5,Q6PDG5,Q76MZ3,Q80U16,Q8BJF9,Q8BTM8,Q8CI75,Q8K2F8,Q8R1Q8,Q8R2U0,Q8VC03,Q8VEK3,Q91ZW3,Q921K9,Q921M4,Q921W0,Q99JR8,Q99KJ8,Q9CQ10,Q9CQD4,Q9CU62,Q9CW03,Q9CXE2,Q9CYH6,Q9D7S9,Q9D8B3,Q9DB34,Q9DBR0,Q9JMD0,Q9QUI0,Q9WVA3,Q9Z1M8,Q9Z277,Q9Z2N8
GO:BP	regulation of cell cycle G1/S phase transition	GO:1902806	false	1.219e-08	7.914	186	2465	49	27205	A2BH40,P16381,O35129,O54941,O70200,P09581,P10107,P11157,P26043,P28352,P29351,P46414,P51949,P60710,P60824,P61255,P61290,P63330,P70444,P97371,P97372,P97447,P97496,Q01279,Q05CL8,Q9Z0H3,Q3TKT4,Q60953,Q61103,Q62176,Q6NZJ6,Q6PDG5,Q6Y7W8,Q6ZWY3,Q811D0,Q8BWY4,Q8JZM7,Q8K1J5,Q8K2T8,Q91XB0,Q921K9,Q922V4,Q99JR8,Q99NH0,Q9CXE2,Q9DBX3,Q9EST5,Q9Z2L7,Q9Z2N8
GO:BP	actin filament bundle organization	GO:0061572	false	1.25953e-08	7.89979	168	2465	46	27205	O35988,O70200,O70400,P08113,P08207,P18760,P26040,P26043,P26450,P26645,P39447,P54227,P57780,P58771,P62962,P70271,P70315,P70429,Q00623,Q61233,Q61247,Q61553,Q61879,Q62188,Q62523,Q6A028,Q7TPR4,Q8BH43,Q8BTM8,Q8BWG8,Q8CIB5,Q8CIN4,Q8K2Q9,Q8VDD5,Q8VI36,Q91YE8,Q925B0,Q99K51,Q9ERG0,Q9JHK5,Q9QUI0,Q9QVP9,Q9QXS6,Q9QYC0,Q9R1Z8,Q9WUM3
GO:BP	regulation of mitotic cell cycle	GO:0007346	false	1.28537e-08	7.89097	490	2465	93	27205	A2BH40,E9PVX6,F6ZDS4,P16381,O35129,O54941,O70200,O89017,P04202,P12023,P63158,P10107,P11157,P14733,P17156,P24788,P26043,P28352,P29351,P35235,P38532,P46414,P46467,P46737,P51949,P56387,P60710,P61255,P61290,P62259,P63005,P63073,P63330,P68510,P70296,P70441,P70444,P97371,P97372,P97447,P97496,Q01279,Q05CL8,Q9Z0H3,Q3TKT4,Q3U1J4,Q3UI43,Q60520,Q60953,Q61103,Q61216,Q61550,Q62176,Q63850,Q6NZJ6,Q6PDG5,Q6PHZ2,…
GO:BP	positive regulation of protein transport	GO:0051222	false	1.31604e-08	7.88073	338	2465	72	27205	A2ASS6,E9PV24,F6ZDS4,O08579,O08788,P04202,P04925,P12023,P07901,P11499,P15105,P17742,P18572,P19221,P26040,P26443,P26450,P47811,P48453,P49443,P49710,P56812,P61022,P61971,P62259,P62827,P63085,P63094,P68040,P70452,Q00724,Q01279,Q07076,Q61187,Q61191,Q61335,Q61768,Q61879,Q62234,Q62318,Q62384,Q6P069,Q8BH04,Q8BHS3,Q8BKC5,Q8BTM8,Q8BWG8,Q8K0E8,Q8K1I7,Q8K1M6,Q8K4M5,Q8VCF0,Q8VCM7,Q8VDD5,Q8VE70,Q921F2,Q99JY9,…
GO:BP	ribosome assembly	GO:0042255	false	1.39144e-08	7.85653	62	2465	26	27205	P16381,O55135,P14206,P14869,P47911,P47962,P62264,P62751,P62754,P62843,P62852,P62858,P70122,P70279,P97452,Q6ZWV3,Q6ZWY3,Q80X85,Q8BP67,Q8VEJ4,Q9CXW4,Q9CYH6,Q9CZX8,Q9D0I8,Q9D1C9,Q9JJI8
GO:BP	negative regulation of RNA metabolic process	GO:0051253	false	1.47449e-08	7.83136	1511	2465	216	27205	A2AQ19,A2BH40,D0QMC3,E9Q1P8,F6ZDS4,O08539,O09106,O09126,O35129,O35295,O35892,O54910,O54941,O54946,O54983,O55201,O70494,O88569,O88712,P04117,P04202,P12023,P63158,P09602,P0DOV2,P10630,P10639,P13864,P14211,P25425,P15864,Q01147,P17095,P17182,Q61696,P17918,P23611,P23927,P25799,P26040,P26369,P26638,P27782,P28184,P28574,P29341,P30681,P38532,P42669,P43274,P43276,P43277,P46414,P46935,P49710,P49817,P50580,…
GO:BP	post-transcriptional regulation of gene expression	GO:0010608	false	1.59834e-08	7.79633	887	2465	143	27205	B2RXS4,E9Q5C9,F6ZDS4,P16381,O08784,O35295,O55135,O70194,Q8K0V4,O89086,P00375,P04202,P12023,P09405,P09470,P14211,P16858,P19253,P20152,P25799,P26638,P28271,P28352,P28659,P29341,P31725,P42669,P47955,P47962,P48024,P49817,P49962,P50580,P52480,P52760,P53996,P56959,P58252,P59325,P59326,P60335,P60824,P61255,P62137,P62264,P62702,P62908,P62960,P63073,P63085,P63242,P68040,P70318,P70335,P70372,Q03963,Q05D44,…
GO:BP	biological process involved in interaction with symbiont	GO:0051702	false	1.78243e-08	7.74899	107	2465	35	27205	O09106,O88685,O89090,P08071,P08226,P09581,P10126,P11276,P11352,P12246,P16858,P18760,P19221,P20918,P24369,P27782,P41317,P51437,P63017,P63038,P67778,Q02614,Q07113,Q09014,Q9Z0H3,Q3TKT4,Q3U1J4,Q7TSG2,Q80XU3,Q8BL66,Q921F2,Q9CQD1,Q9ESU6,Q9R0M6,Q9WV55
GO:BP	negative regulation of phosphorylation	GO:0042326	false	1.92469e-08	7.71564	376	2465	77	27205	O08842,O09126,O55222,P01831,P04117,P04202,P04925,P06800,P08226,P14602,P17742,P19157,P20108,P22682,P29351,P29699,P32921,P41241,P46414,P47941,P49817,P57725,P60710,P61022,P63037,P63094,P68040,P70296,P70335,P70677,P83741,P97492,P97797,Q00519,Q08481,Q08879,Q3U0S6,Q3ULJ0,Q3UW53,Q58A65,Q60676,Q60739,Q60994,Q61187,Q61823,Q61937,Q63850,Q6NZJ6,Q8BMS9,Q8BWG8,Q8R409,Q8VDD8,Q8VDM1,Q8VDP3,Q8VEK3,Q91VL8,Q91YW3,…
GO:BP	regulation of G1/S transition of mitotic cell cycle	GO:2000045	false	1.94672e-08	7.7107	158	2465	44	27205	A2BH40,P16381,O54941,O70200,P10107,P11157,P26043,P28352,P29351,P46414,P51949,P60710,P61255,P61290,P63330,P70444,P97371,P97372,P97447,P97496,Q01279,Q05CL8,Q9Z0H3,Q3TKT4,Q60953,Q61103,Q62176,Q6NZJ6,Q6PDG5,Q6Y7W8,Q6ZWY3,Q811D0,Q8BWY4,Q8JZM7,Q8K1J5,Q91XB0,Q921K9,Q922V4,Q99JR8,Q99NH0,Q9CXE2,Q9EST5,Q9Z2L7,Q9Z2N8
GO:BP	regulation of T cell activation	GO:0050863	false	1.99241e-08	7.70062	362	2465	75	27205	A2BH40,O08573,O35988,O54941,O70200,O89053,P01831,P01887,P03958,P04202,P04441,P04919,P04925,P06240,P06800,P07901,P08032,P63158,P10107,P13379,P14602,P15702,P16045,P24063,P27782,P28843,P29351,P29533,P41241,P41272,P48025,P49817,P55264,P60710,P62908,P63038,P63328,P70444,P70677,P84444,P97496,P97797,Q05144,Q08024,Q9Z0H3,Q3TKT4,Q3U1F9,Q4QRL3,Q61003,Q61160,Q61171,Q61470,Q61475,Q61699,Q6PDG5,Q80U16,Q80U72,…
GO:BP	positive regulation of cell-cell adhesion	GO:0022409	false	1.99473e-08	7.70012	313	2465	68	27205	A2BH40,E9PV24,O08573,O54941,O70200,O89053,P01831,P01887,P03958,P04202,P04441,P04919,P06240,P06800,P07901,P08032,P63158,P10107,P13379,P13597,P15702,P16045,P22272,P24063,P27782,P28843,P29533,P39447,P41272,P48025,P49817,P55264,P60710,P62908,P63038,P63328,P84444,P97496,P97797,Q04207,Q08024,Q9Z0H3,Q3TKT4,Q3UUV5,Q4QRL3,Q61003,Q61160,Q61475,Q61699,Q61739,Q6PDG5,Q8CJ91,Q8K0E8,Q8K352,Q8VCM7,Q921M7,Q925B0,…
GO:BP	multicellular organismal process	GO:0032501	false	2.16613e-08	7.66432	9152	2465	982	27205	A2ADY9,A2AQ19,A2ASQ1,A2ASS6,A2BH40,A3KGF7,A6H6E2,B1AZP2,B2RXS4,B7ZMP1,B9EKI3,D0QMC3,E9PV24,E9PVX6,E9Q1P8,E9Q394,E9Q5C9,E9Q634,E9Q784,E9Q7G0,F7BJB9,P16381,O08539,O08553,O08573,O08600,O08677,O08692,O08738,O08749,O08784,O08788,O08795,O08807,O08808,O08842,O08900,O09044,O09106,O09126,O09159,O09164,O09165,O35114,O35129,O35206,O35309,O35326,O35387,O35598,O35604,O35639,O35643,O35744,O35892,O35955,O35988,…
GO:BP	mitotic spindle organization	GO:0007052	false	2.16897e-08	7.66375	124	2465	38	27205	E9Q7G0,F6ZDS4,O08788,O35685,Q61696,P27546,P46467,P54227,Q01853,P70122,P70168,Q63850,Q68FD5,Q6Y685,Q80U16,Q8BJF9,Q8BTM8,Q8C052,Q8C570,Q8K2F8,Q8VC03,Q8VE37,Q8VEK3,Q921M4,Q921W0,Q99KJ8,Q9CQ10,Q9CQD4,Q9CU62,Q9CW03,Q9D7S9,Q9D8B3,Q9DB34,Q9JHU4,Q9JMD0,Q9QUI0,Q9WUB4,Q9Z2D6
GO:BP	positive regulation of endocytosis	GO:0045807	false	2.19976e-08	7.65763	195	2465	50	27205	O08539,O88531,P01027,P01887,P12023,P06800,P07356,P08226,P08228,P09055,P11680,P14211,P22682,P29699,P29788,P35282,P39054,P41317,P41731,P43275,P46460,P48025,P49817,P57780,P61979,P62835,P63017,P63328,P84444,P97797,Q00623,Q06890,Q08288,Q08857,Q61187,Q62419,Q80XQ2,Q8BWG8,Q8C3J5,Q8CFI0,Q8CJ91,Q8K1M6,Q8VDD5,Q921I1,Q9D1C8,Q9DBG3,Q9DBH5,Q9EPB4,Q9QYC0,Q9Z0R4
GO:BP	developmental growth	GO:0048589	false	2.33317e-08	7.63205	777	2465	129	27205	A2AQ19,A2ASQ1,A2ASS6,E9Q394,O08553,O09126,O55222,O88990,O89017,P01027,P84244,P04202,P12023,P07901,P08121,P08226,P08228,P09055,P09581,P10107,P11276,P11352,P11499,P14824,Q01147,P18760,P20918,P22272,P24369,P26040,P27612,P28184,P28659,P28798,P35235,P35282,P35831,P37040,P38532,P39054,P46414,P47811,P47915,P48962,P50396,P51910,P52480,P52503,P61979,P62774,P63005,P63085,P63094,P70122,Q60817,P97868,Q00612,…
GO:BP	regulation of cytokine production	GO:0001817	false	2.36805e-08	7.62561	761	2465	127	27205	B9EKI3,D0QMC3,P16381,O08573,O35309,O35744,O54824,O70200,O89110,P01027,P01887,P04202,P04441,P04925,P12023,P06800,P07901,P08071,P08228,P09405,P63158,P09581,P0DOV2,P10107,P11276,P11499,P13609,P14602,P14901,P15702,Q01147,P16858,P17710,P18572,P19157,P19221,P22272,P23611,P25799,P26040,P26450,P26638,P27512,P27782,P29351,P29452,P30681,P34884,P35235,P36993,P38532,P41241,P41272,P47811,P48025,P51437,P51885,…
GO:BP	leukocyte activation	GO:0045321	false	2.39971e-08	7.61984	1093	2465	167	27205	A2BH40,E9Q1P8,O08573,O08900,O09044,O35129,O35309,O35598,O35639,O35955,O35988,O54734,O54879,O54941,O70200,O70494,O89053,P00493,P01831,P01887,P03958,P04186,P04202,P04441,P04919,P04925,P12023,P06240,P06797,P06800,P07901,P08032,P63158,P09581,P10107,P11276,P11438,P11911,P13020,P13379,P13597,P14602,P14901,P15530,P15702,P16045,P18181,P19437,P22272,P22682,P23611,P24063,P24547,P26041,P26450,P26883,P27512,…
GO:BP	actin filament bundle assembly	GO:0051017	false	2.47926e-08	7.60568	165	2465	45	27205	O35988,O70200,O70400,P08113,P08207,P18760,P26040,P26043,P26450,P26645,P39447,P54227,P57780,P58771,P62962,P70271,P70315,P70429,Q00623,Q61233,Q61247,Q61553,Q61879,Q62188,Q62523,Q6A028,Q7TPR4,Q8BH43,Q8BTM8,Q8BWG8,Q8CIB5,Q8CIN4,Q8VDD5,Q8VI36,Q91YE8,Q925B0,Q99K51,Q9ERG0,Q9JHK5,Q9QUI0,Q9QVP9,Q9QXS6,Q9QYC0,Q9R1Z8,Q9WUM3
GO:BP	cytosolic transport	GO:0016482	false	2.47926e-08	7.60568	165	2465	45	27205	O08788,O88983,O89053,P11438,P26040,P26041,P26043,P61294,P35282,P40336,P42567,P51150,P61161,P63085,Q58A65,Q61768,Q68FD5,Q6P8X1,Q6PGL7,Q7TMQ7,Q80XQ2,Q8BTM8,Q8BUK6,Q8BYH7,Q8C0E2,Q8K0G5,Q8R0H9,Q8VDD8,Q91V41,Q91YL2,Q99MI1,Q9CQ10,Q9CQD1,Q9CWK8,Q9CZ28,Q9D2V7,Q9D8L5,Q9D8U8,Q9EQH3,Q9JK48,Q9QXY6,Q9QZ88,Q9R0M6,Q9R0U0,Q9Z2D6
GO:BP	positive regulation of developmental process	GO:0051094	false	2.58394e-08	7.58772	1458	2465	209	27205	A2ASQ1,A2BH40,A6H6E2,B2RXS4,E9Q7G0,O08539,O08573,O08738,O09106,O09126,O35387,O35639,O54941,O55222,O88990,O89090,O89110,P00920,P01027,P02469,P03958,P04202,P04441,P12023,P06240,P06800,P07901,P08071,P08226,P09055,P63158,P09470,P09581,P09671,P0DOV2,P10107,P10493,P10833,P11087,P11276,P11499,P12815,P14602,P14901,Q01147,P18760,P20029,P20152,P21844,P21981,P24369,P26040,P26450,P26645,P27046,P27512,P27612,…
GO:BP	ubiquitin-dependent protein catabolic process via the multivesicular body sorting pathway	GO:0043162	false	2.5962e-08	7.58566	31	2465	18	27205	P27612,P46467,P46935,P70297,Q61187,Q8BJF9,Q8CHS8,Q91XD6,Q91YL2,Q921W0,Q9CQ10,Q9CQ80,Q9CQD4,Q9CZ28,Q9D1C8,Q9D7S9,Q9D8B3,Q9DB34
GO:BP	formation of cytoplasmic translation initiation complex	GO:0001732	false	2.90344e-08	7.53709	16	2465	13	27205	O70194,P23116,P59325,Q3UGC7,Q8JZQ9,Q8QZY1,Q8R1B4,Q91WK2,Q99L45,Q9DBZ5,Q9DCH4,Q9QZD9,Q9Z1D1
GO:BP	positive regulation of binding	GO:0051099	false	3.11504e-08	7.50654	203	2465	51	27205	A2ASQ1,O08573,O70194,P01887,P04202,P12023,P07356,P08032,P08207,P08226,P63158,P09470,P0DP28,P10639,P10922,P11031,P11499,P15532,P17182,P29788,P30681,P38532,P48193,P49817,P54227,P62715,P62827,P62915,Q3TKT4,Q61166,Q61749,Q62318,Q64287,Q6NZJ6,Q6ZWX6,Q80U16,Q80WW9,Q8BWG8,Q8R081,Q8VCC9,Q8VCF0,Q99JY9,Q99LX0,Q9CXW4,Q9ESU6,Q9JI11,Q9JMG1,Q9QUR7,Q9QYC0,Q9R0Q3,Q9Z2E1
GO:BP	lymphocyte activation	GO:0046649	false	3.42478e-08	7.46537	921	2465	146	27205	A2BH40,E9Q1P8,O08573,O08900,O35129,O35955,O35988,O54734,O54879,O54941,O70200,O70494,O89053,P00493,P01831,P01887,P03958,P04186,P04202,P04441,P04919,P04925,P06240,P06797,P06800,P07901,P08032,P63158,P09581,P10107,P11438,P11911,P13020,P13379,P13597,P14602,P15530,P15702,P16045,P18181,P19437,P22272,P23611,P24063,P24547,P26041,P26450,P26883,P27512,P27782,P28843,P29351,P29533,P34884,P35329,P35700,P41241,…
GO:BP	mitotic cell cycle phase transition	GO:0044772	false	3.43038e-08	7.46466	446	2465	86	27205	A2BH40,F6ZDS4,P16381,O35129,O54941,O70200,P04202,P12023,P09055,P0DP28,P10107,P11157,P14733,P17156,P26043,P28352,P29351,P46414,P46467,P46737,P51949,P56212,P60710,P61255,P61290,P62754,P63017,P63073,P63328,P63330,P70444,P97371,P97372,P97447,P97496,Q01279,Q05CL8,Q9Z0H3,Q3TKT4,Q3U1J4,Q3UI43,Q60520,Q60953,Q61103,Q61216,Q61550,Q62176,Q62384,Q6NZJ6,Q6PDG5,Q6PHZ2,Q6Y7W8,Q6ZWY3,Q7TSG2,Q811D0,Q8BK67,Q8BP67,…
GO:BP	cytoskeleton-dependent cytokinesis	GO:0061640	false	3.60249e-08	7.4434	104	2465	34	27205	P18760,P28661,P42208,P42209,P46467,P54227,P61161,P70335,Q61879,Q62261,Q63850,Q6PHN9,Q80U87,Q80UG5,Q8BJF9,Q8C1B7,Q8CHH9,Q8VDD8,Q91VH2,Q921W0,Q99JY9,Q9CQ10,Q9CQD4,Q9CX00,Q9D7S9,Q9D8B3,Q9DB34,Q9QUI0,Q9QX47,Q9QXS1,Q9R1T4,Q9WU78,Q9WUL7,Q9Z0Y1
GO:BP	regulation of mitotic cell cycle phase transition	GO:1901990	false	3.67721e-08	7.43448	331	2465	70	27205	A2BH40,F6ZDS4,P16381,O35129,O54941,O70200,P04202,P12023,P10107,P11157,P14733,P17156,P26043,P28352,P29351,P46414,P46467,P46737,P51949,P60710,P61255,P61290,P63330,P70444,P97371,P97372,P97447,P97496,Q01279,Q05CL8,Q9Z0H3,Q3TKT4,Q3U1J4,Q3UI43,Q60520,Q60953,Q61103,Q61216,Q61550,Q62176,Q6NZJ6,Q6PDG5,Q6PHZ2,Q6Y7W8,Q6ZWY3,Q811D0,Q8BK67,Q8BWY4,Q8BY87,Q8JZM7,Q8K1J5,Q8R1N0,Q8R1Q8,Q91XB0,Q921K9,Q922V4,Q99JR8,…
GO:BP	protein import into nucleus	GO:0006606	false	3.73956e-08	7.42718	179	2465	47	27205	E9Q5C9,F6ZDS4,O35129,P04202,P07901,P11499,P18760,P26450,P47811,P48025,P48678,P49710,P51910,P61022,P61961,P61971,P62827,P63017,P63085,P63166,P63328,P70168,P70372,Q08857,Q60953,Q62318,Q62384,Q63810,Q63850,Q80U93,Q8BHS3,Q8BJ71,Q8BKC5,Q8BTM8,Q8BTS4,Q8R332,Q8R4R6,Q8VCF0,Q921F2,Q99MU3,Q9D1M0,Q9ERK4,Q9ERU9,Q9JI11,Q9JIH2,Q9JLV1,Q9QXV3
GO:BP	vacuolar transport	GO:0007034	false	3.75315e-08	7.4256	149	2465	42	27205	O08539,O35114,O35604,O88983,P11438,P17047,Q61696,P24668,P28798,P46467,P46935,P51150,P51863,Q01853,P63017,P70297,Q06890,Q07113,Q61187,Q61207,Q8BJF9,Q8BUK6,Q8BX70,Q8CHS8,Q91XD6,Q921W0,Q99LI8,Q9CQ10,Q9CQ80,Q9CQD4,Q9CR26,Q9CZ28,Q9D1C8,Q9D7S9,Q9D8B3,Q9D8L5,Q9DB34,Q9EQH3,Q9QXY6,Q9QZ88,Q9Z1T1,Q9Z266
GO:BP	plasma membrane bounded cell projection organization	GO:0120036	false	3.78169e-08	7.42231	1633	2465	228	27205	A2ASQ1,A2ASS6,B2RXS4,O08553,O08738,O08788,O08795,O08808,O09126,O35114,O35598,O35988,O55022,O55106,O55222,O70200,O88487,O89017,O89053,P00375,P00493,P01831,P01887,P02469,P04925,P12023,P06728,P07901,P08226,P08228,P09055,P09581,P10126,P11276,P11499,P13020,P13597,P14602,P15532,P16045,Q01147,P16330,P18572,P18760,P20029,P20152,P26040,P26043,P26450,P26645,P27546,P27612,P28184,P28798,P30416,P31725,P32507,…
GO:BP	cell projection organization	GO:0030030	false	3.81396e-08	7.41862	1669	2465	232	27205	A2ASQ1,A2ASS6,B2RXS4,O08553,O08738,O08788,O08795,O08808,O09126,O35114,O35598,O35988,O55022,O55106,O55222,O70200,O88487,O89017,O89053,P00375,P00493,P01831,P01887,P02469,P04925,P12023,P06728,P07901,P08226,P08228,P09055,P09581,P10126,P11276,P11499,P13020,P13597,P14602,P15532,P16045,Q01147,P16330,P18572,P18760,P20029,P20152,P26040,P26043,P26450,P26645,P27546,P27612,P28184,P28798,P30416,P31725,P32507,…
GO:BP	negative regulation of cytoskeleton organization	GO:0051494	false	3.82987e-08	7.41682	173	2465	46	27205	O89053,P08032,P13020,P16546,P18760,P26043,P26450,P30416,P39447,P47754,P47757,P54227,P55284,P58771,P20065,P62774,P62962,P70315,P70429,Q08481,Q61166,Q61937,Q62261,Q6A028,Q7TNG5,Q8BH43,Q8C2Q3,Q8CIN4,Q8K4L3,Q91YR1,Q921M7,Q9CQI3,Q9CVB6,Q9D0A3,Q9ERG0,Q9ERL7,Q9JHJ0,Q9JKK7,Q9JLH8,Q9JMG7,Q9QXS6,Q9QYB5,Q9QYC0,Q9R060,Q9WUM3,Q9Z0P5
GO:BP	positive regulation of defense response	GO:0031349	false	4.07741e-08	7.38962	440	2465	85	27205	A6H6E2,B2RRE7,D0QMC3,P16381,O08573,O08738,O35129,O35215,O35309,O54824,O70370,O70423,O88890,P01027,P04117,P04441,P12023,P07901,P08071,P63158,P09470,P09581,P0DOV2,P11438,P16045,P18654,P21981,P27512,P28798,P28843,P29452,P30681,P31725,P32507,P41317,P48025,P49817,P60670,P63038,P67778,P70362,P70671,P97821,Q01279,Q04207,Q08857,Q3UPF5,Q60520,Q61160,Q61823,Q62192,Q62507,Q64287,Q6Q899,Q6SJQ5,Q8BV49,Q8C2Q3,…
GO:BP	NADP metabolic process	GO:0006739	false	4.12783e-08	7.38428	47	2465	22	27205	O88844,P06801,P14152,P40142,P46656,P47968,P54071,P62482,P99029,Q00612,Q09014,Q61578,Q8CFX1,Q8R0Y6,Q8R1Q9,Q8VEE0,Q93092,Q99KE1,Q9CQ60,Q9D7G0,Q9DCD0,Q9JMH6
GO:BP	ribonucleoside monophosphate metabolic process	GO:0009161	false	4.21535e-08	7.37517	60	2465	25	27205	P00493,P03958,P24547,P28650,P46664,P50096,P52624,P54822,P55264,P56380,Q00519,Q3THK7,Q5SUR0,Q64520,Q64737,Q99L27,Q9CWJ9,Q9D020,Q9D7G0,Q9DCL9,Q9JM14,Q9R0Y5,Q9R111,Q9WTP6,Q9WTP7
GO:BP	double-strand break repair	GO:0006302	false	4.54655e-08	7.34232	284	2465	63	27205	A2BH40,O35593,O54941,P25206,P27661,P38532,P46737,P49717,P49718,Q01853,P56959,P58871,P60122,P60710,P60762,P61089,P61161,P70315,P70399,P97310,P97470,P97496,P97807,Q00899,Q04692,Q9Z0H3,Q3TKT4,Q3UI43,Q3UMU9,Q60710,Q60953,Q61103,Q61216,Q61550,Q61881,Q6KCD5,Q6PDG5,Q6PDQ2,Q6PR54,Q7TNV0,Q7TQI3,Q80XU3,Q8BP27,Q8CFE2,Q8K0Y7,Q8K409,Q8R3B7,Q8VC51,Q8VEE4,Q8VEK6,Q8VIJ6,Q91VL8,Q91VR5,Q921K9,Q99JR8,Q99KP6,Q99NB8,…
GO:BP	negative regulation of mRNA processing	GO:0050686	false	4.5478e-08	7.3422	25	2465	16	27205	O88569,P26369,P61979,Q3TWW8,Q3USH5,Q61937,Q8BHD7,Q8BJ05,Q8BL97,Q8R081,Q91V81,Q91VM5,Q99KG3,Q9D0B0,Q9JIX8,Q9R0U0
GO:BP	establishment of organelle localization	GO:0051656	false	4.61044e-08	7.33626	441	2465	85	27205	E9Q634,E9Q7G0,O08553,O08788,O09044,O35685,O35864,O35988,O55013,O55135,O88522,P09055,P11438,P12815,P14733,P14901,P18760,P21619,P22682,P26040,P27546,P32507,P42209,P46467,P46638,P48025,P48678,P51150,P57780,P61022,P62821,P62827,P62843,P63005,P63101,P70168,P70297,P70441,Q05144,Q5SUA5,Q61166,Q61187,Q61768,Q61879,Q61937,Q63850,Q6Y685,Q80U72,Q811D0,Q8BFY6,Q8BJF9,Q8BJS4,Q8BUK6,Q8C052,Q8CJ40,Q8K0G5,Q8K1M6,…
GO:BP	positive regulation of innate immune response	GO:0045089	false	4.84674e-08	7.31455	305	2465	66	27205	B2RRE7,D0QMC3,P16381,O08573,O08738,O35129,O35309,O88890,P04441,P12023,P07901,P08071,P63158,P0DOV2,P11438,P18654,P27512,P28843,P29452,P30681,P32507,P41317,P48025,P49817,P60670,P63038,P67778,P70362,P70671,Q04207,Q08857,Q3UPF5,Q60520,Q61160,Q62192,Q62507,Q64287,Q6Q899,Q6SJQ5,Q8BV49,Q8C2Q3,Q8CFB4,Q8CGE8,Q8K2F8,Q8K310,Q8R317,Q8R326,Q8R409,Q8R5H1,Q8VCF0,Q8VIJ6,Q91VJ1,Q91VJ5,Q91X72,Q921N8,Q99K48,Q99NH0,…
GO:BP	regulation of cell shape	GO:0008360	false	4.8503e-08	7.31423	156	2465	43	27205	B2RXS4,O08808,O09126,O70318,O88271,O88342,O89053,P05064,P08032,P08103,P09581,P10107,P11276,P13597,P18760,P19221,P20060,P26040,P26041,P26043,P48193,P58771,P70441,P84096,P97352,Q05144,Q07076,Q3THE2,Q61879,Q62507,Q64010,Q811D0,Q8CIB5,Q8R550,Q8VDD5,Q8VI36,Q99PT1,Q9JIY0,Q9JL26,Q9QUI0,Q9QVP9,Q9R1C7,Q9WV92
GO:BP	amino acid catabolic process	GO:0009063	false	4.86648e-08	7.31279	105	2465	34	27205	O08749,O35855,P05201,P05202,P26443,P29758,P35492,P35505,P38060,P50247,P53395,Q3ULD5,Q71RI9,Q78JT3,Q8BTY1,Q8BVI4,Q8C0M9,Q8CHT0,Q8QZS1,Q8QZT1,Q8R016,Q91WK5,Q99L13,Q99LC5,Q99LD8,Q9CWS0,Q9CXF0,Q9D2G2,Q9DBE0,Q9DBL1,Q9DCU9,Q9DCW4,Q9EQ20,Q9JHI5
GO:BP	purine ribonucleoside monophosphate biosynthetic process	GO:0009168	false	5.03979e-08	7.29759	22	2465	15	27205	P00493,P03958,P24547,P28650,P46664,P50096,P54822,P55264,P56380,Q3THK7,Q5SUR0,Q64737,Q99L27,Q9CWJ9,Q9DCL9
GO:BP	cellular detoxification	GO:1990748	false	5.05578e-08	7.29621	116	2465	36	27205	O08807,O09131,O09164,O70325,P00375,P06728,P08226,P08228,P09671,P10649,P11352,P12710,P15626,P19157,P20108,P24270,P28184,P28474,P31725,P35700,P46412,P47738,P47791,P63300,P99029,Q08857,Q61171,Q61646,Q6ZPY7,Q922Q1,Q99LX0,Q9CQM5,Q9JII6,Q9JMH6,Q9R0P3,Q9WU84
GO:BP	hexose metabolic process	GO:0019318	false	5.35009e-08	7.27164	258	2465	59	27205	O09159,O54782,O70250,O88958,O88990,P05063,P05064,P05201,P06151,P06745,P08074,P08249,P09411,P63158,P13707,P14152,P16858,P17182,P17183,P17710,P17751,P21550,P23780,P26450,P27046,P35486,P45376,P45952,P47811,P51910,P52480,P56212,P61965,Q00612,Q00724,Q05816,Q3U1J4,Q60994,Q61069,Q61554,Q64442,Q64521,Q68FH4,Q7TSV4,Q8BH04,Q8BH59,Q8BMF4,Q8CFX1,Q8CHP8,Q8K157,Q91VU0,Q91W89,Q91YP2,Q924M7,Q9D051,Q9DBJ1,Q9ERU9,…
GO:BP	positive regulation of leukocyte cell-cell adhesion	GO:1903039	false	5.61861e-08	7.25037	265	2465	60	27205	A2BH40,O08573,O54941,O70200,O89053,P01831,P01887,P03958,P04202,P04441,P04919,P06240,P06800,P07901,P08032,P63158,P10107,P13379,P13597,P15702,P16045,P24063,P27782,P28843,P29533,P41272,P48025,P49817,P55264,P60710,P62908,P63038,P63328,P84444,P97496,P97797,Q04207,Q08024,Q9Z0H3,Q3TKT4,Q3UUV5,Q4QRL3,Q61003,Q61160,Q61475,Q61699,Q6PDG5,Q8CJ91,Q8K352,Q921M7,Q925B0,Q99JR8,Q99M51,Q99M87,Q9EPB4,Q9QUI0,Q9Z0H7,…
GO:BP	positive regulation of response to biotic stimulus	GO:0002833	false	5.67714e-08	7.24587	334	2465	70	27205	A6H6E2,B2RRE7,D0QMC3,P16381,O08573,O08738,O35129,O35309,O88890,P04441,P12023,P07901,P08071,P63158,P0DOV2,P11438,P18654,P27512,P28798,P28843,P29452,P30681,P32507,P34884,P41317,P48025,P49817,P60670,P63038,P67778,P70362,P70671,Q04207,Q08857,Q3UPF5,Q60520,Q61160,Q62192,Q62507,Q64287,Q6Q899,Q6SJQ5,Q8BV49,Q8C2Q3,Q8CFB4,Q8CGE8,Q8K2F8,Q8K310,Q8R317,Q8R326,Q8R409,Q8R5H1,Q8VCF0,Q8VIJ6,Q91VJ1,Q91VJ5,Q91X72,…
GO:BP	lamellipodium organization	GO:0097581	false	6.15472e-08	7.21079	90	2465	31	27205	P07901,P09055,P18760,P26450,P39054,P47757,P61161,P70315,Q05144,Q60598,Q61553,Q64727,Q8BH43,Q8BYZ1,Q8CBW3,Q8K4G5,Q8VI36,Q91VR8,Q91YR1,Q99JY9,Q99M51,Q9CPW4,Q9CVB6,Q9CWK8,Q9D0A3,Q9JIY0,Q9R1E6,Q9WTR5,Q9WUM3,Q9WUM4,Q9Z0P5
GO:BP	receptor-mediated endocytosis	GO:0006898	false	7.09851e-08	7.14883	253	2465	58	27205	A2AB59,O35114,O54916,O88531,P01027,P01887,P12023,P07356,P08226,P09055,P17427,P22682,P26040,P29788,P30204,P35282,P35564,P39054,P40124,P41731,P42567,P43275,P46460,P46935,P48025,P49817,P55302,P56480,P59729,P61979,P63321,P84444,Q06890,Q08857,Q3UHJ0,Q60598,Q60631,Q60754,Q60994,Q61644,Q61830,Q62418,Q63810,Q68FD5,Q6IRU5,Q80U72,Q80XQ2,Q8BHC0,Q8BWG8,Q8R3V5,Q91VH2,Q921I1,Q99LI8,Q9CQD1,Q9DBG3,Q9JLQ0,Q9QZM0,…
GO:BP	protein depolymerization	GO:0051261	false	7.46752e-08	7.12682	123	2465	37	27205	O88342,P08032,P13020,P16546,P18760,P26043,P33215,P45591,P46467,P47754,P47757,P54227,P55194,P58771,P62774,P63017,P70429,Q62261,Q62419,Q6A028,Q6R891,Q8C052,Q8K4L3,Q8VDP3,Q91YR1,Q9CVB6,Q9ERG0,Q9JHJ0,Q9JHK5,Q9JI91,Q9JKK7,Q9JLH8,Q9JMG7,Q9QYB5,Q9QYC0,Q9R0P5,Q9Z0P5
GO:BP	monocarboxylic acid catabolic process	GO:0072329	false	7.59817e-08	7.11929	152	2465	42	27205	O35459,P06151,P12710,P20060,P29416,P31786,P32020,P35505,P42125,P45952,P50544,P51660,P54310,Q07417,Q60994,Q61425,Q64442,Q7TNG8,Q8BH04,Q8BH95,Q8BMS1,Q8BWT1,Q8CAY6,Q8JZN5,Q8QZT1,Q8VCT4,Q91WU0,Q921G7,Q921H8,Q99JY0,Q99KP3,Q99LC5,Q9CQ62,Q9DBL1,Q9DC50,Q9DCD0,Q9DCU9,Q9DCW4,Q9JHI5,Q9JII6,Q9QYR9,Q9R0H0
GO:BP	microtubule cytoskeleton organization involved in mitosis	GO:1902850	false	7.65236e-08	7.1162	158	2465	43	27205	E9Q7G0,F6ZDS4,O08788,O35685,P09055,Q61696,P27546,P46467,P54227,Q01853,P63005,P70122,P70168,Q61166,Q63850,Q68FD5,Q6Y685,Q80U16,Q8BJF9,Q8BTM8,Q8C052,Q8C570,Q8K2F8,Q8VC03,Q8VE37,Q8VEK3,Q921M4,Q921W0,Q99KJ8,Q9CQ10,Q9CQD4,Q9CU62,Q9CW03,Q9CZ44,Q9CZA6,Q9D7S9,Q9D8B3,Q9DB34,Q9JHU4,Q9JMD0,Q9QUI0,Q9WUB4,Q9Z2D6
GO:BP	negative regulation of cell motility	GO:2000146	false	7.65406e-08	7.11611	315	2465	67	27205	A6H6E2,O09106,O35892,O55222,O70200,P01831,P03958,P04202,P04441,P08121,P08226,P63158,P10833,P14211,P18760,P19157,P28352,P28654,P28843,P31428,P34884,P41731,P49817,P51910,P54071,P55288,P58771,P59729,P61226,P67871,P70315,P70429,P70441,P84444,Q01339,Q08093,Q08879,Q5DTM8,Q60520,Q60972,Q60973,Q60994,Q61599,Q62165,Q62188,Q64010,Q80U16,Q8BIH0,Q8VDD5,Q8VE70,Q91Z67,Q99JT2,Q99K41,Q99KH8,Q99LX0,Q99ME9,Q99PT1,…
GO:BP	positive regulation of T cell activation	GO:0050870	false	8.8546e-08	7.05283	241	2465	56	27205	A2BH40,O08573,O54941,O70200,O89053,P01831,P01887,P03958,P04202,P04441,P04919,P06240,P06800,P07901,P08032,P63158,P10107,P13379,P15702,P16045,P24063,P27782,P28843,P29533,P41272,P48025,P49817,P55264,P60710,P62908,P63038,P63328,P84444,P97496,P97797,Q08024,Q9Z0H3,Q3TKT4,Q4QRL3,Q61003,Q61160,Q61475,Q61699,Q6PDG5,Q8CJ91,Q8K352,Q921M7,Q99JR8,Q99M51,Q99M87,Q9EPB4,Q9QUI0,Q9Z0H7,Q9Z1T1,Q9Z2N8,Q9Z315
GO:BP	protein complex oligomerization	GO:0051259	false	9.17255e-08	7.03751	268	2465	60	27205	O88967,P00493,P01887,P04441,P04925,P05064,P12023,P06801,P09671,P10518,P11031,P11157,P19437,P21981,P34884,P47199,P52480,P56959,P58281,P61022,P70372,P70399,P70429,P70460,P97379,Q01149,Q3THS6,Q60710,Q64339,Q6NVF9,Q80U16,Q8BTV2,Q8C0C7,Q8CFB4,Q8K1M6,Q8K1R3,Q8R4N0,Q8VCF0,Q91VM5,Q921M4,Q923B6,Q99JB2,Q9CQF3,Q9CYR0,Q9D8T2,Q9D8X1,Q9DB34,Q9EPB4,Q9EQH3,Q9EQP2,Q9JI11,Q9JIF0,Q9JLJ2,Q9QXY6,Q9WU78,Q9WUA2,Q9WVK4,…
GO:BP	response to salt	GO:1902074	false	9.17878e-08	7.03721	417	2465	81	27205	A2ASQ1,A2ASS6,E9PV24,O08600,O08810,O89017,P00375,P01887,P03958,P04117,P04202,P12023,P06745,P07758,P07901,P08113,P08752,P09242,P09671,P49312,P0CW02,P0DP28,P10518,P11087,P12815,P14211,P17918,P18337,P19157,P20029,P21981,P22599,P24270,P29452,P31428,P38532,P39054,P45376,P46414,P47941,P48036,P49817,P50396,P51949,P54869,P55200,P56959,P57716,P63328,P68134,P83741,P97384,Q00897,Q00915,Q01279,Q07076,Q08857,…
GO:BP	protein processing	GO:0016485	false	9.48477e-08	7.02297	275	2465	61	27205	A2ADY9,B7ZMP1,D0QMC3,E9PV24,O08738,O35598,O70370,O88967,O89017,O89110,P06797,P07356,P08113,P08207,P09103,P09411,P09470,P0DOV2,P13020,P13609,P17182,P19221,P21844,P26262,P29452,P41317,P49935,P51125,P57716,P62897,P70269,P70677,P97449,P97864,Q01339,Q61160,Q61247,Q61543,Q61646,Q80V42,Q80YC5,Q8BP48,Q8BV49,Q8CG16,Q8CGE8,Q8JZQ2,Q8K0E8,Q8K1J5,Q8K411,Q8VCC9,Q8VCM7,Q8VCT3,Q8VDD5,Q925B0,Q99JB2,Q9CYN2,Q9EPB4,…
GO:BP	regulation of translational initiation	GO:0006446	false	9.99992e-08	7	62	2465	25	27205	F6ZDS4,P16381,P19253,P48024,P59325,P59326,Q03963,Q05D44,Q60749,Q60953,Q61937,Q6NZJ6,Q6ZQ58,Q6ZWX6,Q80U72,Q80VH0,Q8CJG0,Q8JZQ9,Q91YW3,Q99M51,Q9CQ49,Q9D7M8,Q9DBZ5,Q9JJU8,Q9R0Q3
GO:BP	inflammatory response	GO:0006954	false	1.00131e-07	6.99943	769	2465	126	27205	A6X935,O08573,O08677,O08738,O09044,O35215,O35309,O35744,O54824,O70200,O70325,O70370,O70423,P01027,P01029,P03958,P04117,P04202,P12023,P06909,P07758,P08103,P08226,P08228,P09055,P63158,P09470,P09581,P10107,P11276,P11352,P13597,P14901,P15702,P16045,P16460,P17710,P19157,P19221,P21844,P21981,P22599,P25799,P26262,P27512,P27612,P28659,P28798,P29452,P29533,P29699,P30681,P31230,P31428,P31725,P31996,P34884,…
GO:BP	protein peptidyl-prolyl isomerization	GO:0000413	false	1.08246e-07	6.96559	26	2465	16	27205	P17742,P24369,P26883,P30416,P45878,Q3TKY6,Q99KR7,Q9CR16,Q9CXG3,Q9D0W5,Q9D6L8,Q9D787,Q9D868,Q9ERU9,Q9QUR7,Q9QZH3
GO:BP	vasculature development	GO:0001944	false	1.1752e-07	6.92989	779	2465	127	27205	A2BH40,A6H6E2,E9Q634,O08692,O35206,O35598,O35639,O35892,O88207,O89090,O89110,P01027,P01831,P02463,P04202,P06909,P07214,P07356,P08121,P08122,P08226,P09055,P09405,P09411,P63158,P09470,P09671,P10107,P10833,P11087,P11276,P11352,P12815,P13864,P14602,P14901,P15105,P18572,P20918,P21844,P21956,P22272,P26638,P27512,P27782,P28654,P28798,P31230,P32921,P39054,P39061,P39447,P46935,P47811,P47941,P48025,P48453,…
GO:BP	negative regulation of protein polymerization	GO:0032272	false	1.2443e-07	6.90507	87	2465	30	27205	P08032,P13020,P16546,P18760,P26043,P30416,P47754,P47757,P54227,P55284,P58771,P20065,P62774,P62962,P70429,Q08481,Q60930,Q61166,Q62261,Q7TNG5,Q8K4L3,Q91YR1,Q921M7,Q9CVB6,Q9JHJ0,Q9JKK7,Q9JLH8,Q9QYB5,Q9QYC0,Q9Z0P5
GO:BP	nucleoside monophosphate metabolic process	GO:0009123	false	1.28373e-07	6.89153	82	2465	29	27205	P00493,P03958,P15532,P24547,P28650,P46664,P50096,P52624,P54822,P55264,P56380,Q00519,Q01768,Q3THK7,Q3U5Q7,Q5SUR0,Q64520,Q64737,Q99L27,Q9CWJ9,Q9D020,Q9D7G0,Q9DCL9,Q9JM14,Q9R0Y5,Q9R111,Q9WTP6,Q9WTP7,Q9WV85
GO:BP	negative regulation of protein phosphorylation	GO:0001933	false	1.29995e-07	6.88607	347	2465	71	27205	O08842,O09126,O55222,P01831,P04117,P04202,P04925,P06800,P08226,P14602,P17742,P19157,P22682,P29351,P29699,P32921,P46414,P47941,P49817,P57725,P60710,P61022,P63037,P63094,P68040,P70296,P70677,P97492,P97797,Q00519,Q08481,Q08879,Q3U0S6,Q3ULJ0,Q3UW53,Q58A65,Q60676,Q60739,Q60994,Q61187,Q61823,Q61937,Q63850,Q6NZJ6,Q8BMS9,Q8BWG8,Q8R409,Q8VDM1,Q8VDP3,Q91VL8,Q91YW3,Q921F2,Q99K41,Q99LL5,Q99LX0,Q99M51,Q99M87,…
GO:BP	cytokinesis	GO:0000910	false	1.41484e-07	6.84929	173	2465	45	27205	P0DP28,P18760,P28661,P42208,P42209,P46467,P54227,P61161,P70335,P97384,Q61879,Q62261,Q63850,Q6PHN9,Q80U87,Q80UG5,Q8BJF9,Q8C1B7,Q8CHH9,Q8CJF7,Q8K4L3,Q8VDD5,Q8VDD8,Q91VH2,Q921W0,Q99JY9,Q9CQ10,Q9CQD4,Q9CX00,Q9D7S9,Q9D8B3,Q9DAZ9,Q9DB34,Q9JK48,Q9QUI0,Q9QUR7,Q9QX47,Q9QXS1,Q9R1C7,Q9R1K9,Q9R1T4,Q9WU78,Q9WUL7,Q9Z0G0,Q9Z0Y1
GO:BP	cellular response to hormone stimulus	GO:0032870	false	1.4398e-07	6.8417	660	2465	112	27205	A2BH40,B9EKI3,D3YXK2,E9Q394,O09106,O35129,O35326,O35604,O70370,Q8K0V4,O89090,P00920,P04202,P05201,P08752,P09405,P09470,P10107,P10605,P14211,P16460,P18242,P18760,P19157,P25799,P26043,P26450,P26645,P28184,P28352,P28574,P29699,P30416,P35235,P37040,P38532,P41216,P41241,P46061,P46935,P48036,P49817,P49935,P52480,P54869,P58281,P61961,P61979,P61982,P62827,P63037,P63073,P63085,P63094,P67778,P67871,P68037,…
GO:BP	negative regulation of transferase activity	GO:0051348	false	1.48309e-07	6.82883	271	2465	60	27205	O55222,P01831,P04117,P06800,P08226,P10630,P14602,P17742,P19157,P20108,P22682,P29351,P29699,P32921,P41241,P46414,P47962,P49817,P60710,P60867,P61022,P62082,P62830,P62843,P63037,P63094,P68040,P70677,P83741,P97492,Q3U0S6,Q60953,Q60994,Q61187,Q61823,Q61937,Q63850,Q8R409,Q8VDD8,Q8VDM1,Q8VEK3,Q91YW3,Q99LX0,Q99M87,Q99MU3,Q9CQ80,Q9CQE8,Q9CXW4,Q9D1F4,Q9D1P4,Q9D7X3,Q9D823,Q9DAK9,Q9DBC7,Q9EPB4,Q9QXS1,Q9QZQ8,…
GO:BP	telomere organization	GO:0032200	false	1.49916e-07	6.82415	149	2465	41	27205	O35892,O88569,P84244,P07901,P49312,P11499,P11983,Q61696,P17918,P28352,P42932,P48678,P56960,P60122,P63085,P80313,P80314,P80315,P80316,P80318,Q00899,Q60668,Q60953,Q61216,Q61687,Q6PR54,Q80W00,Q8VC51,Q8VEE4,Q8VEK3,Q91VL8,Q9CQS2,Q9CRB2,Q9CY66,Q9EPU0,Q9ESX5,Q9R0I7,Q9R0Q7,Q9WTM5,Q9Z204,Q9Z2N8
GO:BP	negative regulation of transport	GO:0051051	false	1.51805e-07	6.81872	504	2465	92	27205	A2ADY9,A2ASQ1,F6ZDS4,O08539,O08573,O09131,O35892,O88587,O89053,P03958,P04202,P04441,P07356,P08226,P08752,P63158,P09470,P0DP28,P10107,P10639,P13597,P14901,P23927,P35235,P41241,P46061,P46467,P46935,P48036,P48453,P49817,P50396,P51150,P51910,P54071,P55302,P55772,P57759,P59729,P61022,P61961,P62259,P62835,P63094,P63166,P63328,P68040,P68254,P70441,P81117,P83741,P97449,P97450,P97797,P97823,Q05816,Q08093,…
GO:BP	regulation of DNA repair	GO:0006282	false	1.5602e-07	6.80682	205	2465	50	27205	A2BH40,O54941,P63158,P17918,P38532,P46737,P56959,P60122,P60710,P60762,P61089,P61161,P62908,P70315,P70399,P97470,P97496,P97807,Q00899,Q01279,Q9Z0H3,Q3TKT4,Q3UI43,Q3UMU9,Q5SVQ0,Q60953,Q61103,Q62318,Q6PDG5,Q6PR54,Q7TNV0,Q7TQI3,Q8K0H5,Q8R3B7,Q8VC51,Q8VEK6,Q91VL8,Q921K9,Q921M3,Q923D4,Q99JR8,Q99NB8,Q9CXE2,Q9D2M8,Q9DA08,Q9DAT2,Q9JIX0,Q9R1C0,Q9WTM5,Q9Z2N8
GO:BP	ameboidal-type cell migration	GO:0001667	false	1.62245e-07	6.78983	444	2465	84	27205	A6H6E2,O09126,O35639,O35892,O35988,O55222,O70400,O89017,O89053,O89090,P04202,P06745,P07214,P08226,P09055,P63158,P10107,P10833,P11276,P11352,P12815,P14211,P14602,P14824,P14901,P15105,P18572,P18760,P20918,P23591,P26011,P27512,P28654,P28798,P28843,P35235,P39061,P40124,P41731,P49935,P55194,P55284,P56480,P57780,P62962,P63005,P67871,P70335,P70429,P70441,Q00623,Q01339,Q03265,Q08481,Q501J7,Q60953,Q61001,…
GO:BP	negative regulation of locomotion	GO:0040013	false	1.70832e-07	6.76743	349	2465	71	27205	A6H6E2,O09106,O09126,O35892,O55222,O70200,P01831,P03958,P04202,P04441,P08121,P08226,P63158,P10833,P14211,P18760,P19157,P28352,P28654,P28843,P31428,P34884,P41731,P49817,P51910,P54071,P55288,P58771,P59729,P61226,P67871,P70315,P70429,P70441,P84444,Q01339,Q08093,Q08879,Q5DTM8,Q60520,Q60972,Q60973,Q60994,Q61599,Q62165,Q62179,Q62188,Q64010,Q80U16,Q8BIH0,Q8VDD5,Q8VE70,Q91Z67,Q99JT2,Q99K41,Q99KH8,Q99LX0,…
GO:BP	proteasome-mediated ubiquitin-dependent protein catabolic process	GO:0043161	false	1.81629e-07	6.74082	430	2465	82	27205	O35226,O35593,O55234,O88685,P08113,P11499,P14211,Q61696,P20029,P26516,P27612,P35564,P46471,P46935,P49817,P54726,P54728,P54729,P54731,P54775,Q01853,P56399,P60670,P61957,P62192,P62196,P62257,P62334,P62715,P62878,P63166,Q9WTX5,P68040,P70362,P97496,Q06890,Q3U1J4,Q60953,Q61335,Q61990,Q6P5G6,Q6P8I4,Q7TMY8,Q80WW9,Q8BFZ9,Q8BHJ5,Q8BHL8,Q8BJU0,Q8BWG8,Q8CCH2,Q8CFI0,Q8K2C7,Q8K4M5,Q8R317,Q8VDM4,Q8VDP4,Q8VEH8,…
GO:BP	response to steroid hormone	GO:0048545	false	1.84868e-07	6.73314	364	2465	73	27205	A2BH40,B9EKI3,D3YXK2,E9Q394,O09106,O35129,O35604,O35639,Q8K0V4,O88844,P00329,P04202,P05201,P06745,P06797,P09242,P63158,P09470,P10107,P10518,P11087,P14211,P16460,P17918,P19157,P23780,P26450,P30416,P30681,P37040,P46935,P47739,P49817,P54869,P61961,P62827,P63017,P63037,P63073,P67778,P68037,P68134,P68510,P70677,Q01279,Q03265,Q3TKT4,Q3TLD5,Q501J6,Q60676,Q60973,Q60994,Q6R891,Q80U87,Q80WW9,Q80YR5,Q8BH04,…
GO:BP	telomere maintenance	GO:0000723	false	1.86287e-07	6.72982	144	2465	40	27205	O35892,O88569,P07901,P49312,P11499,P11983,Q61696,P17918,P28352,P42932,P48678,P56960,P60122,P63085,P80313,P80314,P80315,P80316,P80318,Q00899,Q60668,Q60953,Q61216,Q61687,Q6PR54,Q80W00,Q8VC51,Q8VEE4,Q8VEK3,Q91VL8,Q9CQS2,Q9CRB2,Q9CY66,Q9EPU0,Q9ESX5,Q9R0I7,Q9R0Q7,Q9WTM5,Q9Z204,Q9Z2N8
GO:BP	positive regulation of protein catabolic process	GO:0045732	false	1.88105e-07	6.7256	206	2465	50	27205	O08547,O88685,P12023,P07901,P08226,Q61696,P26040,P26041,P26043,P46414,P46460,P46471,P46935,P49817,P51150,P54726,P54729,P54731,P54775,Q01853,P56399,P61957,P62192,P62196,P62334,P62878,P63166,P68040,Q06890,Q3U1J4,Q60737,Q61335,Q80WW9,Q8BHG1,Q8BJU0,Q8CFI0,Q8R0H9,Q8R317,Q91VH2,Q9CZ28,Q9D1C8,Q9D2M8,Q9D9Z5,Q9EQH3,Q9ERS2,Q9QYI5,Q9QZM0,Q9WUD1,Q9Z1R2,Q9Z2X2
GO:BP	negative regulation of actin filament depolymerization	GO:0030835	false	1.88814e-07	6.72397	50	2465	22	27205	P08032,P13020,P16546,P18760,P26043,P47754,P47757,P58771,P62774,P70429,Q62261,Q6A028,Q8K4L3,Q91YR1,Q9CVB6,Q9ERG0,Q9JHJ0,Q9JKK7,Q9JLH8,Q9QYB5,Q9QYC0,Q9Z0P5
GO:BP	regulation of protein ubiquitination	GO:0031396	false	1.88899e-07	6.72377	219	2465	52	27205	P16381,O35309,P07901,P11499,P12815,P17742,P20029,P25444,P26369,P27612,P28661,P46414,P47962,P49817,P60867,P61022,P61089,P62082,P62830,P62843,P62878,P62908,P63037,Q9WTX5,P68037,Q61937,Q64339,Q6SJQ5,Q7TMY8,Q7TQI3,Q8BFY6,Q8BWG8,Q8K4M5,Q8R317,Q8VDD8,Q921N8,Q922Y1,Q99LX0,Q99M87,Q99ME9,Q9CXW4,Q9CZY3,Q9D1C8,Q9D2M8,Q9D823,Q9QUR7,Q9QYI5,Q9QZ73,Q9WUD1,Q9WVA3,Q9Z0H7,Q9Z2X2
GO:BP	protein phosphorylation	GO:0006468	false	1.95069e-07	6.70981	1625	2465	224	27205	A2ASQ1,A2ASS6,B2RXS4,E9Q394,F7BJB9,P16381,O08573,O08842,O09126,O35129,O35387,O35598,O35988,O54988,O55098,O55222,O70200,O88522,P01027,P01831,P04117,P04202,P04441,P04925,P12023,P06240,P06800,P07356,P07901,P08071,P08103,P08226,P08228,P09055,P09405,P63158,P09470,P09581,P10639,P11276,P11499,P13597,P14602,P15702,Q01147,P17156,P17710,P17742,P18654,P18760,P19157,P19221,P22272,P22682,P24788,P26450,P26645,…
GO:BP	maintenance of protein location	GO:0045185	false	1.98749e-07	6.7017	99	2465	32	27205	F7BJB9,O08573,O35892,P10639,P13020,P13609,P17710,P20029,P46061,P49817,P54731,P20065,P62962,Q9WTX5,P97434,Q60953,Q61554,Q6P069,Q8BJS4,Q8BTM8,Q8BX70,Q8K2C7,Q8VEK3,Q91YR1,Q99LX0,Q9CQV8,Q9EQH4,Q9JIG7,Q9QXS6,Q9R0Q3,Q9Z0P5,Q9Z2X2
GO:BP	cellular response to toxic substance	GO:0097237	false	2.10175e-07	6.67742	127	2465	37	27205	O08807,O09131,O09164,O70325,P00375,P06728,P08226,P08228,P09671,P10649,P11352,P12710,P15626,P19157,P20108,P24270,P28184,P28474,P31725,P35700,P46412,P47738,P47791,P56213,P63300,P99029,Q08857,Q61171,Q61646,Q6ZPY7,Q922Q1,Q99LX0,Q9CQM5,Q9JII6,Q9JMH6,Q9R0P3,Q9WU84
GO:BP	activation of innate immune response	GO:0002218	false	2.18803e-07	6.65995	233	2465	54	27205	B2RRE7,D0QMC3,P16381,O08738,O35129,O35309,P12023,P07901,P08071,P63158,P0DOV2,P18654,P27512,P29452,P41317,P48025,P49817,P60670,P63038,P67778,P70362,P70671,Q04207,Q08857,Q3UPF5,Q60520,Q62192,Q64287,Q6Q899,Q6SJQ5,Q8BV49,Q8C2Q3,Q8CGE8,Q8K2F8,Q8K310,Q8R317,Q8R326,Q8R409,Q8R5H1,Q8VCF0,Q8VIJ6,Q91VJ1,Q91VJ5,Q921N8,Q99K48,Q99NH0,Q99P72,Q9D8C4,Q9EPB4,Q9EQ32,Q9QY24,Q9WUU8,Q9Z0H7,Q9Z1T1
GO:BP	positive regulation of cysteine-type endopeptidase activity involved in apoptotic process	GO:0043280	false	2.70016e-07	6.56861	128	2465	37	27205	P16381,O89110,P12023,P06240,P63158,P12815,P13020,P18242,P29452,P31725,P38532,P48025,P49935,Q01853,P56812,P62897,P62908,P63038,P68040,P70444,Q00519,Q60953,Q61335,Q64518,Q6ZWY3,Q8BWG8,Q8R5J9,Q91XC8,Q99M87,Q9CQ92,Q9EPB4,Q9ERS2,Q9EST5,Q9JIY5,Q9QUI0,Q9Z0H7,Q9Z0X1
GO:BP	neuron projection development	GO:0031175	false	2.83175e-07	6.54795	1110	2465	165	27205	A2ASQ1,A2ASS6,B2RXS4,O08553,O08738,O08795,O08808,O09126,O35114,O35598,O35988,O55022,O55106,O55222,O88487,P00375,P00493,P01831,P01887,P02469,P12023,P06728,P07901,P08226,P08228,P09055,P09581,P10126,P11276,P11499,P14602,P15532,P16045,Q01147,P16330,P18572,P18760,P20029,P20152,P26645,P27546,P27612,P28184,P28798,P30416,P31725,P34022,P35235,P35282,P39054,P42208,P42703,P46935,P47941,P50396,P51910,P53810,…
GO:BP	protein localization to cell periphery	GO:1990778	false	3.00463e-07	6.52221	375	2465	74	27205	A2ADY9,E9Q7G0,O09044,O35551,O35598,O35601,O55022,O70318,O88952,O88983,P04202,P04919,P04925,P07356,P08207,P09055,P18572,P26040,P26043,P26450,P32020,P41241,P46460,P48193,P51150,P60710,P61028,P62835,P68040,P70335,P70441,P70452,P84096,P97823,Q01279,Q3UUV5,Q60737,Q60994,Q61001,Q61644,Q61768,Q62165,Q62261,Q68FD5,Q6PHZ2,Q6R891,Q80U72,Q811D0,Q8BH64,Q8BQ47,Q8BTM8,Q8BYZ1,Q8K4M5,Q8R0H9,Q8R5J9,Q8VD04,Q8VDD8,…
GO:BP	protein refolding	GO:0042026	false	3.24013e-07	6.48944	24	2465	15	27205	P01887,P07901,P14602,P17156,Q61696,P20029,P23927,P38647,P63017,P63037,P63038,Q99L47,Q99M31,Q9QYI5,Q9QYJ0
GO:BP	negative regulation of mRNA splicing, via spliceosome	GO:0048025	false	3.24013e-07	6.48944	24	2465	15	27205	O88569,P26369,P61979,Q3TWW8,Q3USH5,Q61937,Q8BHD7,Q8BL97,Q8R081,Q91V81,Q91VM5,Q99KG3,Q9D0B0,Q9JIX8,Q9R0U0
GO:BP	purine nucleoside monophosphate biosynthetic process	GO:0009127	false	3.24013e-07	6.48944	24	2465	15	27205	P00493,P03958,P24547,P28650,P46664,P50096,P54822,P55264,P56380,Q3THK7,Q5SUR0,Q64737,Q99L27,Q9CWJ9,Q9DCL9
GO:BP	chaperone cofactor-dependent protein refolding	GO:0051085	false	3.40499e-07	6.46788	31	2465	17	27205	P04441,P17156,Q61696,P20029,P38647,P63017,Q60739,Q61699,Q64433,Q99L47,Q99M31,Q9D832,Q9DCT5,Q9ESP1,Q9QYI3,Q9QYJ3,Q9R0Q7
GO:BP	positive regulation of nucleocytoplasmic transport	GO:0046824	false	3.69223e-07	6.43271	75	2465	27	27205	F6ZDS4,O08579,P04202,P07901,P11499,P26450,P46935,P47811,P49443,P49710,P61971,P62259,P62827,P63085,Q60749,Q62318,Q62384,Q6NVF9,Q8BHS3,Q8BKC5,Q8BTM8,Q8K1I7,Q8VCF0,Q921F2,Q9CQ49,Q9EST5,Q9JLV1
GO:BP	hexose catabolic process	GO:0019320	false	4.00404e-07	6.3975	35	2465	18	27205	O70250,O88990,P05064,P06151,P06745,P09411,P16858,P17182,P17183,P17710,P17751,P21550,P23780,P52480,Q8BH59,Q8K157,Q924M7,Q9WUA3
GO:BP	maintenance of location	GO:0051235	false	4.03821e-07	6.39381	370	2465	73	27205	F7BJB9,O08573,O08808,O09131,O09165,O35892,O89053,P01027,P01831,P04202,P06240,P06800,P07724,P08226,P09528,P0DP28,P10107,P10639,P13020,P13609,P14824,P17710,P19221,P20029,P20060,P20693,P23953,P26883,P29351,P29416,P30204,P31786,P46061,P49817,P54731,P20065,P62962,P63005,Q9WTX5,P70699,P84444,P97434,Q00623,Q08857,Q60648,Q60953,Q61554,Q6P069,Q6P6I6,Q6PHZ2,Q8BJS4,Q8BTM8,Q8BX70,Q8K2C7,Q8R429,Q8VCT4,Q8VEK3,…
GO:BP	integrin-mediated signaling pathway	GO:0007229	true	4.12899e-07	6.38416	107	2465	33	27205	O35601,O55222,P01831,P02469,P08121,P09055,P10493,P11276,P24063,P26011,P26039,P35235,P41731,P48025,Q00623,Q01768,Q3V3R4,Q501J7,Q60675,Q61001,Q61292,Q61739,Q62523,Q64339,Q8BK67,Q8BTM8,Q8CIB5,Q8K1B8,Q8VI36,Q9JHK5,Q9QUI0,Q9QUR8,Q9QVP9
GO:BP	negative regulation of endopeptidase activity	GO:0010951	false	4.19051e-07	6.37773	191	2465	47	27205	D0QMC3,P16381,O08539,O08677,O08800,O54946,P06745,P07758,P08071,P0DOV2,P11352,P12710,P16858,P18654,P19324,P20108,P21460,P22599,P23927,P28184,P29699,P29788,P31428,P32261,P37040,P41272,P51125,P82343,P97290,P99029,Q00897,Q60737,Q60854,Q61247,Q8BV49,Q8BWG8,Q8BY87,Q8CGE8,Q8CIN4,Q8VDP3,Q8VDY9,Q8VEJ4,Q99LX0,Q99M87,Q9D154,Q9D1D4,Q9QXC1
GO:BP	negative regulation of immune system process	GO:0002683	false	4.20278e-07	6.37646	498	2465	90	27205	B2RRE7,D0QMC3,O08573,O35309,O35988,O54879,O88890,P01831,P03958,P04202,P04441,P04925,P06800,P08071,P08121,P63158,P0DOV2,P10107,P11276,P11352,P12246,P14602,P14901,P15532,P15702,P21958,P26040,P26450,P28798,P28843,P29351,P31996,P34884,P35329,P36371,P38647,P48453,P51910,P56213,P57725,P59729,P60670,P70362,P70677,P84444,P97290,P99026,Q00623,Q01768,Q05117,Q08024,Q08093,Q08288,Q3U1F9,Q60710,Q60775,Q60994,…
GO:BP	blood vessel development	GO:0001568	false	5.13009e-07	6.28987	747	2465	121	27205	A2BH40,A6H6E2,E9Q634,O08692,O35206,O35639,O35892,O88207,O89090,O89110,P01027,P01831,P02463,P04202,P06909,P07214,P07356,P08121,P08122,P08226,P09055,P09405,P09411,P63158,P09470,P10107,P10833,P11087,P11276,P11352,P12815,P14602,P14901,P15105,P18572,P20918,P21844,P21956,P22272,P26638,P27512,P27782,P28654,P28798,P31230,P32921,P39054,P39061,P39447,P46935,P47811,P47941,P48025,P49817,P49935,P51437,P52480,…
GO:BP	regulation of protein-containing complex disassembly	GO:0043244	false	5.61997e-07	6.25027	131	2465	37	27205	O88342,O88746,P08032,P13020,P16546,P18760,P26043,P45591,P47754,P47757,P55194,P58771,P62774,P63242,P70429,Q62261,Q6A028,Q8BWY3,Q8C052,Q8CAK3,Q8K4L3,Q8R050,Q91YR1,Q99NB8,Q9CVB6,Q9EPU0,Q9ERG0,Q9JHJ0,Q9JHK5,Q9JI91,Q9JKK7,Q9JLH8,Q9JMG7,Q9QYB5,Q9QYC0,Q9R0P5,Q9Z0P5
GO:BP	negative regulation of multicellular organismal process	GO:0051241	false	5.91809e-07	6.22782	1199	2465	174	27205	A6H6E2,E9PV24,O08539,O08573,O08677,O08692,O08807,O09106,O09126,O35129,O35309,O35892,O35988,O54879,O88587,O88990,O89017,P01831,P01887,P03958,P04202,P04441,P04925,P12023,P06728,P06800,P07214,P07356,P08071,P08122,P08226,P08228,P08752,P09411,P63158,P09470,P10107,P11276,P11499,P12246,P13609,P14211,P14602,P14901,P15532,P15702,P19157,P19221,P20918,P25799,P26040,P26262,P26450,P26638,P27782,P28184,P28654,…
GO:BP	regulation of kinase activity	GO:0043549	false	6.0294e-07	6.21973	708	2465	116	27205	A2ASQ1,A2ASS6,E9Q394,P16381,O35129,O35988,O55222,O88522,P01831,P04117,P04202,P04441,P04925,P12023,P06800,P07901,P08071,P08226,P08228,P09470,P09581,P10126,P11499,P14602,P17742,P19157,P19221,P20108,P22272,P22682,P26450,P26645,P27512,P28184,P29351,P29699,P32883,P32921,P34884,P41216,P41241,P46414,P48025,P49817,P51949,P57759,P60710,P61022,P61226,P62835,P62908,P63037,P63094,P63330,P67778,P68040,P70441,…
GO:BP	vesicle organization	GO:0016050	false	6.0313e-07	6.21959	344	2465	69	27205	B9EKI3,O08547,O09044,O35643,O35988,O55013,O88746,O88983,O89053,P07356,P08207,P08226,P10107,P12815,P13609,Q01147,P32507,P35278,P35585,P46467,P50516,P50518,P51150,P51863,P57746,P61021,P61022,P61028,P62814,P62821,P63005,P70297,P70452,Q3UPL0,Q61187,Q61768,Q64314,Q80U87,Q8BFY6,Q8BJF9,Q8BL66,Q8BUK6,Q8CHH9,Q8K2K6,Q8VDD8,Q8VED2,Q91V41,Q921W0,Q99K28,Q99MI1,Q9CQ10,Q9CQ22,Q9CQD4,Q9CR51,Q9D1D4,Q9D1K2,Q9D1M0,…
GO:BP	regulation of protein kinase activity	GO:0045859	false	6.45589e-07	6.19004	612	2465	104	27205	A2ASQ1,A2ASS6,E9Q394,P16381,O35129,O35988,O55222,O88522,P01831,P04117,P04202,P04925,P12023,P06800,P07901,P08071,P08226,P08228,P09470,P09581,P11499,P14602,P17742,P19157,P22272,P22682,P26645,P27512,P28184,P29351,P29699,P32883,P32921,P34884,P41216,P41241,P46414,P48025,P49817,P51949,P57759,P60710,P61022,P61226,P62835,P62908,P63037,P63094,P63330,P67778,P68040,P70441,P70677,P84444,P97492,Q01279,Q06890,…
GO:BP	actin filament capping	GO:0051693	false	6.68826e-07	6.17469	44	2465	20	27205	P08032,P13020,P16546,P18760,P26043,P47754,P47757,P58771,P62774,P70429,Q62261,Q8K4L3,Q91YR1,Q9CVB6,Q9JHJ0,Q9JKK7,Q9JLH8,Q9QYB5,Q9QYC0,Q9Z0P5
GO:BP	pyruvate metabolic process	GO:0006090	false	6.88174e-07	6.1623	126	2465	36	27205	O08749,O55135,O70250,O88990,P04919,P05063,P05064,P12023,P06151,P06745,P06801,P09411,P13707,P16125,P16858,P17182,P17183,P17710,P17751,P21550,P35486,P52480,Q60597,Q60932,Q8BH04,Q8BKZ9,Q8BMF4,Q8BTY1,Q8R0F8,Q91XB0,Q924M7,Q99KE1,Q9D051,Q9DBJ1,Q9DCU9,Q9WUA3
GO:BP	regulation of protein localization to nucleus	GO:1900180	false	7.05411e-07	6.15156	156	2465	41	27205	E9Q5C9,F6ZDS4,P04202,P12023,P07901,P11499,P15105,P19221,P26450,P47811,P48678,P49710,P51910,P61022,P61961,P61971,P62827,P63085,P63166,Q05CL8,Q08857,Q5SVQ0,Q60520,Q61937,Q62318,Q62384,Q63850,Q8BHS3,Q8BKC5,Q8BTM8,Q8BTS4,Q8CIB5,Q8R332,Q8VCF0,Q921F2,Q99LX0,Q9D0E1,Q9JLM8,Q9JLQ0,Q9JLV1,Q9QUR7
GO:BP	cell part morphogenesis	GO:0032990	false	7.20398e-07	6.14243	751	2465	121	27205	A2ASQ1,A2ASS6,B2RXS4,O08553,O09126,O35598,O55022,O55222,P00493,P01831,P12023,P07901,P08226,P09055,P09581,P11276,P11499,Q01147,P16330,P18572,P18760,P20152,P26645,P27612,P28184,P32507,P35235,P35282,P39054,P42703,P46935,P50396,P52503,P53810,P54227,P55288,P58281,P59326,P60710,P61161,P61979,P63005,P63328,P68510,P70335,P70429,P70460,P84096,Q01279,Q03173,Q05144,Q06890,Q3V3R4,Q58A65,Q60520,Q60598,Q60675,…
GO:BP	glucose catabolic process	GO:0006007	false	7.41816e-07	6.1297	25	2465	15	27205	O70250,O88990,P05064,P06151,P06745,P09411,P16858,P17182,P17183,P17710,P17751,P21550,P52480,Q8BH59,Q9WUA3
GO:BP	ribosomal small subunit biogenesis	GO:0042274	false	7.44571e-07	6.12809	72	2465	26	27205	P14131,P14206,P62082,P62242,P62264,P62313,P62754,P62843,P62849,P62852,P62858,P63276,P70279,Q61937,Q6ZWN5,Q6ZWY3,Q80X85,Q8BW10,Q9CQR2,Q9CYH6,Q9CZX8,Q9D0T1,Q9D1C9,Q9DB96,Q9JI13,Q9JJI8
GO:BP	mRNA export from nucleus	GO:0006406	false	7.44571e-07	6.12809	72	2465	26	27205	F6ZDS4,O08583,O88569,P84104,Q1HFZ0,Q61655,Q62383,Q6NZF1,Q7TMY4,Q80U93,Q8BG81,Q8BJ71,Q8BZR9,Q8C1D8,Q8C570,Q8CCS6,Q8K3W3,Q8VE80,Q91VC3,Q9CQ49,Q9CWZ3,Q9CY57,Q9D1J3,Q9D7M8,Q9JIX0,Q9Z1N5
GO:BP	internal peptidyl-lysine acetylation	GO:0018393	false	8.00263e-07	6.09677	169	2465	43	27205	O88712,P04202,P12023,P27782,P37040,P60122,P60710,P60762,P61965,P63139,P70353,Q9Z0H3,Q3TKT4,Q3TVI8,Q5SVQ0,Q61191,Q64287,Q7TNV0,Q7TPV4,Q8BWG8,Q8C1D8,Q8K0H5,Q8R3B7,Q8VEK6,Q91WV0,Q91ZW3,Q921M3,Q922P9,Q923D4,Q99LX0,Q9D1P2,Q9DA08,Q9DAT2,Q9ESU6,Q9JIK5,Q9JIX0,Q9R1C0,Q9WTI7,Q9WTM5,Q9Z1R2,Q9Z277,Q9Z2D6,Q9Z2N8
GO:BP	internal protein amino acid acetylation	GO:0006475	false	8.00263e-07	6.09677	169	2465	43	27205	O88712,P04202,P12023,P27782,P37040,P60122,P60710,P60762,P61965,P63139,P70353,Q9Z0H3,Q3TKT4,Q3TVI8,Q5SVQ0,Q61191,Q64287,Q7TNV0,Q7TPV4,Q8BWG8,Q8C1D8,Q8K0H5,Q8R3B7,Q8VEK6,Q91WV0,Q91ZW3,Q921M3,Q922P9,Q923D4,Q99LX0,Q9D1P2,Q9DA08,Q9DAT2,Q9ESU6,Q9JIK5,Q9JIX0,Q9R1C0,Q9WTI7,Q9WTM5,Q9Z1R2,Q9Z277,Q9Z2D6,Q9Z2N8
GO:BP	immune effector process	GO:0002252	false	8.35244e-07	6.07819	761	2465	122	27205	O08573,O09044,O35129,O35309,O35639,O88342,O88890,O89053,P00493,P01027,P01029,P01887,P03953,P03958,P04186,P04202,P04441,P12023,P06745,P06800,P06909,P63158,P09470,P10107,P11438,P11680,P13597,P14106,P14901,P15702,P16045,P17710,P19221,P20693,P21958,P22272,P22682,P23591,P23611,P24063,P27512,P27782,P28798,P28843,P29351,P29452,P32507,P34884,P35329,P35700,P36371,P41272,P41317,P48025,P48453,P49935,P54276,…
GO:BP	regulation of cell projection organization	GO:0031344	false	8.52365e-07	6.06937	753	2465	121	27205	A2ASQ1,B2RXS4,O08553,O08795,O09126,O35114,O35598,O55222,O88487,P01831,P01887,P04925,P12023,P07901,P08226,P09055,P10126,P11276,P13597,P14602,P15532,P16045,P18760,P20029,P20152,P26040,P26043,P26450,P26645,P27546,P28184,P28798,P30416,P31725,P34022,P35282,P39054,P46935,P47757,P47941,P49817,P50396,P58281,P59326,P61028,P61161,P61979,P62835,P62962,P63005,P63321,P63328,P68510,P70315,P70429,P84096,P84444,…
GO:BP	peptidyl-lysine acetylation	GO:0018394	false	8.60821e-07	6.06509	182	2465	45	27205	O88712,P04202,P12023,P27782,P37040,P60122,P60710,P60762,P61965,P63139,P70353,Q9Z0H3,Q3TKT4,Q3TVI8,Q5SVQ0,Q60953,Q61191,Q64287,Q7TNV0,Q7TPV4,Q8BWG8,Q8C1D8,Q8K0H5,Q8R3B7,Q8VEK6,Q91WV0,Q91ZW3,Q921M3,Q922P9,Q923D4,Q99LX0,Q9D0S9,Q9D1P2,Q9DA08,Q9DAT2,Q9ESU6,Q9JIK5,Q9JIX0,Q9R1C0,Q9WTI7,Q9WTM5,Q9Z1R2,Q9Z277,Q9Z2D6,Q9Z2N8
GO:BP	neurogenesis	GO:0022008	false	8.65491e-07	6.06274	1871	2465	248	27205	A2ASQ1,A2ASS6,B2RXS4,O08539,O08553,O08738,O08795,O08808,O09106,O09126,O35114,O35598,O35988,O54941,O55022,O55106,O55222,O88342,O88487,P00375,P00493,P01027,P01831,P01887,P02469,P04202,P12023,P06728,P06909,P07356,P07901,P08121,P08207,P08226,P08228,P09055,P09470,P09581,P09671,P10107,P10126,P10833,P11276,P11499,P14211,P14602,P15532,P16045,Q01147,P16330,P17742,P18572,P18760,P19157,P19221,P20029,P20060,…
GO:BP	alpha-amino acid catabolic process	GO:1901606	false	8.98892e-07	6.04629	88	2465	29	27205	O35855,P05201,P05202,P26443,P29758,P35505,P38060,P50247,Q3ULD5,Q71RI9,Q78JT3,Q8BTY1,Q8BVI4,Q8C0M9,Q8CHT0,Q8QZS1,Q8QZT1,Q8R016,Q91WK5,Q99L13,Q99LD8,Q9CWS0,Q9CXF0,Q9D2G2,Q9DBE0,Q9DBL1,Q9DCU9,Q9EQ20,Q9JHI5
GO:BP	response to peptide hormone	GO:0043434	false	9.01828e-07	6.04488	482	2465	87	27205	O35326,O35685,O55135,O89090,P00920,P04202,P05201,P07758,P08121,P08752,P09242,P09405,P10107,P11087,Q01147,P16460,P18242,P18572,P18760,P19157,P22599,P24270,P24527,P25799,P26450,P26645,P28352,P28574,P29699,P35235,P37040,P38532,P41241,P46061,P46414,P47811,P48036,P49817,Q9D964,P52480,P54869,P58281,P61979,P61982,P62754,P63085,P67778,P70335,P81117,P84104,P97496,P98083,Q00724,Q00897,Q04207,Q3TWW8,Q60631,…
GO:BP	DNA replication	GO:0006260	false	9.222e-07	6.03518	276	2465	59	27205	E9Q6J5,O08583,O08600,O35295,O88286,P11157,P17918,P21460,P25206,P42669,P49717,P49718,P54103,P54731,P60122,P97310,P97868,Q00899,Q01279,Q04750,Q08943,Q5SVQ0,Q60520,Q60710,Q60972,Q60973,Q61216,Q61687,Q61881,Q61937,Q62384,Q65Z40,Q80XU3,Q810D6,Q8K1J5,Q8K339,Q8K409,Q8R0F6,Q8R1N0,Q8R3C0,Q8VEE4,Q91W59,Q91XB0,Q91ZW3,Q99JB2,Q99M87,Q99MD9,Q99ME9,Q99NH0,Q9CQ71,Q9CW03,Q9CWY8,Q9CXW3,Q9CYR0,Q9DD18,Q9EPU0,Q9JKP8,…
GO:BP	glycolytic process through fructose-6-phosphate	GO:0061615	false	9.62987e-07	6.01638	22	2465	14	27205	O70250,P04919,P05064,P06745,P09411,P16858,P17182,P17183,P17710,P17751,P21550,P52480,Q924M7,Q9WUA3
GO:BP	maintenance of location in cell	GO:0051651	false	9.77525e-07	6.00987	242	2465	54	27205	F7BJB9,O08808,O09131,O09165,O35892,O89053,P01831,P04202,P06240,P06800,P07724,P08226,P09528,P0DP28,P10639,P13020,P13609,P14824,P17710,P19221,P20029,P20060,P26883,P29351,P29416,P31786,P46061,P49817,P20065,P62962,P63005,Q9WTX5,P70699,P84444,P97434,Q60648,Q60953,Q6P069,Q6P6I6,Q6PHZ2,Q8BJS4,Q8BTM8,Q8BX70,Q8K2C7,Q8R429,Q8VEK3,Q91YR1,Q99LX0,Q9EQH4,Q9QVP9,Q9QXS6,Q9R0Q3,Q9Z0P5,Q9Z2I0
GO:BP	carbohydrate derivative catabolic process	GO:1901136	false	9.78229e-07	6.00956	170	2465	43	27205	O35744,O88958,P00493,P03958,P04202,P06797,P12265,P13707,P20060,P21460,P29416,P50247,P51569,P52624,P55772,P70349,P82343,Q00519,Q3ULJ0,Q571E4,Q60648,Q60710,Q61207,Q6P3D0,Q8BFR4,Q8BHC0,Q8BTJ4,Q8BVU5,Q8JZV7,Q8QZT1,Q8R242,Q99L27,Q9CRC9,Q9D020,Q9DCC4,Q9DCJ9,Q9JI46,Q9JI78,Q9JM14,Q9QWR8,Q9QY93,Q9QZN4,Q9R111
GO:BP	protein acylation	GO:0043543	false	1.03285e-06	5.98596	256	2465	56	27205	P16381,O08749,O70310,O88712,P04202,P12023,P15105,P27782,P36993,P37040,P49443,P60122,P60710,P60762,P61965,P62915,P63139,P70353,Q9Z0H3,Q3TKT4,Q3TVI8,Q5SVQ0,Q60597,Q60953,Q61191,Q64287,Q7TNV0,Q7TPV4,Q8BWG8,Q8C1D8,Q8K0H5,Q8R3B7,Q8VEK6,Q91VL8,Q91WV0,Q91ZW3,Q921M3,Q922P9,Q923D4,Q99LX0,Q9D0S9,Q9D1P2,Q9D2G2,Q9DA08,Q9DAT2,Q9ESU6,Q9JIK5,Q9JIX0,Q9QY36,Q9R1C0,Q9WTI7,Q9WTM5,Q9Z1R2,Q9Z277,Q9Z2D6,Q9Z2N8
GO:BP	regulation of plasma membrane bounded cell projection organization	GO:0120035	false	1.04843e-06	5.97946	739	2465	119	27205	A2ASQ1,B2RXS4,O08553,O08795,O09126,O35114,O35598,O55222,O88487,P01831,P01887,P04925,P12023,P07901,P08226,P09055,P10126,P11276,P13597,P14602,P15532,P16045,P18760,P20029,P20152,P26040,P26043,P26450,P26645,P27546,P28184,P28798,P30416,P31725,P34022,P35282,P39054,P46935,P47757,P47941,P49817,P50396,P58281,P59326,P61161,P61979,P62835,P62962,P63005,P63321,P63328,P68510,P70315,P70429,P84096,P84444,Q01768,…
GO:BP	negative regulation of RNA splicing	GO:0033119	false	1.06121e-06	5.9742	29	2465	16	27205	O88569,P26369,P61979,P62301,Q3TWW8,Q3USH5,Q61937,Q8BHD7,Q8BL97,Q8R081,Q91V81,Q91VM5,Q99KG3,Q9D0B0,Q9JIX8,Q9R0U0
GO:BP	regulation of protein depolymerization	GO:1901879	false	1.09017e-06	5.96251	94	2465	30	27205	O88342,P08032,P13020,P16546,P18760,P26043,P45591,P47754,P47757,P55194,P58771,P62774,P70429,Q62261,Q6A028,Q8C052,Q8K4L3,Q91YR1,Q9CVB6,Q9ERG0,Q9JHJ0,Q9JHK5,Q9JI91,Q9JKK7,Q9JLH8,Q9JMG7,Q9QYB5,Q9QYC0,Q9R0P5,Q9Z0P5
GO:BP	regulation of mitotic spindle organization	GO:0060236	false	1.24033e-06	5.90646	41	2465	19	27205	E9Q7G0,F6ZDS4,O08788,Q61696,P46467,Q63850,Q68FD5,Q80U16,Q8BJF9,Q8C570,Q8VC03,Q8VEK3,Q921W0,Q9CQ10,Q9CQD4,Q9D7S9,Q9D8B3,Q9DB34,Q9JHU4
GO:BP	biological process involved in interaction with host	GO:0051701	false	1.25999e-06	5.89963	184	2465	45	27205	O08583,O35604,P04441,P08071,P09103,P63158,P10605,P10852,P11499,P11983,P12246,P13020,P13597,P16045,P18572,P28843,P32507,P42567,P46467,P49817,P51150,P67778,Q08879,Q3U1J4,Q61107,Q61187,Q61216,Q61475,Q62165,Q6PGH2,Q7TMY4,Q8BJF9,Q8CJ91,Q8VE80,Q921W0,Q9CQ10,Q9CQD4,Q9CX00,Q9D7S9,Q9D8B3,Q9DB34,Q9JKF6,Q9WV55,Q9Z0E6,Q9Z1N5
GO:BP	nuclear-transcribed mRNA catabolic process	GO:0000956	false	1.3002e-06	5.88599	117	2465	34	27205	Q8K0V4,P29341,P32067,P56960,P62960,Q569Z6,Q60668,Q8BKI2,Q8BTW3,Q8BWY3,Q8CHP5,Q8CI75,Q8CJG0,Q8K3W3,Q8R050,Q8VBV3,Q8VC85,Q8VEK3,Q91VC3,Q91W50,Q91YD3,Q921I9,Q99020,Q9CQ49,Q9CQQ8,Q9CWZ3,Q9D0I8,Q9D0M0,Q9D753,Q9D7M8,Q9DAR7,Q9DBR1,Q9EPU0,Q9JHI7
GO:BP	reactive oxygen species metabolic process	GO:0072593	false	1.3023e-06	5.88529	237	2465	53	27205	O08807,O09164,O55135,P00375,P00405,P04202,P12023,P06728,P08228,P08752,P09671,P10126,P11352,P19157,P19221,P20108,P23927,P24270,P28184,P35700,P46412,P47738,P47811,P48025,P48758,P62897,P63038,P63242,P97369,P98083,P99029,Q00519,Q00612,Q01279,Q05117,Q08857,Q09014,Q60631,Q60932,Q61171,Q7TMR0,Q91VD9,Q99LX0,Q9CQ54,Q9DCT2,Q9ERS2,Q9JI75,Q9JKX4,Q9JMH6,Q9QUI0,Q9QVP9,Q9R0H0,Q9WU84
GO:BP	negative regulation of protein-containing complex assembly	GO:0031333	false	1.32326e-06	5.87836	159	2465	41	27205	P16381,P08032,P63158,P13020,P16546,P17047,P18760,P19253,P20029,P23927,P26043,P30416,P38532,P47754,P47757,P49443,P54227,P55284,P58771,P20065,P62774,P62962,P70429,Q06890,Q08481,Q60930,Q61166,Q62261,Q7TNG5,Q8K4L3,Q91YR1,Q921M7,Q9CVB6,Q9D8B7,Q9EQH3,Q9JHJ0,Q9JKK7,Q9JLH8,Q9QYB5,Q9QYC0,Q9Z0P5
GO:BP	negative regulation of cell migration	GO:0030336	false	1.40066e-06	5.85367	300	2465	62	27205	A6H6E2,O09106,O35892,O55222,O70200,P01831,P03958,P04202,P04441,P08121,P08226,P63158,P10833,P14211,P19157,P28352,P28654,P28843,P31428,P34884,P41731,P49817,P51910,P54071,P55288,P58771,P59729,P61226,P67871,P70429,P70441,P84444,Q01339,Q08093,Q5DTM8,Q60520,Q60972,Q60973,Q60994,Q61599,Q62165,Q62188,Q80U16,Q8BIH0,Q8VDD5,Q8VE70,Q91Z67,Q99JT2,Q99K41,Q99KH8,Q99LX0,Q99ME9,Q99PT1,Q9D0A3,Q9D7X3,Q9QUI0,Q9QXV3,…
GO:BP	leukocyte migration	GO:0050900	false	1.40906e-06	5.85107	380	2465	73	27205	O08573,O35598,O54824,O55098,O70200,O70423,O88342,O89017,O89053,P01831,P03958,P04202,P04441,P12023,P09055,P63158,P09581,P10107,P13597,P14211,P14576,P15702,P17742,P18337,P18572,P19253,P20918,P24063,P24369,P26011,P26041,P26450,P28843,P29533,P31230,P31428,P31725,P34884,P47941,P48025,P51910,P59729,P63005,P63085,P70122,P70335,P83741,P84096,P84444,P97797,Q05144,Q08093,Q08481,Q3V3R4,Q5SUA5,Q61160,Q61739,…
GO:BP	muscle contraction	GO:0006936	false	1.54603e-06	5.81078	315	2465	64	27205	A2ASQ1,A2ASS6,O08539,O09165,O55111,O70250,O88990,P03958,P05064,P05977,P06240,P07901,P08228,P09542,P0DP28,P13020,P13412,P13541,P13542,P14824,P17182,P20801,P21107,P26883,P49817,P51667,P52503,P58771,P58774,P63166,P68033,P70699,P97457,P98083,Q3ULJ0,Q3UZA1,Q5SX39,Q5SX40,Q5XKE0,Q60598,Q60605,Q62234,Q6IRU2,Q6P069,Q6PDM2,Q6PDN3,Q6PHZ2,Q6PIC6,Q70IV5,Q811D0,Q8BTM8,Q8CFI0,Q8R429,Q8VDN2,Q91Z83,Q925B0,Q9EQG9,…
GO:BP	nuclear chromosome segregation	GO:0098813	false	1.54603e-06	5.81078	315	2465	64	27205	A2BH40,E9Q7G0,F6ZDS4,O35685,O54941,Q61696,P42209,P46467,P60710,P61161,P62827,P70168,P97496,Q9Z0H3,Q3TKT4,Q3TQI7,Q61103,Q61166,Q61216,Q61550,Q63850,Q64511,Q65Z40,Q68FD5,Q6KCD5,Q6PDG5,Q76MZ3,Q80U16,Q8BJF9,Q8BK67,Q8BTM8,Q8C052,Q8CI75,Q8K2F8,Q8R1Q8,Q8R2U0,Q8VC03,Q8VDD8,Q8VEK3,Q91ZW3,Q921K9,Q921M4,Q921W0,Q99JR8,Q99JY9,Q99KJ8,Q9CQ10,Q9CQD4,Q9CU62,Q9CW03,Q9CXE2,Q9CYH6,Q9D7S9,Q9D8B3,Q9DB34,Q9DBR0,Q9JHU4,…
GO:BP	protein targeting	GO:0006605	false	1.58083e-06	5.80112	308	2465	63	27205	O08915,O35114,O35857,P04925,P07901,P14576,P16254,P17047,P20029,P24668,P46935,P47758,P49962,P50396,P51150,P56812,P61022,P61028,P61620,P61982,P62075,P62259,P63017,P63038,P63101,P68254,P70444,Q60817,Q02819,Q06890,Q09014,Q60953,Q61335,Q8BJU0,Q8BTS4,Q8BX70,Q8CHS8,Q8K2C7,Q8VCI5,Q8VEA4,Q99JY9,Q99LI8,Q99LP6,Q9CPQ3,Q9CQ92,Q9CQV8,Q9CVB6,Q9CXW4,Q9CYG7,Q9CYN2,Q9D880,Q9D8B3,Q9DCH6,Q9ERS2,Q9ESW4,Q9JLV1,Q9WTI7,…
GO:BP	GMP metabolic process	GO:0046037	false	1.60578e-06	5.79431	26	2465	15	27205	P00493,P03958,P24547,P50096,P54822,P55264,Q00519,Q3THK7,Q5SUR0,Q64520,Q64737,Q99L27,Q9CWJ9,Q9DCL9,Q9R111
GO:BP	homeostasis of number of cells	GO:0048872	false	1.62693e-06	5.78863	359	2465	70	27205	O70494,O88522,O89053,O89090,P01887,P03958,P04202,P04247,P04441,P04919,P06745,P08032,P08228,P63158,P09581,P10107,P10711,P14901,P28661,P30681,P32883,P34884,P35235,P35700,P38647,P47811,P48453,P49710,P51881,P55200,P56542,P57716,P62264,P62754,P62849,P63276,P70677,P97807,P99029,Q00612,Q08288,Q3TKT4,Q5SVQ0,Q61160,Q61171,Q64339,Q6Y7W8,Q80X19,Q80X50,Q8BHD7,Q8BMS9,Q8CFE3,Q8K352,Q8K409,Q8VEE4,Q8VEJ4,Q922D8,…
GO:BP	zymogen activation	GO:0031638	false	1.64279e-06	5.78442	90	2465	29	27205	D0QMC3,E9PV24,O08738,O89017,O89110,P06797,P07356,P08207,P09411,P0DOV2,P17182,P19221,P26262,P49935,P62897,Q01339,Q61160,Q61247,Q61646,Q80YC5,Q8BV49,Q8CG16,Q8CGE8,Q8K0E8,Q8VCM7,Q925B0,Q9EPB4,Q9QWK4,Q9WUU7
GO:BP	regulation of cell-substrate adhesion	GO:0010810	false	1.66286e-06	5.77915	225	2465	51	27205	O35988,O54988,O55222,P01831,P08207,P09055,P09103,P10493,P10833,P11087,P11276,P14211,P16045,P18760,P20918,P23591,P26450,P29788,P35235,P39054,P47941,P51910,P57780,P70335,P84444,Q00623,Q05144,Q08857,Q08879,Q3UUV5,Q61739,Q62009,Q62165,Q64010,Q64727,Q8BK67,Q8BTM8,Q8CIB5,Q8VDD5,Q99K41,Q99KW3,Q9CVB6,Q9D7X3,Q9JI11,Q9JKF1,Q9QUI0,Q9QVP9,Q9QXS6,Q9R1E6,Q9WTR5,Q9WUM4
GO:BP	nucleosome organization	GO:0034728	false	1.74193e-06	5.75897	124	2465	35	27205	A2BH40,O54941,Q8CGP2,P10922,P15864,P28656,P43274,P43275,P43276,P43277,P62806,P97310,P97496,Q08943,Q9Z0H3,Q3TEA8,Q3TKT4,Q60972,Q61687,Q61937,Q62383,Q6PDG5,Q78ZA7,Q7JJ13,Q810D6,Q91WN1,Q91ZW3,Q99JR8,Q99MD9,Q9CQE6,Q9EQU5,Q9EST5,Q9JKP8,Q9JLI8,Q9QZQ8
GO:BP	macromolecule deacylation	GO:0098732	false	1.78451e-06	5.74848	130	2465	36	27205	O09106,O35448,O88531,O88712,P04202,P60762,P61965,P67778,P97823,Q02614,Q04692,Q5UAK0,Q60520,Q60953,Q60972,Q60973,Q61239,Q6KCD5,Q6PDQ2,Q8BHJ5,Q8BTM8,Q8C2Q3,Q8CFE3,Q8CHY6,Q8VDP4,Q8VHR5,Q8VIJ6,Q91WV0,Q91ZW3,Q9DA08,Q9DBR0,Q9QXE7,Q9R190,Q9WTL7,Q9WU42,Q9Z2E1
GO:BP	tube development	GO:0035295	false	1.88309e-06	5.72513	1173	2465	169	27205	A2BH40,A6H6E2,B2RXS4,E9Q634,O08692,O35129,O35206,O35639,O35892,O35988,O55222,O70494,O88851,O89090,O89110,P01027,P01831,P02463,P03958,P04202,P06909,P07214,P07356,P08121,P08122,P08226,P09055,P09405,P09411,P63158,P09470,P10107,P10833,P11276,P11352,P12815,P14602,P14901,P15105,Q01147,P16460,P18572,P18760,P19253,P20918,P21844,P21956,P21981,P24270,P24527,P26638,P26645,P27046,P27512,P27782,P28654,P28798,…
GO:BP	regulation of protein import into nucleus	GO:0042306	false	1.97255e-06	5.70497	80	2465	27	27205	E9Q5C9,F6ZDS4,P04202,P07901,P11499,P26450,P47811,P49710,P51910,P61022,P61961,P61971,P62827,P63085,P63166,Q08857,Q62318,Q62384,Q63850,Q8BHS3,Q8BKC5,Q8BTM8,Q8BTS4,Q8R332,Q8VCF0,Q921F2,Q9JLV1
GO:BP	histone acetylation	GO:0016573	false	1.99093e-06	5.70094	161	2465	41	27205	O88712,P04202,P12023,P27782,P60122,P60710,P60762,P61965,P63139,P70353,Q9Z0H3,Q3TKT4,Q3TVI8,Q5SVQ0,Q61191,Q64287,Q7TNV0,Q7TPV4,Q8BWG8,Q8C1D8,Q8K0H5,Q8R3B7,Q8VEK6,Q91WV0,Q91ZW3,Q921M3,Q922P9,Q923D4,Q99LX0,Q9D1P2,Q9DA08,Q9DAT2,Q9ESU6,Q9JIK5,Q9JIX0,Q9R1C0,Q9WTI7,Q9WTM5,Q9Z277,Q9Z2D6,Q9Z2N8
GO:BP	response to temperature stimulus	GO:0009266	false	2.18175e-06	5.66119	200	2465	47	27205	F6ZDS4,O09165,O89086,P00405,P07310,P07901,P08228,P09671,P11499,P12815,P14602,P14901,P17156,Q61696,P23927,P38532,P45952,P50544,P54310,P54869,Q01853,P60824,P62259,P63017,P63037,P63038,P63166,P70202,Q60973,Q61749,Q64314,Q69ZN7,Q6ZWX6,Q8BVF2,Q8CGN5,Q8VCT4,Q91YW3,Q925B0,Q99JF8,Q99M87,Q9D1P4,Q9D7M8,Q9JIY5,Q9JLV1,Q9QYJ0,Q9QYJ3,Q9WUD1
GO:BP	regulation of protein dephosphorylation	GO:0035304	false	2.20344e-06	5.6569	91	2465	29	27205	E9Q6J5,P04202,P06800,P08113,P08752,P0DP28,P11499,P17742,P55284,P56212,P62259,P67871,P70335,P97434,Q3UM45,Q3V3R4,Q61249,Q6A028,Q6R891,Q7TSI3,Q8BH58,Q8K3G5,Q8R3G1,Q922D4,Q925B0,Q9CQV8,Q9DBR7,Q9DCL8,Q9QUR7
GO:BP	striated muscle cell differentiation	GO:0051146	false	2.31352e-06	5.63573	318	2465	64	27205	A2ASS6,A2BH40,E9Q394,O09165,O88342,O88990,P04202,P09055,P09581,P11352,P14211,P29452,P32883,P45591,P45952,P47811,P48453,P48678,P48962,P51667,P58771,P62774,P62960,P63328,P68033,P68134,Q60817,P70677,P97315,Q00612,Q00899,Q3UTJ2,Q58A65,Q61879,Q62176,Q69ZN7,Q6PHZ2,Q7TSG2,Q80U16,Q80X19,Q8BH64,Q8C3J5,Q8CI51,Q8CJ53,Q8VDD5,Q8VEK3,Q8VHX6,Q91YP2,Q91Z83,Q99KG3,Q9CQ19,Q9CXW3,Q9DBC7,Q9JHJ0,Q9JI91,Q9JIY0,Q9JK37,…
GO:BP	AMP biosynthetic process	GO:0006167	false	2.32617e-06	5.63336	14	2465	11	27205	P00493,P03958,P28650,P46664,P54822,P55264,P56380,Q5SUR0,Q64737,Q9CWJ9,Q9DCL9
GO:BP	regulation of cell differentiation	GO:0045595	false	2.4561e-06	5.60975	1744	2465	232	27205	A2BH40,B2RXS4,E9Q7G0,O08539,O08553,O08573,O08900,O09106,O09126,O35387,O54879,O54941,O55135,O55222,O88207,O88342,O88990,O89110,P00920,P01831,P01887,P02469,P03958,P04202,P04441,P12023,P06240,P06800,P07356,P07901,P08071,P08207,P08226,P09055,P63158,P09470,P09581,P09671,P0DOV2,P10107,P10493,P10833,P11087,P11276,P11499,P12246,P13864,P14211,P14602,P15532,Q01147,P17427,P19221,P20152,P21981,P26450,P26645,…
GO:BP	protein acetylation	GO:0006473	false	2.48144e-06	5.6053	214	2465	49	27205	P16381,O88712,P04202,P12023,P27782,P37040,P60122,P60710,P60762,P61965,P62915,P63139,P70353,Q9Z0H3,Q3TKT4,Q3TVI8,Q5SVQ0,Q60953,Q61191,Q64287,Q7TNV0,Q7TPV4,Q8BWG8,Q8C1D8,Q8K0H5,Q8R3B7,Q8VEK6,Q91VL8,Q91WV0,Q91ZW3,Q921M3,Q922P9,Q923D4,Q99LX0,Q9D0S9,Q9D1P2,Q9DA08,Q9DAT2,Q9ESU6,Q9JIK5,Q9JIX0,Q9QY36,Q9R1C0,Q9WTI7,Q9WTM5,Q9Z1R2,Q9Z277,Q9Z2D6,Q9Z2N8
[truncated: 1,270 more rows]

## Sheet: 412 UNIQ ID UNIPROT ID
source	term_name	term_id	highlighted	adjusted_p_value	negative_log10_of_adjusted_p_value	term_size	query_size	intersection_size	effective_domain_size	intersections
[truncated: 491 more rows]
