# Supplementary material for: Quantitative Proteomics and Molecular Mechanisms of Non-Hodgkin Lymphoma Mice Treated with Incomptine A, Part II
Source: Pharmaceuticals (Basel). 2025 Feb 11;18(2):242. doi: 10.3390/ph18020242 (PMC11858899; doi:10.3390/ph18020242)
Supplement: Supplementary file 1 [file pharmaceuticals-18-00242-s001.zip › Table S2.xlsx]

## Sheet: 2717 UNIQ ID, UNIPROT ID
UNIQID	UNIPROT-ID	Entrezid	Protein names
Mpeg1	A1L314	17476	Macrophage-expressed gene 1 protein
Gpatch8	A2A6A1	237943	G patch domain-containing protein 8
Arhgap27	A2AB59	544817	Rho GTPase-activating protein 27
Myom3	A2ABU4	242702	Myomesin-3
Ddi2	A2ADY9	68817	Protein DDI1 homolog 2
Map7d1	A2AJI0	245877	MAP7 domain-containing protein 1
Rtf1	A2AQ19	76246	RNA polymerase-associated protein RTF1 homolog
Agrn	A2ASQ1	11603	Agrin;Agrin N-terminal 110 kDa subunit;Agrin C-terminal 110 kDa subunit;Agrin C-terminal 90 kDa fragment;Agrin C-terminal 22 kDa fragment
Ttn	A2ASS6	22138	Titin
Mocs3	A2BDX3	69372	Adenylyltransferase and sulfurtransferase MOCS3;Molybdopterin-synthase adenylyltransferase;Molybdopterin-synthase sulfurtransferase
Las1l	A2BE28	76130	Ribosomal biogenesis protein LAS1L
Arid1a	A2BH40	93760	AT-rich interactive domain-containing protein 1A
Plcb2	A3KGF7	18796	1-phosphatidylinositol 4,5-bisphosphate phosphodiesterase beta-2
Ttc38	A3KMP2	239570	Tetratricopeptide repeat protein 38
Mmrn2	A6H6E2	105450	Multimerin-2
Arhgap31	A6X8Z5	12549	Rho GTPase-activating protein 31
Itih4	A6X935	16427	Inter alpha-trypsin inhibitor, heavy chain 4
Dlgap4	B1AZP2	228836	Disks large-associated protein 4
Otud4	B2RRE7	73945	OTU domain-containing protein 4
Plxnb2	B2RXS4	140570	Plexin-B2
Rbm25	B2RY56	67039	RNA-binding protein 25
Xpnpep3	B7ZMP1	321003	Probable Xaa-Pro aminopeptidase 3
Tmf1	B9EKI3	232286	TATA element modulatory factor
Mfap1b	C0HKD9	10003436
Rnaset2b	C0HKG6	68195
Krt10	P02535	16661	Keratin, type I cytoskeletal 10
Mndal	D0QMC3	10004046	Myeloid cell nuclear differentiation antigen-like protein
Safb	D3YXK2	224903	Scaffold attachment factor B1
Ccdc6	D3YZP9	76551	Coiled-coil domain-containing protein 6
Ptrhd1	D3Z4S3	69709	Putative peptidyl-tRNA hydrolase PTRHD1
Bin2	D3Z6Q9	668218	Bridging integrator 2
Fga	E9PV24	14161	Fibrinogen alpha chain;Fibrinopeptide A;Fibrinogen alpha chain
Mki67	E9PVX6	17345
Irf2bp2	E9Q1P8	270110	Interferon regulatory factor 2-binding protein 2
Akap13	E9Q394	75547
Arid1b	E9Q4N7	239985
Rnf213	E9Q555	672511	E3 ubiquitin-protein ligase RNF213
Nolc1	E9Q5C9	70769
Myo1e	E9Q634	71602	Unconventional myosin-Ie
Bod1l	E9Q6J5	665775
Zc3h13	E9Q784	67302
Numa1	E9Q7G0	101706
Tpr	F6ZDS4	108989	Nucleoprotein TPR
Morc3	F7BJB9	338467
Gtpbp1	O08582	14904	GTP-binding protein 1
D1Pas1	P16381	110957	Putative ATP-dependent RNA helicase Pl10;ATP-dependent RNA helicase DDX3X;ATP-dependent RNA helicase DDX3Y
Bin1	O08539	30948	Myc box-dependent-interacting protein 1
Sec22b	O08547	20333	Vesicle-trafficking protein SEC22b
Dpysl2	O08553	12934	Dihydropyrimidinase-related protein 2
Lgals9	O08573	16859	Galectin-9
Emd	O08579	13726	Emerin
Alyref	O08583	21681	THO complex subunit 4
Clta	O08585	12757	Clathrin light chain A
Endog	O08600	13804	Endonuclease G, mitochondrial
Myh11	O08638	17880	Myosin-11
Kng1	O08677	16644	Kininogen-1;Kininogen-1 heavy chain;Bradykinin;Kininogen-1 light chain
Ngp	O08692	18054	Neutrophilic granule protein
Prdx6	O08709	11758	Peroxiredoxin-6
Casp6	O08738	12368	Caspase-6;Caspase-6 subunit p18;Caspase-6 subunit p11
Polr2j	O08740	20022	DNA-directed RNA polymerase II subunit RPB11
Dld	O08749	13382	Dihydrolipoyl dehydrogenase, mitochondrial
Hsd17b10	O08756	15108	3-hydroxyacyl-CoA dehydrogenase type-2
Tcof1	O08784	21453	Treacle protein
Dctn1	O08788	13191	Dynactin subunit 1
Prkcsh	O08795	19089	Glucosidase 2 subunit beta
Serpinb8	O08800	20725	Serpin B8
Prdx4	O08807	53381	Peroxiredoxin-4
Diaph1	O08808	13367	Protein diaphanous homolog 1
Eftud2	O08810	20624	116 kDa U5 small nuclear ribonucleoprotein component
Gfra2	O08842	14586	GDNF family receptor alpha-2
Ikzf3	O08900	22780	Zinc finger protein Aiolos
Aip	O08915	11632	AH receptor-interacting protein
Atox1	O08997	11927	Copper transport protein ATOX1
Ltbp2	O08999	16997	Latent-transforming growth factor beta-binding protein 2
Ncoa3	O09000	17979	Nuclear receptor coactivator 3
Snap23	O09044	20619	Synaptosomal-associated protein 23
Il4i1	O09046	14204	L-amino-acid oxidase
Psmb1	O09061	19170	Proteasome subunit beta type-1
Hdac1	O09106	433759	Histone deacetylase 1
Sema4d	O09126	20354	Semaphorin-4D
Gsto1	O09131	14873	Glutathione S-transferase omega-1
Man2b1	O09159	17159	Lysosomal alpha-mannosidase
Sod3	O09164	20657	Extracellular superoxide dismutase [Cu-Zn]
Casq1	O09165	12372	Calsequestrin-1
Rpl21	O09167	19933	60S ribosomal protein L21
Scarb2	O35114	12492	Lysosome membrane protein 2
Phb2	O35129	12034	Prohibitin-2
Col15a1	O35206	12819	Collagen alpha-1(XV) chain;Restin
Ddt	O35215	13202	D-dopachrome decarboxylase
Psmd4	O35226	19185	26S proteasome non-ATPase regulatory subunit 4
Nsmaf	O35242	18201	Protein FAN
Dhx15	O35286	13204	Pre-mRNA-splicing factor ATP-dependent RNA helicase DHX15
Purb	O35295	19291	Transcriptional activator protein Pur-beta
Nmi	O35309	64685	N-myc-interactor
Srsf5	O35326	20384	Serine/arginine-rich splicing factor 5
Anp32a	O35381	11737	Acidic leucine-rich nuclear phosphoprotein 32 family member A
Hax1	O35387	23897	HCLS1-associated protein X-1
Ppt2	O35448	54397	Lysosomal thioesterase PPT2
Ech1	O35459	51798	Delta(3,5)-Delta(2,4)-dienoyl-CoA isomerase, mitochondrial
Psmb9	P28076	16912	Proteasome subunit beta type-9
Rabep1	O35551	54189	Rab GTPase-binding effector protein 1
Psmd14	O35593	59029	26S proteasome non-ATPase regulatory subunit 14;26S proteasome non-ATPase regulatory subunit 14 homolog
Adam10	O35598	11487	Disintegrin and metalloproteinase domain-containing protein 10
Fyb	O35601	23880	FYN-binding protein
Npc1	O35604	18145	Niemann-Pick C1 protein
Anxa3	O35639	11745	Annexin A3
Ap1b1	O35643	11764	AP-1 complex subunit beta-1
Cetn3	O35648	12626	Centrin-3
Nudc	O35685	18221	Nuclear migration protein nudC
Pnn	O35691	18949	Pinin
Hnrnph1	O35737	59013	Heterogeneous nuclear ribonucleoprotein H;Heterogeneous nuclear ribonucleoprotein H, N-terminally processed
Chil3	O35744	12655	Chitinase-like protein 3
Api5	O35841	11800	Apoptosis inhibitor 5
Bcat2	O35855	12036	Branched-chain-amino-acid aminotransferase, mitochondrial
Timm44	O35857	21856	Mitochondrial import inner membrane translocase subunit TIM44
Cops5	O35864	26754	COP9 signalosome complex subunit 5;COP9 signalosome complex subunit 5a
Calu	O35887	12321	Calumenin
Sp100	O35892	20684	Nuclear autoantigen Sp-100
LSM2	O35900	27756	U6 snRNA-associated Sm-like protein LSm2
Psmb10	O35955	19171	Proteasome subunit beta type-10
Sdc4	O35988	20971	Syndecan-4
Ptrf	O54724	19285	Polymerase I and transcript release factor
Ddost	O54734	13200	Dolichyl-diphosphooligosaccharide--protein glycosyltransferase 48 kDa subunit
Man2b2	O54782	17160	Epididymis-specific alpha-mannosidase
Dffa	O54786	13347	DNA fragmentation factor subunit alpha
Il16	O54824	16170	Pro-interleukin-16;Interleukin-16
Hmgb3	O54879	15354	High mobility group protein B3
Nfkbie	O54910	18037	NF-kappa-B inhibitor epsilon
Reps1	O54916	19707	RalBP1-associated Eps domain-containing protein 1
Akap2	O54931	677884	A-kinase anchor protein 2
Smarce1	O54941	57376	SWI/SNF-related matrix-associated actin-dependent regulator of chromatin subfamily E member 1
Dnajb6	O54946	23950	DnaJ homolog subfamily B member 6
Rnf13	O54965	24017	E3 ubiquitin-protein ligase RNF13
Crym	O54983	12971	Ketimine reductase mu-crystallin
Slk	O54988	20874	STE20-like serine/threonine-protein kinase
Fkbp7	O54998	14231	Peptidyl-prolyl cis-trans isomerase FKBP7
Trappc3	O55013	27096	Trafficking protein particle complex subunit 3
Pgrmc1	O55022	53328	Membrane-associated progesterone receptor component 1
Impa1	O55023	55980	Inositol monophosphatase 1
Copb2	O55029	50797	Coatomer subunit beta
Pde6d	O55057	18582	Retinal rod rhodopsin-sensitive cGMP 3,5-cyclic phosphodiesterase subunit delta
Stk10	O55098	20868	Serine/threonine-protein kinase 10
Strn	O55106	268980	Striatin
Dsg2	O55111	13511	Desmoglein-2
Nipsnap1	O55125	18082	Protein NipSnap homolog 1
Gbas	O55126	14467	Protein NipSnap homolog 2
Sap18	O55128	20220	Histone deacetylase complex subunit SAP18
39326	O55131	235072	Septin-7
Eif6	O55135	16418	Eukaryotic translation initiation factor 6
Rpl35a	O55142	57808	60S ribosomal protein L35a
Supt5h	O55201	20924	Transcription elongation factor SPT5
Ilk	O55222	16202	Integrin-linked protein kinase
Psmb5	O55234	19173	Proteasome subunit beta type-5
Dhx9	O70133	13211	ATP-dependent RNA helicase A
Eif3d	O70194	55944	Eukaryotic translation initiation factor 3 subunit D
Aif1	O70200	11629	Allograft inflammatory factor 1
Pdlim3	O70209	53318	PDZ and LIM domain protein 3
Pgam2	O70250	56012	Phosphoglycerate mutase 2
Eef1b	O70251	55949	Elongation factor 1-beta
Hmox2	O70252	15369	Heme oxygenase 2
Dgcr14	O70279	27886	Protein DGCR14
Atxn2	O70305	20239	Ataxin-2
Nmt1	O70310	18107	Glycylpeptide N-tetradecanoyltransferase 1
Epb41l2	O70318	13822	Band 4.1-like protein 2
Gpx4	O70325	625249	Phospholipid hydroperoxide glutathione peroxidase, mitochondrial
Gpld1	O70362	14756	Phosphatidylinositol-glycan-specific phospholipase D
Ctss	O70370	13040	Cathepsin S
Pdlim1	O70400	54132	PDZ and LIM domain protein 1
Aoc3	O70423	11754	Membrane primary amine oxidase
Psma3	O70435	19167	Proteasome subunit alpha type-3
Stx7	O70439	53331	Syntaxin-7
Dok2	O70469	13449	Docking protein 2
Snx3	O70492	54198	Sorting nexin-3
Snx12	O70493	55988	Sorting nexin-12
Sp3	O70494	20687	Transcription factor Sp3
Pfdn2	O70591	18637	Prefoldin subunit 2
Cnot3	Q8K0V4	232791	CCR4-NOT transcription complex subunit 3
Col5a1	O88207	12831	Collagen alpha-1(V) chain
Cfdp1	O88271	23837	Craniofacial development protein 1
Wiz	O88286	22404	Protein Wiz
Nid2	O88322	18074	Nidogen-2
Wdr1	O88342	22388	WD repeat-containing protein 1
Mtx2	O88441	53375	Metaxin-2
Capns1	O88456	12336	Calpain small subunit 1
Dync1i2	O88487	13427	Cytoplasmic dynein 1 intermediate chain 2
Ikbkg	O88522	16151	NF-kappa-B essential modulator
Ppt1	O88531	19063	Palmitoyl-protein thioesterase 1
Zfr	O88532	22763	Zinc finger RNA-binding protein
Cops3	O88543	26572	COP9 signalosome complex subunit 3
Cops4	O88544	26891	COP9 signalosome complex subunit 4
Hnrnpa2b1	O88569	53379	Heterogeneous nuclear ribonucleoproteins A2/B1
Comt	O88587	12846	Catechol O-methyltransferase
Pak1	O88643	18479	Serine/threonine-protein kinase PAK 1
Lamtor3	O88653	56692	Ragulator complex protein LAMTOR3
Creg1	O88668	433375	Protein CREG1
Psmc3	O88685	19182	26S protease regulatory subunit 6A
Clpp	O88696	53895	ATP-dependent Clp protease proteolytic subunit, mitochondrial
Ctbp1	O88712	13016	C-terminal-binding protein 1
Tom1	O88746	21968	Target of Myb protein 1
Rpp30	O88796	54364	Ribonuclease P protein subunit p30
Stam2	O88811	56324	Signal transducing adapter molecule 2
Idh1	O88844	15926	Isocitrate dehydrogenase [NADP] cytoplasmic
Rbbp9	O88851	26450	Putative hydrolase RBBP9
Sh2d1a	O88890	20400	SH2 domain-containing protein 1A
Lin7c	O88952	22343	Protein lin-7 homolog C
Gnpda1	O88958	26384	Glucosamine-6-phosphate isomerase 1
Yme1l1	O88967	27377	ATP-dependent zinc metalloprotease YME1L1
Tcn2	O88968	21452	Transcobalamin-2
Stx8	O88983	55943	Syntaxin-8
Actn3	O88990	11474	Alpha-actinin-3
Lgmn	O89017	19141	Legumain
Afm	O89020	280662	Afamin
Tpp1	O89023	12751	Tripeptidyl-peptidase 1
Itm2b	O89051	16432	Integral membrane protein 2B;BRI2, membrane form;BRI2 intracellular domain;BRI2C, soluble form;Bri23 peptide
Coro1a	O89053	12721	Coronin-1A
Cope	O89079	59042	Coatomer subunit epsilon
Rbm3	O89086	19652	RNA-binding protein 3
Sp1	O89090	20683	Transcription factor Sp1
Grap2	O89100	17444	GRB2-related adaptor protein 2
Cd93	O89103	17064	Complement component C1q receptor
Casp8	O89110	12370	Caspase-8;Caspase-8 subunit p18;Caspase-8 subunit p10
Lancl1	O89112	14768	LanC-like protein 1
Adh1	P00329	11522	Alcohol dehydrogenase 1
Dhfr	P00375	13361	Dihydrofolate reductase
Mtco2	P00405	17709	Cytochrome c oxidase subunit 2
Hprt1	P00493	15452	Hypoxanthine-guanine phosphoribosyltransferase
Ca2	P00920	12349	Carbonic anhydrase 2
C3	P01027	12266	Complement C3;Complement C3 beta chain;C3-beta-c;Complement C3 alpha chain;C3a anaphylatoxin;Acylation stimulating protein; Complement C3b alpha chain;Complement C3c alpha chain fragment 1;Complement C3dg fragment;Complement C3g fragment; Complement C3d fragment;Complement C3f fragment;Complement C3c alpha chain fragment 2
C4b	P01029	12268	Complement C4-B;Complement C4 beta chain;Complement C4 alpha chain;C4a anaphylatoxin;Complement C4 gamma chain
Igj	P01592	16069	Immunoglobulin J chain
KV2A7	P01631	#N/A	Ig kappa chain V-II region 26-10
Igkv12-41	P01635	619960	Ig kappa chain V-V region K2
KV5A4	P01636	#N/A	Ig kappa chain V-V region MOPC 149
KV5A6	P01638	#N/A	Ig kappa chain V-V region L6
KV5AC	P01645	#N/A	Ig kappa chain V-V region HP 93G7;Ig kappa chain V-V region HP R16.7; Ig kappa chain V-V region HP 124E1;Ig kappa chain V-V region MOPC 173;Ig kappa chain V-V region HP 123E6
KV3A1	P01654	#N/A	Ig kappa chain V-III region PC 2880/PC 1229;Ig kappa chain V-III region MOPC 70;Ig kappa chain V-III region PC 7132
KV3AE	P01666	#N/A	Ig kappa chain V-III region PC 7183;Ig kappa chain V-III region PC 7043; Ig kappa chain V-III region PC 7210;Ig kappa chain V-III region PC 7769;Ig kappa chain V-III region PC 6308; Ig kappa chain V-III region CBPC 101
LV1A	P01723	#N/A	Ig lambda-1 chain V region;Ig lambda-1 chain V region S43;Ig lambda-1 chain V region H2020
HVM21	P01790	#N/A	Ig heavy chain V region M511;Ig heavy chain V region M603;Ig heavy chain V region HPCG14; Ig heavy chain V region HPCG13;Ig heavy chain V region HPCG8;Ig heavy chain V region HPCM6; Ig heavy chain V region H8;Ig heavy chain V regions TEPC 15/S107/HPCM1/HPCM2/HPCM3; Ig heavy chain V region MOPC 47A
HVM31	P01800	#N/A	Ig heavy chain V-III region T957;Ig heavy chain V-III region ABE-47N;Ig heavy chain V-III region U61; Ig heavy chain V-III region A4;Ig heavy chain V-III region W3082;Ig heavy chain V-III region J606; Ig heavy chain V-III region E109;Ig heavy chain V region AMPC1
HVM36	P01806	195176	Ig heavy chain V region 441;Ig heavy chain V region T601;Ig heavy chain V region X44;Ig heavy chain V region MOPC 173;Ig heavy chain V region J539
Thy1	P01831	21838	Thy-1 membrane glycoprotein
Igkc	P01837	16071	Ig kappa chain C region
LAC1	P01843	#N/A	Ig lambda-1 chain C region
Iglc3	P01845	110787	Ig lambda-3 chain C region;Ig lambda-2 chain C region
Ighg	P01863	380794	Ig gamma-2A chain C region, A allele;Ig gamma-2A chain C region, membrane-bound form
Igh-3	P01867	16016	Ig gamma-2B chain C region
Ighg1	P01868	16017	Ig gamma-1 chain C region secreted form;Ig gamma-1 chain C region, membrane-bound form
Ighm	P01872	16019	Ig mu chain C region
IGHA	P01878	#N/A	Ig alpha chain C region
IGHD	P01881	#N/A	Ig delta chain C region secreted form;Ig delta chain C region membrane-bound form
B2m	P01887	12010	Beta-2-microglobulin
H2-L	P01897	14980	H-2 class I histocompatibility antigen, L-D alpha chain
H2-Q10	P01898	15007	H-2 class I histocompatibility antigen, Q10 alpha chain
H2-D1	P01900	14964	H-2 class I histocompatibility antigen, D-D alpha chain;H-2 class I histocompatibility antigen, alpha chain
H2-K1	P01902	14972	H-2 class I histocompatibility antigen, K-D alpha chain
H2-Eb1	P01915	#N/A	H-2 class II histocompatibility antigen, E-D beta chain;H-2 class II histocompatibility antigen, I-E beta chain; H-2 class II histocompatibility antigen, E-S beta chain;H-2 class II histocompatibility antigen, E-Q beta chain; H-2 class II histocompatibility antigen, I-A beta chain;H-2 class II histocompatibility antigen, E-B beta chain
H2-Ab1	P01921	14961	H-2 class II histocompatibility antigen, A-D beta chain;H-2 class II histocompatibility antigen, A beta chain
Hba	P01942	15122	Hemoglobin subunit alpha
Hbb-b1	P02088	15129	Hemoglobin subunit beta-1
Hbb-b2	P02089	15130	Hemoglobin subunit beta-2
H3f3a	P84244	15078	Histone H3.3;Histone H3.3C
Col4a1	P02463	12826	Collagen alpha-1(IV) chain;Arresten
Lamc1	P02468	226519	Laminin subunit gamma-1
Lamb1	P02469	16777	Laminin subunit beta-1
Cfd	P03953	11537	Complement factor D
Ada	P03958	11486	Adenosine deaminase
IGHG3	P03987	#N/A	Ig gamma-3 chain C region
Fabp4	P04117	11770	Fatty acid-binding protein, adipocyte
Cfb	P04186	14962	Complement factor B;Complement factor B Ba fragment;Complement factor B Bb fragment
Tgfb1	P04202	21803	Transforming growth factor beta-1;Latency-associated peptide
H2-Ea	P04224	10050440	H-2 class II histocompatibility antigen, E-K alpha chain;H-2 class II histocompatibility antigen, E-U alpha chain; H-2 class II histocompatibility antigen, E-D alpha chain
H2-Aa	P14435	14960	H-2 class II histocompatibility antigen, A-F alpha chain;H-2 class II histocompatibility antigen, A-D alpha chain; H-2 class II histocompatibility antigen, A-S alpha chain;H-2 class II histocompatibility antigen, A-R alpha chain; H-2 class II histocompatibility antigen, I-E alpha chain;H-2 class II histocompatibility antigen, A-Q alpha chain; H-2 class II histocompatibility antigen, A-U alpha cha…
Mb	P04247	17189	Myoglobin
Cd74	P04441	16149	H-2 class II histocompatibility antigen gamma chain
Slc4a1	P04919	20533	Band 3 anion transport protein
Prnp	P04925	19122	Major prion protein
Mup3	P04939	17842	Major urinary protein 3
Aldoc	P05063	11676	Fructose-bisphosphate aldolase C
Aldoa	P05064	11674	Fructose-bisphosphate aldolase A
App	P12023	11820	Amyloid beta A4 protein;N-APP;Soluble APP-alpha;Soluble APP-beta;C99;Beta-amyloid protein 42; Beta-amyloid protein 40;C83;P3(42);P3(40);C80;Gamma-secretase C-terminal fragment 59; Gamma-secretase C-terminal fragment 57;Gamma-secretase C-terminal fragment 50;C31
Got1	P05201	14718	Aspartate aminotransferase, cytoplasmic
Got2	P05202	14719	Aspartate aminotransferase, mitochondrial
Tuba1b	P05213	22143	Tubulin alpha-1B chain;Tubulin alpha chain;Tubulin alpha-1C chain
Itgam	P05555	16409	Integrin alpha-M
Myl1	P05977	17901	Myosin light chain 1/3, skeletal muscle isoform
Ldha	P06151	16828	L-lactate dehydrogenase A chain
Lck	P06240	16818	Proto-oncogene tyrosine-protein kinase LCK
HVM51	P06330	#N/A	Ig heavy chain V region AC38 205.12;Ig heavy chain V region J558;Ig heavy chain V region MOPC 104E
IGHE	P06336	380792	Ig epsilon chain C region
Apoa4	P06728	11808	Apolipoprotein A-IV
Gpi	P06745	14751	Glucose-6-phosphate isomerase
Ctsl	P06797	13039	Cathepsin L1;Cathepsin L1 heavy chain;Cathepsin L1 light chain
Ptprc	P06800	19264	Receptor-type tyrosine-protein phosphatase C
Me1	P06801	17436	NADP-dependent malic enzyme
Cfh	P06909	12628	Complement factor H
S100a4	P07091	20198	Protein S100-A4
Sparc	P07214	20692	SPARC
Ttr	P07309	22139	Transthyretin
Ckm	P07310	12715	Creatine kinase M-type
Anxa2	P07356	12306	Annexin A2
Alb	P07724	11657	Serum albumin
Serpina1a	P07758	20700	Alpha-1-antitrypsin 1-1;Alpha-1-antitrypsin 1-3
Serpina3k	P07759	20714	Serine protease inhibitor A3K
Hsp90aa1	P07901	15519	Heat shock protein HSP 90-alpha
Pdia4	P08003	12304	Protein disulfide-isomerase A4
Spta1	P08032	20739	Spectrin alpha chain, erythrocytic 1
Ltf	P08071	17002	Lactotransferrin
Cbr2	P08074	12409	Carbonyl reductase [NADPH] 2
Fcgr2	P08101	14130	Low affinity immunoglobulin gamma Fc region receptor II;Low affinity immunoglobulin gamma Fc region receptor III
Hck	P08103	15162	Tyrosine-protein kinase HCK
Hsp90b1	P08113	22027	Endoplasmin
Col3a1	P08121	12825	Collagen alpha-1(III) chain
Col4a2	P08122	12827	Collagen alpha-2(IV) chain;Canstatin
S100a10	P08207	20194	Protein S100-A10
Apoe	P08226	11816	Apolipoprotein E
Sod1	P08228	20655	Superoxide dismutase [Cu-Zn]
Mdh2	P08249	17448	Malate dehydrogenase, mitochondrial
Gnai2	P08752	14678	Guanine nucleotide-binding protein G(i) subunit alpha-2
Lyz2	P08905	17105	Lysozyme C-2;Lysozyme C-1
Itgb1	P09055	16412	Integrin beta-1
P4hb	P09103	18453	Protein disulfide-isomerase
Alpl	P09242	11647	Alkaline phosphatase, tissue-nonspecific isozyme
Ncl	P09405	17975	Nucleolin
Pgk1	P09411	18655	Phosphoglycerate kinase 1
Hmgb1	P63158	15289	High mobility group protein B1
Ace	P09470	11421	Angiotensin-converting enzyme;Angiotensin-converting enzyme, soluble form
Fth1	P09528	14319	Ferritin heavy chain;Ferritin heavy chain, N-terminally processed
Myl4	P09541	17896	Myosin light chain 4
Myl3	P09542	17897	Myosin light chain 3
Csf1r	P09581	12978	Macrophage colony-stimulating factor 1 receptor
Hmgn2	P09602	15331	Non-histone chromosomal protein HMG-17
Sod2	P09671	20656	Superoxide dismutase [Mn], mitochondrial
Hnrnpa1	P49312	15382	Heterogeneous nuclear ribonucleoprotein A1;Heterogeneous nuclear ribonucleoprotein A1, N-terminally processed
H2afv	Q3THW5	77605	Histone H2A.V;Histone H2A.Z
Ly6c1	P0CW02	17067	Lymphocyte antigen 6C1;Lymphocyte antigen 6C2
Ifi204	P0DOV2	15951
Calm3	P0DP28	12315
Anxa1	P10107	16952	Annexin A1
Eef1a1	P10126	13627	Elongation factor 1-alpha 1
Nid1	P10493	18073	Nidogen-1
Alad	P10518	17025	Delta-aminolevulinic acid dehydratase
Ctsb	P10605	13030	Cathepsin B;Cathepsin B light chain;Cathepsin B heavy chain
Eif4a2	P10630	13682	Eukaryotic initiation factor 4A-II;Eukaryotic initiation factor 4A-II, N-terminally processed
Txn	P10639	22166	Thioredoxin
Gstm1	P10649	14862	Glutathione S-transferase Mu 1
Tcea1	P10711	21399	Transcription elongation factor A protein 1
Rras	P10833	20130	Ras-related protein R-Ras
Slc3a2	P10852	17254	4F2 cell-surface antigen heavy chain
Hist1h2bp	Q8CGP2	319188	Histone H2B type 1-L;Histone H2B type 1-P;Histone H2B type 1-K;Histone H2B type 1-B;Histone H2B type 1-F/J/L; Histone H2B type 3-A;Histone H2B type 3-B;Histone H2B type 1-A
H1f0	P10922	14958	Histone H1.0;Histone H1.0, N-terminally processed
Sub1	P11031	20024	Activated RNA polymerase II transcriptional coactivator p15
Col1a1	P11087	12842	Collagen alpha-1(I) chain
Parp1	P11103	11545	Poly [ADP-ribose] polymerase 1
Rrm2	P11157	20135	Ribonucleoside-diphosphate reductase subunit M2
Fn1	P11276	14268	Fibronectin;Anastellin
Gpx1	P11352	14775	Glutathione peroxidase 1
Fabp3	P11404	14077	Fatty acid-binding protein, heart
Lamp1	P11438	16783	Lysosome-associated membrane glycoprotein 1
Hsp90ab1	P11499	15516	Heat shock protein HSP 90-beta
Mup2	P11589	17841	Major urinary protein 2
L1cam	P11627	16728	Neural cell adhesion molecule L1
Cfp	P11680	18636	Properdin
Itgb2	P11835	16414	Integrin beta-2
Cd79a	P11911	12518	B-cell antigen receptor complex-associated protein alpha chain
Tcp1	P11983	21454	T-complex protein 1 subunit alpha
Apcs	P12246	20219	Serum amyloid P-component
Gusb	P12265	110006	Beta-glucuronidase
Prkar2a	P12367	19087	cAMP-dependent protein kinase type II-alpha regulatory subunit
Fabp1	P12710	14080	Fatty acid-binding protein, liver
Cox5a	P12787	12858	Cytochrome c oxidase subunit 5A, mitochondrial
Pdcd6	P12815	18570	Programmed cell death protein 6
Rpl7a	P12970	27176	60S ribosomal protein L7a
Gsn	P13020	227753	Gelsolin
Cd5	P13379	12507	T-cell surface glycoprotein CD5
Tnni2	P13412	21953	Troponin I, fast skeletal muscle
Myh3	P13541	17883	Myosin-3
Myh8	P13542	17885	Myosin-8
Icam1	P13597	15894	Intercellular adhesion molecule 1
Srgn	P13609	19073	Serglycin
Ca1	P13634	12346	Carbonic anhydrase 1
Gpd1	P13707	14555	Glycerol-3-phosphate dehydrogenase [NAD(+)], cytoplasmic
Slc4a2	P13808	20535	Anion exchange protein 2
Dnmt1	P13864	13433	DNA (cytosine-5)-methyltransferase 1
S100a6	P14069	20200	Protein S100-A6
C1qb	P14106	12260	Complement C1q subcomponent subunit B
Rps16	P14131	20055	40S ribosomal protein S16
Rpl7	P14148	19989	60S ribosomal protein L7
Mdh1	P14152	17449	Malate dehydrogenase, cytoplasmic
Rpsa	P14206	16785	40S ribosomal protein SA
Calr	P14211	12317	Calreticulin
Srp54	P14576	24067	Signal recognition particle 54 kDa protein
Hspb1	P14602	15507	Heat shock protein beta-1
Psmd3	P14685	22123	26S proteasome non-ATPase regulatory subunit 3
Lmnb1	P14733	16906	Lamin-B1
Ide	Q9JHR7	15925	Insulin-degrading enzyme
Anxa6	P14824	11749	Annexin A6
POU2F1	P25425	18986	POU domain, class 2, transcription factor 1;POU domain, class 2, transcription factor 3;POU domain, class 2, transcription factor 2
Rplp0	P14869	11837	60S acidic ribosomal protein P0
Hmox1	P14901	15368	Heme oxygenase 1
Cpa3	P15089	12873	Mast cell carboxypeptidase A
Glul	P15105	14645	Glutamine synthetase
Rel	P15307	19696	Proto-oncogene c-Rel
Cd44	P15379	12505	CD44 antigen
Cd79b	P15530	15985	B-cell antigen receptor complex-associated protein beta chain
Nme1	P15532	18102	Nucleoside diphosphate kinase A
Gstm2	P15626	14863	Glutathione S-transferase Mu 2
Spn	P15702	20737	Leukosialin
Hist1h1c	P15864	50708	Histone H1.2
Ca3	P16015	12350	Carbonic anhydrase 3
Lgals1	P16045	16852	Galectin-1
Lgals3	P16110	16854	Galectin-3
Ldhb	P16125	16832	L-lactate dehydrogenase B chain
Creb1	Q01147	12912	Cyclic AMP-responsive element-binding protein 1
Srp14	P16254	20813	Signal recognition particle 14 kDa protein;Signal recognition particle 14 kDa protein, N-terminally processed
Cnp	P16330	12799	2,3-cyclic-nucleotide 3-phosphodiesterase
Mut	P16332	17850	Methylmalonyl-CoA mutase, mitochondrial
Ass1	P16460	11898	Argininosuccinate synthase
Sptan1	P16546	20740	Spectrin alpha chain, non-erythrocytic 1
Ctsa	P16675	19025	Lysosomal protective protein;Lysosomal protective protein 32 kDa chain;Lysosomal protective protein 20 kDa chain
Gapdh	P16858	14433	Glyceraldehyde-3-phosphate dehydrogenase
Lamp2	P17047	16784	Lysosome-associated membrane glycoprotein 2
Hmga1	P17095	15361	High mobility group protein HMG-I/HMG-Y
Hspa2	P17156	15512	Heat shock-related 70 kDa protein 2
Eno1	P17182	13806	Alpha-enolase
Eno2	P17183	13807	Gamma-enolase
Ptbp1	P17225	19205	Polypyrimidine tract-binding protein 1
Ap2a2	P17427	11772	AP-2 complex subunit alpha-2
Selenbp1	P17563	20341	Selenium-binding protein 1;Selenium-binding protein 2
Hk1	P17710	15275	Hexokinase-1
Ppia	P17742	268373	Peptidyl-prolyl cis-trans isomerase A;Peptidyl-prolyl cis-trans isomerase A, N-terminally processed
Tpi1	P17751	21991	Triosephosphate isomerase
Hspa1a	Q61696	193740	Heat shock 70 kDa protein 1A;Heat shock 70 kDa protein 1B
Pcna	P17918	18538	Proliferating cell nuclear antigen
Mthfd2	P18155	17768	Bifunctional methylenetetrahydrofolate dehydrogenase/cyclohydrolase, mitochondrial;NAD-dependent methylenetetrahydrofolate dehydrogenase; Methenyltetrahydrofolate cyclohydrolase
Cd48	P18181	12506	CD48 antigen
Ctsd	P18242	13033	Cathepsin D
Sell	P18337	20343	L-selectin
HVM56	P18527	#N/A	Ig heavy chain V region 914
HVM57	P18528	#N/A	Ig heavy chain V region 6.96
Bsg	P18572	12215	Basigin
Rps6ka3	P18654	110651	Ribosomal protein S6 kinase alpha-3;Ribosomal protein S6 kinase alpha-1;Ribosomal protein S6 kinase alpha-2
Cfl1	P18760	12631	Cofilin-1
Cr2	P19070	12902	Complement receptor type 2
Gstp1	P19157	14870	Glutathione S-transferase P 1;Glutathione S-transferase P 2
F2	P19221	14061	Prothrombin;Activation peptide fragment 1;Activation peptide fragment 2;Thrombin light chain;Thrombin heavy chain
Rpl13a	P19253	22121	60S ribosomal protein L13a
Serpinh1	P19324	12406	Serpin H1
Ms4a1	P19437	12482	B-lymphocyte antigen CD20
Cox5b	P19536	12859	Cytochrome c oxidase subunit 5B, mitochondrial
Cox4i1	P19783	12857	Cytochrome c oxidase subunit 4 isoform 1, mitochondrial
Lsp1	P19973	16985	Lymphocyte-specific protein 1
Hspa5	P20029	14828	78 kDa glucose-regulated protein
Hexb	P20060	15212	Beta-hexosaminidase subunit beta
Prdx3	P20108	11757	Thioredoxin-dependent peroxide reductase, mitochondrial
Vim	P20152	22352	Vimentin
Fcer2	P20693	14128	Low affinity immunoglobulin epsilon Fc receptor
Tnnc2	P20801	21925	Troponin C, skeletal muscle
Plg	P20918	18815	Plasminogen;Plasmin heavy chain A;Activation peptide;Angiostatin;Plasmin heavy chain A, short form;Plasmin light chain B
Tpm3	P21107	59069	Tropomyosin alpha-3 chain
Akr1b7	P21300	11997	Aldose reductase-related protein 1
Cst3	P21460	13010	Cystatin-C
Eno3	P21550	13808	Beta-enolase
Gc	P21614	14473	Vitamin D-binding protein
Lmnb2	P21619	16907	Lamin-B2
Mcpt4	P21812	17227	Mast cell protease 4
Cma1	P21844	17228	Chymase
Mfge8	P21956	17304	Lactadherin
Tap1	P21958	21354	Antigen peptide transporter 1
Tgm2	P21981	21817	Protein-glutamine gamma-glutamyltransferase 2
Il6ra	P22272	16194	Interleukin-6 receptor subunit alpha
Serpina1b	P22599	20701	Alpha-1-antitrypsin 1-2
Cbl	P22682	12402	E3 ubiquitin-protein ligase CBL
Eif3a	P23116	13669	Eukaryotic translation initiation factor 3 subunit A
Cbx3	P23198	12417	Chromobox protein homolog 3
Pnp	P23492	18950	Purine nucleoside phosphorylase
Pcmt1	P23506	18537	Protein-L-isoaspartate(D-aspartate) O-methyltransferase
Tsta3	P23591	22122	GDP-L-fucose synthase
Irf8	P23611	15900	Interferon regulatory factor 8
Glb1	P23780	12091	Beta-galactosidase
Cryab	P23927	12955	Alpha-crystallin B chain
Ces1c	P23953	13884	Carboxylesterase 1C
Itgal	P24063	16408	Integrin alpha-L
Cat	P24270	12359	Catalase
Ppib	P24369	19035	Peptidyl-prolyl cis-trans isomerase B
Capg	P24452	12332	Macrophage-capping protein
Lta4h	P24527	16993	Leukotriene A-4 hydrolase
Impdh2	P24547	23918	Inosine-5-monophosphate dehydrogenase 2
Acp2	P24638	11432	Lysosomal acid phosphatase
M6pr	P24668	17113	Cation-dependent mannose-6-phosphate receptor
Cdk11b	P24788	12537	Cyclin-dependent kinase 11B
Mcm3	P25206	17215	DNA replication licensing factor MCM3
Rps2	P25444	16898	40S ribosomal protein S2
Timp2	P25785	21858	Metalloproteinase inhibitor 2
Nfkb1	P25799	18033	Nuclear factor NF-kappa-B p105 subunit;Nuclear factor NF-kappa-B p50 subunit
Ubtf	P25976	21429	Nucleolar transcription factor 1
Itgb7	P26011	16421	Integrin beta-7
Tln1	P26039	21894	Talin-1
Ezr	P26040	22350	Ezrin
Msn	P26041	17698	Moesin
Rdx	P26043	19684	Radixin
Klkb1	P26262	16621	Plasma kallikrein;Plasma kallikrein heavy chain;Plasma kallikrein light chain
Fli1	P26323	14247	Friend leukemia integration 1 transcription factor
Ptma	P26350	19231	Prothymosin alpha;Prothymosin alpha, N-terminally processed;Thymosin alpha
U2af2	P26369	22185	Splicing factor U2AF 65 kDa subunit
Glud1	P26443	14661	Glutamate dehydrogenase 1, mitochondrial
Pik3r1	P26450	18708	Phosphatidylinositol 3-kinase regulatory subunit alpha
Psmd7	P26516	17463	26S proteasome non-ATPase regulatory subunit 7
Sars	P26638	20226	Serine--tRNA ligase, cytoplasmic
Marcks	P26645	17118	Myristoylated alanine-rich C-kinase substrate
Fkbp1a	P26883	14225	Peptidyl-prolyl cis-trans isomerase FKBP1A
Man2a1	P27046	17158	Alpha-mannosidase 2
Snrpb	P27048	20638	Small nuclear ribonucleoprotein-associated protein B;Small nuclear ribonucleoprotein-associated protein N
Cd40	P27512	21939	Tumor necrosis factor receptor superfamily member 5
Map4	P27546	17758	Microtubule-associated protein 4
Plaa	P27612	18786	Phospholipase A-2-activating protein
Rpl3	P27659	27367	60S ribosomal protein L3
H2afx	P27661	15270	Histone H2AX;Histone H2A type 1-A
Pdia3	P27773	14827	Protein disulfide-isomerase A3
Lef1	P27782	16842	Lymphoid enhancer-binding factor 1;Transcription factor 7-like 2;Transcription factor 7-like 1
Psmb8	P28063	16913	Proteasome subunit beta type-8
Mt3	P28184	17751	Metallothionein-3
Aco1	P28271	11428	Cytoplasmic aconitate hydratase
Apex1	P28352	11792	DNA-(apurinic or apyrimidinic site) lyase;DNA-(apurinic or apyrimidinic site) lyase, mitochondrial
Adh5	P28474	11532	Alcohol dehydrogenase class-3
Max	P28574	17187	Protein max
Adssl1	P28650	11565	Adenylosuccinate synthetase isozyme 1
Bgn	P28653	12111	Biglycan
Dcn	P28654	13179	Decorin
Nap1l1	P28656	53605	Nucleosome assembly protein 1-like 1
Celf1	P28659	13046	CUGBP Elav-like family member 1
Septin4	P28661	18952	Septin-4
Mug1	P28665	17836	Murinoglobulin-1;Murinoglobulin-2
Marcksl1	P28667	17357	MARCKS-related protein
Grn	P28798	14824	Granulins;Acrogranin;Granulin-1;Granulin-2;Granulin-3;Granulin-4;Granulin-5;Granulin-6;Granulin-7
Dpp4	P28843	13482	Dipeptidyl peptidase 4;Dipeptidyl peptidase 4 membrane form;Dipeptidyl peptidase 4 soluble form
Pabpc1	P29341	18458	Polyadenylate-binding protein 1
Ptpn6	P29351	15170	Tyrosine-protein phosphatase non-receptor type 6
Ftl1	P29391	14325	Ferritin light chain 1;Ferritin light chain 2
Hexa	P29416	15211	Beta-hexosaminidase subunit alpha
Casp1	P29452	12362	Caspase-1;Caspase-1 subunit p20;Caspase-1 subunit p10
Vcam1	P29533	22329	Vascular cell adhesion protein 1
Nedd8	P29595	18002	NEDD8
Ahsg	P29699	11625	Alpha-2-HS-glycoprotein
Oat	P29758	18242	Ornithine aminotransferase, mitochondrial
Vtn	P29788	22370	Vitronectin
Msr1	P30204	20288	Macrophage scavenger receptor types I and II
Fkbp4	P30416	14228	Peptidyl-prolyl cis-trans isomerase FKBP4;Peptidyl-prolyl cis-trans isomerase FKBP4, N-terminally processed
Hmgb2	P30681	97165	High mobility group protein B2
Des	P31001	13346	Desmin
Aimp1	P31230	13722	Aminoacyl tRNA synthase complex-interacting multifunctional protein 1;Endothelial monocyte-activating polypeptide 2
RBPJ	Q06330	3516	Recombining binding protein suppressor of hairless
Dpep1	P31428	13479	Dipeptidase 1
S100a9	P31725	20202	Protein S100-A9
Dbi	P31786	13167	Acyl-CoA-binding protein
Cd68	P31996	12514	Macrosialin
Scp2	P32020	20280	Non-specific lipid-transfer protein
Ssb	P32067	20823	Lupus La protein homolog
Serpinc1	P32261	11905	Antithrombin-III
Pvrl2	P32507	19294	Nectin-2
Pvalb	P32848	19293	Parvalbumin alpha
Kras	P32883	16653	GTPase KRas;GTPase KRas, N-terminally processed
Wars	P32921	22375	Tryptophan--tRNA ligase, cytoplasmic;T1-TrpRS;T2-TrpRS
Nedd1	P33215	17997	Protein NEDD1
Ranbp1	P34022	19385	Ran-specific GTPase-activating protein
Mif	P34884	17319	Macrophage migration inhibitory factor
Stfa3	P35173	20863	Stefin-3;Stefin-1
Ptpn11	P35235	19247	Tyrosine-protein phosphatase non-receptor type 11
Rab5c	P35278	19345	Ras-related protein Rab-5C
Rab6b	P61294	270192	Ras-related protein Rab-6B;Ras-related protein Rab-6A;Ras-related protein RABH1a;Ras-related protein RABH1d; Ras-related protein RABH1e;Ras-related protein RABH1b;Ras-related protein RABH1c;Ras-related protein Rab-39A
Rab21	P35282	216344	Ras-related protein Rab-21
Rab18	P35293	19330	Ras-related protein Rab-18
Cd22	P35329	12483	B-cell receptor CD22
Icam2	P35330	15896	Intercellular adhesion molecule 2
Thbs1	P35441	21825	Thrombospondin-1
Pdha1	P35486	18597	Pyruvate dehydrogenase E1 component subunit alpha, somatic form, mitochondrial
Hal	P35492	15109	Histidine ammonia-lyase
Fah	P35505	14085	Fumarylacetoacetase
Fbl	P35550	14113	rRNA 2-O-methyltransferase fibrillarin
Canx	P35564	12330	Calnexin
Ap1m1	P35585	11767	AP-1 complex subunit mu-1
Prdx1	P35700	18477	Peroxiredoxin-1
H2-DMb1	P35737	14999	Class II histocompatibility antigen, M beta 1 chain
Ptpn12	P35831	19248	Tyrosine-protein phosphatase non-receptor type 12
Rpl12	P35979	269261	60S ribosomal protein L12
Rpl18	P35980	19899	60S ribosomal protein L18
Tap2	P36371	21355	Antigen peptide transporter 2
Cpox	P36552	12892	Oxygen-dependent coproporphyrinogen-III oxidase, mitochondrial
Ppm1b	P36993	19043	Protein phosphatase 1B
Por	P37040	18984	NADPH--cytochrome P450 reductase
Tagln	P37804	21345	Transgelin
Lig1	P37913	16881	DNA ligase 1
Hmgcl	P38060	15356	Hydroxymethylglutaryl-CoA lyase, mitochondrial
Hsf1	P38532	15499	Heat shock factor protein 1
Hspa9	P38647	15526	Stress-70 protein, mitochondrial
Dnm2	P39054	13430	Dynamin-2
Col18a1	P39061	12822	Collagen alpha-1(XVIII) chain;Endostatin
Tjp1	P39447	21872	Tight junction protein ZO-1
Fen1	P39749	14156	Flap endonuclease 1
Cap1	P40124	12331	Adenylyl cyclase-associated protein 1
Tkt	P40142	21881	Transketolase
Cd82	P40237	12521	CD82 antigen
Vps26a	P40336	30930	Vacuolar protein sorting-associated protein 26A
Tfam	P40630	21780	Transcription factor A, mitochondrial
Inmt	P40936	21743	Indolethylamine N-methyltransferase
Rpl28	P41105	19943	60S ribosomal protein L28
Acsl1	P41216	14081	Long-chain-fatty-acid--CoA ligase 1
Csk	P41241	12988	Tyrosine-protein kinase CSK
Cd27	P41272	21940	CD27 antigen
Mbl2	P41317	17195	Mannose-binding protein C
Cd63	P41731	12512	CD63 antigen
Eci1	P42125	13177	Enoyl-CoA delta isomerase 1, mitochondrial
Septin2	P42208	18000	Septin-2
Septin1	P42209	54204	Septin-1
Stat1	P42225	20846	Signal transducer and activator of transcription 1
Eps15	P42567	13858	Epidermal growth factor receptor substrate 15
Pura	P42669	19290	Transcriptional activator protein Pur-alpha
Lifr	P42703	16880	Leukemia inhibitory factor receptor
Cct8	P42932	12469	T-complex protein 1 subunit theta
Clec3b	P43025	21922	Tetranectin
Hist1h1e	P43274	50709	Histone H1.4
Hist1h1a	P43275	80838	Histone H1.1
Hist1h1b	P43276	56702	Histone H1.5
Hist1h1d	P43277	14957	Histone H1.3
Akr1b1	P45376	11677	Aldose reductase
Cfl2	P45591	12632	Cofilin-2
Fkbp2	P45878	14227	Peptidyl-prolyl cis-trans isomerase FKBP2
Acadm	P45952	11364	Medium-chain specific acyl-CoA dehydrogenase, mitochondrial
Rangap1	P46061	19387	Ran GTPase-activating protein 1
Sipa1	P46062	20469	Signal-induced proliferation-associated protein 1
Gpx3	P46412	14778	Glutathione peroxidase 3
Cdkn1b	P46414	12576	Cyclin-dependent kinase inhibitor 1B
Nsf	P46460	18195	Vesicle-fusing ATPase
Vps4b	P46467	20479	Vacuolar protein sorting-associated protein 4B
Psmc2	P46471	19181	26S protease regulatory subunit 7
Rab11b	P46638	19326	Ras-related protein Rab-11B;Ras-related protein Rab-11A
Fdx1	P46656	14148	Adrenodoxin, mitochondrial
Adss	P46664	11566	Adenylosuccinate synthetase isozyme 2
Pdcd2	P46718	18567	Programmed cell death protein 2
Brcc3	P46737	210766	Lys-63-specific deubiquitinase BRCC36
Nedd4	P46935	17999	E3 ubiquitin-protein ligase NEDD4
Stt3a	P46978	16430	Dolichyl-diphosphooligosaccharide--protein glycosyltransferase subunit STT3A
Cryz	P47199	12972	Quinone oxidoreductase
Tes	P47226	21753	Testin
Aldh2	P47738	11669	Aldehyde dehydrogenase, mitochondrial
Aldh3a1	P47739	11670	Aldehyde dehydrogenase, dimeric NADP-preferring
Capza1	P47753	12340	F-actin-capping protein subunit alpha-1
Capza2	P47754	12343	F-actin-capping protein subunit alpha-2
Capzb	P47757	12345	F-actin-capping protein subunit beta
Srprb	P47758	20818	Signal recognition particle receptor subunit beta
Gsr	P47791	14782	Glutathione reductase, mitochondrial
MAPK14	P47811	26416	Mitogen-activated protein kinase 14
Rpl6	P47911	19988	60S ribosomal protein L6
Rpl29	P47915	19944	60S ribosomal protein L29
Crkl	P47941	12929	Crk-like protein
Rplp1	P47955	56040	60S acidic ribosomal protein P1
Rpl5	P47962	10050367	60S ribosomal protein L5
Rpl13	P47963	270106	60S ribosomal protein L13
Rpl36	P47964	54217	60S ribosomal protein L36
Rpia	P47968	19895	Ribose-5-phosphate isomerase
Eif1	P48024	20918	Eukaryotic translation initiation factor 1
Syk	P48025	20963	Tyrosine-protein kinase SYK
Anxa5	P48036	11747	Annexin A5
Epb41	P48193	269587	Protein 4.1
Tbca	P48428	21371	Tubulin-specific chaperone A
Ppp3cb	P48453	19056	Serine/threonine-protein phosphatase 2B catalytic subunit beta isoform
Lmna	P48678	16905	Prelamin-A/C;Lamin-A/C
Cbr1	P48758	12408	Carbonyl reductase [NADPH] 1
Slc25a4	P48962	11739	ADP/ATP translocase 1
Clec10a	P49300	17312	C-type lectin domain family 10 member A
Ppm1a	P49443	19042	Protein phosphatase 1A
Pcyt1a	P49586	13026	Choline-phosphate cytidylyltransferase A;Choline-phosphate cytidylyltransferase B
Hcls1	P49710	15163	Hematopoietic lineage cell-specific protein
Mcm4	P49717	17217	DNA replication licensing factor MCM4
Mcm5	P49718	17218	DNA replication licensing factor MCM5
Psma2	P49722	19166	Proteasome subunit alpha type-2
Cav1	P49817	12389	Caveolin-1
Ctsh	P49935	13036	Pro-cathepsin H;Cathepsin H mini chain;Cathepsin H;Cathepsin H heavy chain;Cathepsin H light chain
Srp9	P49962	27058	Signal recognition particle 9 kDa protein
Impdh1	P50096	23917	Inosine-5-monophosphate dehydrogenase 1
Bckdha	P50136	12039	2-oxoisovalerate dehydrogenase subunit alpha, mitochondrial
Ahcy	P50247	269378	Adenosylhomocysteinase
Gdi1	P50396	14567	Rab GDP dissociation inhibitor alpha
Arsa	P50428	11883	Arylsulfatase A
Arsb	P50429	11881	Arylsulfatase B
Gatm	Q9D964	67092	Glycine amidinotransferase, mitochondrial
Atp6v1a	P50516	11964	V-type proton ATPase catalytic subunit A
Atp6v1e1	P50518	11973	V-type proton ATPase subunit E 1
S100a11	P50543	20195	Protein S100-A11
Acadvl	P50544	11370	Very long-chain specific acyl-CoA dehydrogenase, mitochondrial
PA2G4	P50580	18813	Proliferation-associated protein 2G4
Fmod	P50608	14264	Fibromodulin
Cast	P51125	12380	Calpastatin
Rab7a	P51150	19349	Ras-related protein Rab-7a
Acadl	P51174	11363	Long-chain specific acyl-CoA dehydrogenase, mitochondrial
Rpl9	P51410	20005	60S ribosomal protein L9
Camp	P51437	12796	Cathelin-related antimicrobial peptide
Gla	P51569	11605	Alpha-galactosidase A
Hsd17b4	P51660	15488	Peroxisomal multifunctional enzyme type 2;(3R)-hydroxyacyl-CoA dehydrogenase;Enoyl-CoA hydratase 2
Myl2	P51667	17906	Myosin regulatory light chain 2, ventricular/cardiac muscle isoform
Gss	P51855	14854	Glutathione synthetase
Hdgf	P51859	15191	Hepatoma-derived growth factor
Atp6v0d1	P51863	11972	V-type proton ATPase subunit d 1
Slc25a5	P51881	11740	ADP/ATP translocase 2;ADP/ATP translocase 2, N-terminally processed
Lum	P51885	17022	Lumican
Apod	P51910	11815	Apolipoprotein D
Mnat1	P51949	17420	CDK-activating kinase assembly factor MAT1
Polr1c	P52432	20016	DNA-directed RNA polymerases I and III subunit RPAC1
Pkm	P52480	18746	Pyruvate kinase PKM
Ndufs6	P52503	407785	NADH dehydrogenase [ubiquinone] iron-sulfur protein 6, mitochondrial
Upp1	P52624	22271	Uridine phosphorylase 1
Hrsp12	P52760	15473	Ribonuclease UK114
Rpl10a	P53026	19896	60S ribosomal protein L10a
Dbt	P53395	13171	Lipoamide acyltransferase component of branched-chain alpha-keto acid dehydrogenase complex, mitochondrial
Pitpna	P53810	18738	Phosphatidylinositol transfer protein alpha isoform
Rab2a	P53994	59021	Ras-related protein Rab-2A;Ras-related protein Rab-2B
Cnbp	P53996	12785	Cellular nucleic acid-binding protein
Idh2	P54071	269951	Isocitrate dehydrogenase [NADP], mitochondrial
Dnajc2	P54103	22791	DnaJ homolog subfamily C member 2;DnaJ homolog subfamily C member 2, N-terminally processed
Stmn1	P54227	16765	Stathmin
Msh6	P54276	17688	DNA mismatch repair protein Msh6
Lipe	P54310	16890	Hormone-sensitive lipase
Rad23a	P54726	19358	UV excision repair protein RAD23 homolog A
Rad23b	P54728	19359	UV excision repair protein RAD23 homolog B
Nub1	P54729	53312	NEDD8 ultimate buster 1
Faf1	P54731	14084	FAS-associated factor 1
Psmc4	P54775	23996	26S protease regulatory subunit 6B
Adsl	P54822	11564	Adenylosuccinate lyase
Hmgcs2	P54869	15360	Hydroxymethylglutaryl-CoA synthase, mitochondrial
Vcp	Q01853	269523	Transitional endoplasmic reticulum ATPase
Sh3bp1	P55194	20401	SH3 domain-binding protein 1
Kmt2a	P55200	214162	Histone-lysine N-methyltransferase 2A;MLL cleavage product N320;MLL cleavage product C180
Adk	P55264	11534	Adenosine kinase
Cdh5	P55284	12562	Cadherin-5
Cdh11	P55288	12552	Cadherin-11
Lrpap1	P55302	16976	Alpha-2-macroglobulin receptor-associated protein
Entpd1	P55772	12495	Ectonucleoside triphosphate diphosphohydrolase 1
Golga3	P55937	269682	Golgin subfamily A member 3
Rrp1	P56183	18114	Ribosomal RNA processing protein 1 homolog A
Ctsw	P56203	13041	Cathepsin W
Arpp19	P56212	59046	cAMP-regulated phosphoprotein 19
Gfer	P56213	11692	FAD-linked sulfhydryl oxidase ALR
Acyp2	P56375	75572	Acylphosphatase-2
Acyp1	P56376	66204	Acylphosphatase-1
Nudt2	P56380	66401	Bis(5-nucleosyl)-tetraphosphatase [asymmetrical]
Dynlt3	P56387	67117	Dynein light chain Tctex-type 3
Cox6b1	P56391	110323	Cytochrome c oxidase subunit 6B1
Cox7b	P56393	66142	Cytochrome c oxidase subunit 7B, mitochondrial
Cyb5a	P56395	109672	Cytochrome b5
Usp5	P56399	22225	Ubiquitin carboxyl-terminal hydrolase 5
Atp5b	P56480	11947	ATP synthase subunit beta, mitochondrial
Dnase2	P56542	13423	Deoxyribonuclease-2-alpha
S100a1	P56565	20193	Protein S100-A1
Pdcd5	P56812	56330	Programmed cell death protein 5
Fus	P56959	233908	RNA-binding protein FUS
Exosc10	P56960	50912	Exosome component 10
Lad1	P57016	16763	Ladinin-1
Ncstn	P57716	59287	Nicastrin
Samsn1	P57725	67742	SAM domain-containing protein SAMSN-1
Atp6v1d	P57746	73834	V-type proton ATPase subunit D
Erp29	P57759	67397	Endoplasmic reticulum resident protein 29
Eef1d	P57776	66656	Elongation factor 1-delta
Actn4	P57780	60595	Alpha-actinin-4
Snrpa1	P57784	68981	U2 small nuclear ribonucleoprotein A
Tm9sf2	P58021	68059	Transmembrane 9 superfamily member 2
Idi1	P58044	319554	Isopentenyl-diphosphate Delta-isomerase 1
Eef2	P58252	13629	Elongation factor 2
Opa1	P58281	74143	Dynamin-like 120 kDa protein, mitochondrial;Dynamin-like 120 kDa protein, form S1
Strn4	P58404	97387	Striatin-4
Tpm1	P58771	22003	Tropomyosin alpha-1 chain
Tpm2	P58774	22004	Tropomyosin beta chain
Tnks1bp1	P58871	228140	182 kDa tankyrase-1-binding protein
Nup43	P59235	69912	Nucleoporin Nup43
Eif5	P59325	217869	Eukaryotic translation initiation factor 5
Ythdf1	P59326	228994	YTH domain-containing family protein 1;YTH domain-containing family protein 3
Sf3b6	P59708	66055	Splicing factor 3B subunit 6
Rin3	P59729	217835	Ras and Rab interactor 3
Mkl2	P59759	239719	MKL/myocardin-like protein 2
Arpc4	P59999	68089	Actin-related protein 2/3 complex subunit 4
Ruvbl1	P60122	56505	RuvB-like 1
Pcbp1	P60335	23983	Poly(rC)-binding protein 1
Gabarapl2	P60521	93739	Gamma-aminobutyric acid receptor-associated protein-like 2
Nploc4	P60670	217365	Nuclear protein localization protein 4 homolog
Actb	P60710	11461	Actin, cytoplasmic 1;Actin, cytoplasmic 1, N-terminally processed
Morf4l1	P60762	21761	Mortality factor 4-like protein 1
Cirbp	P60824	12696	Cold-inducible RNA-binding protein
Eif4a1	P60843	13681	Eukaryotic initiation factor 4A-I
Rps20	P60867	67427	40S ribosomal protein S20
Polr2i	P60898	69920	DNA-directed RNA polymerase II subunit RPB9
Rab5b	P61021	19344	Ras-related protein Rab-5B
Chp1	P61022	56398	Calcineurin B homologous protein 1
Rab8b	P61028	235442	Ras-related protein Rab-8B
Ube2m	P61082	22192	NEDD8-conjugating enzyme Ubc12
Ube2n	P61089	93765	Ubiquitin-conjugating enzyme E2 N
Actr2	P61161	66713	Actin-related protein 2
Actr1a	P61164	54130	Alpha-centractin
Rap2b	P61226	74012	Ras-related protein Rap-2b;Ras-related protein Rap-2a
Rpl26	P61255	19941	60S ribosomal protein L26
Psme3	P61290	19192	Proteasome activator complex subunit 3
Magohb	Q9CQL1	66441	Protein mago nashi homolog 2;Protein mago nashi homolog
Rpl27	P61358	19942	60S ribosomal protein L27
Rpl36a	P83882	19982	60S ribosomal protein L36a
Rpl37a	P61514	19981	60S ribosomal protein L37a
Sec61a1	P61620	53421	Protein transport protein Sec61 subunit alpha isoform 1
Vbp1	P61759	22327	Prefoldin subunit 3
Copz1	P61924	56447	Coatomer subunit zeta-1
Sumo2	P61957	170930	Small ubiquitin-related modifier 2
Ufm1	P61961	67890	Ubiquitin-fold modifier 1
Wdr5	P61965	140858	WD repeat-containing protein 5
Nutf2	P61971	68051	Nuclear transport factor 2
Hnrnpk	P61979	15387	Heterogeneous nuclear ribonucleoprotein K
Ywhag	P61982	22628	14-3-3 protein gamma;14-3-3 protein gamma, N-terminally processed
Timm13	P62075	30055	Mitochondrial import inner membrane translocase subunit Tim13
Timm8b	P62077	30057	Mitochondrial import inner membrane translocase subunit Tim8 B
Rps7	P62082	20115	40S ribosomal protein S7
Ppp1ca	P62137	19045	Serine/threonine-protein phosphatase PP1-alpha catalytic subunit
Ppp1cb	P62141	19046	Serine/threonine-protein phosphatase PP1-beta catalytic subunit
Psmc1	P62192	19179	26S protease regulatory subunit 4
Psmc5	P62196	19184	26S protease regulatory subunit 8
Rps8	P62242	20116	40S ribosomal protein S8
Rps15a	P62245	267019	40S ribosomal protein S15a
Ube2h	P62257	22214	Ubiquitin-conjugating enzyme E2 H
Ywhae	P62259	22627	14-3-3 protein epsilon
Rps14	P62264	20044	40S ribosomal protein S14;40S ribosomal protein S14-1;40S ribosomal protein S14-2;40S ribosomal protein S14-3
Rps23	P62267	66475	40S ribosomal protein S23
Rps18	P62270	20084	40S ribosomal protein S18
Rps11	P62281	27207	40S ribosomal protein S11
Rps13	P62301	68052	40S ribosomal protein S13
Snrpe	P62305	20643	Small nuclear ribonucleoprotein E
Snrpg	P62309	68011	Small nuclear ribonucleoprotein G
Lsm3	P62311	67678	U6 snRNA-associated Sm-like protein LSm3
Lsm6	P62313	78651	U6 snRNA-associated Sm-like protein LSm6
Snrpd1	P62315	20641	Small nuclear ribonucleoprotein Sm D1
Snrpd2	P62317	107686	Small nuclear ribonucleoprotein Sm D2
Snrpd3	P62320	67332	Small nuclear ribonucleoprotein Sm D3
Tmsb4x	P20065	19241	Thymosin beta-4;Hematopoietic system regulatory peptide
Psmc6	P62334	67089	26S protease regulatory subunit 10B
Kcnab2	P62482	16498	Voltage-gated potassium channel subunit beta-2
Dynlrb1	P62627	67068	Dynein light chain roadblock-type 1
Ypel5	P62700	383295	Protein yippee-like 5
Rps4x	P62702	20102	40S ribosomal protein S4, X isoform
Ppp2cb	P62715	19053	Serine/threonine-protein phosphatase 2A catalytic subunit beta isoform
Rpl18a	P62717	76808	60S ribosomal protein L18a
Hpcal1	P62748	53602	Hippocalcin-like protein 1
Rpl23a	P62751	268449	60S ribosomal protein L23a
Rps6	P62754	20104	40S ribosomal protein S6
Mtpn	P62774	14489	Myotrophin
Hist1h4a	P62806	97122	Histone H4
Atp6v1b2	P62814	11966	V-type proton ATPase subunit B, brain isoform
Rab1A	P62821	19324	Ras-related protein Rab-1A
Ran	P62827	19384	GTP-binding nuclear protein Ran;GTP-binding nuclear protein Ran, testis-specific isoform
Rpl23	P62830	65019	60S ribosomal protein L23
Rap1a	P62835	109905	Ras-related protein Rap-1A
Rps15	P62843	20054	40S ribosomal protein S15
Rps24	P62849	20088	40S ribosomal protein S24
Rps25	P62852	75617	40S ribosomal protein S25
Rps28	P62858	54127	40S ribosomal protein S28
Tceb2	P62869	67673	Transcription elongation factor B polypeptide 2
Gnb1	P62874	14688	Guanine nucleotide-binding protein G(I)/G(S)/G(T) subunit beta-1
Rbx1	P62878	56438	E3 ubiquitin-protein ligase RBX1;E3 ubiquitin-protein ligase RBX1, N-terminally processed
Gnb2	P62880	14693	Guanine nucleotide-binding protein G(I)/G(S)/G(T) subunit beta-2
Rpl30	P62889	19946	60S ribosomal protein L30
Cycs	P62897	13063	Cytochrome c, somatic
Rpl31	P62900	114641	60S ribosomal protein L31
Rps3	P62908	27050	40S ribosomal protein S3;40S ribosomal protein S3-3;40S ribosomal protein S3-2;40S ribosomal protein S3-1
Rpl32	P62911	19951	60S ribosomal protein L32
Gtf2b	P62915	229906	Transcription initiation factor IIB
Rpl8	P62918	26961	60S ribosomal protein L8
Ybx1	P62960	22608	Nuclease-sensitive element-binding protein 1
Pfn1	P62962	18643	Profilin-1
Rps27a	P62983	78294	Ubiquitin-40S ribosomal protein S27a;Ubiquitin;40S ribosomal protein S27a;Ubiquitin-60S ribosomal protein L40; Ubiquitin;60S ribosomal protein L40;Polyubiquitin-B;Ubiquitin;Polyubiquitin-C;Ubiquitin;Ubiquitin-related 1; Ubiquitin-related 2;Ubiquitin-60S ribosomal protein L40-2;Ubiquitin;60S ribosomal protein L40-2;Ubiquitin-60S ribosomal protein L40-1; Ubiquitin;60S ribosomal protein L40-1;Ubiqui…
Tra2b	P62996	20462	Transformer-2 protein homolog beta
Pafah1b1	P63005	18472	Platelet-activating factor acetylhydrolase IB subunit alpha
Hspa8	P63017	15481	Heat shock cognate 71 kDa protein
Tpt1	P63028	22070	Translationally-controlled tumor protein
Dnaja1	P63037	15502	DnaJ homolog subfamily A member 1
Hspd1	P63038	15510	60 kDa heat shock protein, mitochondrial
Eif4e	P63073	13684	Eukaryotic translation initiation factor 4E
Mapk1	P63085	26413	Mitogen-activated protein kinase 1
Ppp1cc	P63087	19047	Serine/threonine-protein phosphatase PP1-gamma catalytic subunit
Gnas	P63094	14683	Guanine nucleotide-binding protein G(s) subunit alpha isoforms short;Guanine nucleotide-binding protein G(s) subunit alpha isoforms XLas
Ywhaz	P63101	22631	14-3-3 protein zeta/delta
Nfyb	P63139	18045	Nuclear transcription factor Y subunit beta
Sumo1	P63166	22218	Small ubiquitin-related modifier 1
Skp1	Q9WTX5	21402	S-phase kinase-associated protein 1
Eif5a	P63242	276770	Eukaryotic translation initiation factor 5A-1
Crip1	P63254	12925	Cysteine-rich protein 1
Supt4h1b	Q9Z199	10004129	Transcription elongation factor SPT4-B;Transcription elongation factor SPT4;Transcription elongation factor SPT4-A
Rps17	P63276	20068	40S ribosomal protein S17
Ube2i	P63280	22196	SUMO-conjugating enzyme UBC9
Sepw1	P63300	20364	Selenoprotein W
Rala	P63321	56044	Ras-related protein Ral-A
Rps12	P63323	20042	40S ribosomal protein S12
Rps10	P63325	67097	40S ribosomal protein S10
Ppp3ca	P63328	19055	Serine/threonine-protein phosphatase 2B catalytic subunit alpha isoform
Ppp2ca	P63330	19052	Serine/threonine-protein phosphatase 2A catalytic subunit alpha isoform
Phb	P67778	18673	Prohibitin
Csnk2b	P67871	13001	Casein kinase II subunit beta
Rpl22	P67984	19934	60S ribosomal protein L22
Actc1	P68033	11464	Actin, alpha cardiac muscle 1;Actin, aortic smooth muscle;Actin, gamma-enteric smooth muscle
Ube2l3	P68037	22195	Ubiquitin-conjugating enzyme E2 L3
Gnb2l1	P68040	14694	Guanine nucleotide-binding protein subunit beta-2-like 1;Guanine nucleotide-binding protein subunit beta-2-like 1, N-terminally processed
Acta1	P68134	11459	Actin, alpha skeletal muscle
Ywhaq	P68254	22630	14-3-3 protein theta
Tuba4a	P68368	22145	Tubulin alpha-4A chain
Tubb4b	P68372	227613	Tubulin beta-4B chain;Tubulin beta-4A chain
Ywhah	P68510	22629	14-3-3 protein eta
Sbds	P70122	66711	Ribosome maturation protein SBDS
Kpnb1	P70168	16211	Importin subunit beta-1
Psmb7	P70195	19177	Proteasome subunit beta type-7
Lxn	P70202	17035	Latexin
Ctse	P70269	13034	Cathepsin E
Pdlim4	P70271	30794	PDZ and LIM domain protein 4
Surf6	P70279	20935	Surfeit locus protein 6
Pebp1	P70296	23980	Phosphatidylethanolamine-binding protein 1;Hippocampal cholinergic neurostimulating peptide
Stam	P70297	20844	Signal transducing adapter molecule 1
Ctps2	P70303	55936	CTP synthase 2
Was	P70315	22376	Wiskott-Aldrich syndrome protein homolog
Tial1	P70318	21843	Nucleolysin TIAR
Hnrnph2	P70333	56258	Heterogeneous nuclear ribonucleoprotein H2
Rock1	P70335	19877	Rho-associated protein kinase 1;Rho-associated protein kinase 2
Hint1	P70349	15254	Histidine triad nucleotide-binding protein 1
Nfyc	P70353	18046	Nuclear transcription factor Y subunit gamma
Ufd1l	P70362	22230	Ubiquitin fusion degradation protein 1 homolog
Elavl1	P70372	15568	ELAV-like protein 1
Tp53bp1	P70399	27223	Tumor suppressor p53-binding protein 1
Cux1	P70403	13047	Protein CASP;Homeobox protein cut-like 1
Evl	P70429	14026	Ena/VASP-like protein
Slc9a3r1	P70441	26941	Na(+)/H(+) exchange regulatory cofactor NHE-RF1
Bid	P70444	12122	BH3-interacting domain death agonist;BH3-interacting domain death agonist p15;BH3-interacting domain death agonist p13; BH3-interacting domain death agonist p11
Stx4	P70452	20909	Syntaxin-4
Vasp	P70460	22323	Vasodilator-stimulated phosphoprotein
Sparcl1	P70663	13602	SPARC-like protein 1
Siae	P70665	22619	Sialate O-acetylesterase;Sialate O-acetylesterase small subunit;Sialate O-acetylesterase large subunit
Naca	Q60817	17938	Nascent polypeptide-associated complex subunit alpha;Nascent polypeptide-associated complex subunit alpha, muscle-specific form
Irf3	P70671	54131	Interferon regulatory factor 3
Casp3	P70677	12367	Caspase-3;Caspase-3 subunit p17;Caspase-3 subunit p12
Gaa	P70699	14387	Lysosomal alpha-glucosidase
Cct7	P80313	12468	T-complex protein 1 subunit eta
Cct2	P80314	12461	T-complex protein 1 subunit beta
Cct4	P80315	12464	T-complex protein 1 subunit delta
Cct5	P80316	12465	T-complex protein 1 subunit epsilon
Cct6a	P80317	12466	T-complex protein 1 subunit zeta
Cct3	P80318	12462	T-complex protein 1 subunit gamma
Gabpb2	P81069	213054	GA-binding protein subunit beta-2
Nucb2	P81117	53322	Nucleobindin-2;Nesfatin-1
Tgfbi	P82198	21810	Transforming growth factor-beta-induced protein ig-h3
Renbp	P82343	19703	N-acylglucosamine 2-epimerase
Wnk1	P83741	232341	Serine/threonine-protein kinase WNK1
Phf5a	P83870	68479	PHD finger-like domain-containing protein 5A
Txnl4a	P83877	27366	Thioredoxin-like protein 4A
Cbx1	P83917	12412	Chromobox protein homolog 1
Tceb1	P83940	67923	Transcription elongation factor B polypeptide 1
Arf5	P84084	11844	ADP-ribosylation factor 5
Erh	P84089	13877	Enhancer of rudimentary homolog
Rhog	P84096	56212	Rho-related GTP-binding protein RhoG
Rpl19	P84099	19921	60S ribosomal protein L19
Srsf3	P84104	20383	Serine/arginine-rich splicing factor 3
Ccl21a	P84444	18829	C-C motif chemokine 21a;C-C motif chemokine 21c;C-C motif chemokine 21b
Serping1	P97290	12258	Plasma protease C1 inhibitor
Polr1d	P97304	20018	DNA-directed RNA polymerases I and III subunit RPAC2
Mcm2	P97310	17216	DNA replication licensing factor MCM2
Csrp1	P97315	13007	Cysteine and glycine-rich protein 1
Rps3a	P97351	20091	40S ribosomal protein S3a
S100a13	P97352	20196	Protein S100-A13
Sms	P97355	20603	Spermine synthase
Ncf4	P97369	17972	Neutrophil cytosol factor 4
Psme1	P97371	19186	Proteasome activator complex subunit 1
Psme2	P97372	19188	Proteasome activator complex subunit 2
Frg1	P97376	14300	Protein FRG1
G3bp2	P97379	23881	Ras GTPase-activating protein-binding protein 2
Anxa11	P97384	11744	Annexin A11
Ear1	P97426	13586	Eosinophil cationic protein 1
Anxa4	P97429	11746	Annexin A4
Mprip	P97434	26936	Myosin phosphatase Rho-interacting protein
Fhl1	P97447	14199	Four and a half LIM domains protein 1
Anpep	P97449	16790	Aminopeptidase N
Atp5j	P97450	11957	ATP synthase-coupling factor 6, mitochondrial
Bop1	P97452	12181	Ribosome biogenesis protein BOP1
Mylpf	P97457	17907	Myosin regulatory light chain 2, skeletal muscle isoform
Rps5	P97461	20103	40S ribosomal protein S5;40S ribosomal protein S5, N-terminally processed
Ppp4c	P97470	56420	Serine/threonine-protein phosphatase 4 catalytic subunit
Rgs14	P97492	51791	Regulator of G-protein signaling 14
Txn2	P97493	56551	Thioredoxin, mitochondrial
Smarcc1	P97496	20588	SWI/SNF complex subunit SMARCC1
Polr2c	P97760	20021	DNA-directed RNA polymerase II subunit RPB3
Sirpa	P97797	19261	Tyrosine-protein phosphatase non-receptor type substrate 1
Fh	P97807	14194	Fumarate hydratase, mitochondrial
Map4k4	P97820	26921	Mitogen-activated protein kinase kinase kinase kinase 4
Ctsc	P97821	13032	Dipeptidyl peptidase 1;Dipeptidyl peptidase 1 exclusion domain chain;Dipeptidyl peptidase 1 heavy chain;Dipeptidyl peptidase 1 light chain
Anp32e	P97822	66471	Acidic leucine-rich nuclear phosphoprotein 32 family member E
Lypla1	P97823	18777	Acyl-protein thioesterase 1
Hn1	P97825	15374	Hematological and neurological expressed 1 protein;Hematological and neurological expressed 1 protein, N-terminally processed
G3bp1	P97855	27041	Ras GTPase-activating protein-binding protein 1
Casp7	P97864	12369	Caspase-7;Caspase-7 subunit p20;Caspase-7 subunit p11
Rbbp6	P97868	19647	E3 ubiquitin-protein ligase RBBP6
Lama4	P97927	16775	Laminin subunit alpha-4
Shc1	P98083	20416	SHC-transforming protein 1
Tubb5	P99024	22154	Tubulin beta-5 chain
Psmb4	P99026	19172	Proteasome subunit beta type-4
Rplp2	P99027	67186	60S acidic ribosomal protein P2
Uqcrh	P99028	66576	Cytochrome b-c1 complex subunit 6, mitochondrial
Prdx5	P99029	54683	Peroxiredoxin-5, mitochondrial
Gabpb1	Q00420	14391	GA-binding protein subunit beta-1
Gabpa	Q00422	14390	GA-binding protein alpha chain
Xdh	Q00519	22436	Xanthine dehydrogenase/oxidase;Xanthine dehydrogenase;Xanthine oxidase
G6pdx	Q00612	14381	Glucose-6-phosphate 1-dehydrogenase X;Glucose-6-phosphate 1-dehydrogenase
Apoa1	Q00623	11806	Apolipoprotein A-I;Proapolipoprotein A-I;Truncated apolipoprotein A-I
Rbp4	Q00724	19662	Retinol-binding protein 4
Serpina1d	Q00897	20703	Alpha-1-antitrypsin 1-4
Yy1	Q00899	22632	Transcriptional repressor protein YY1;Transcription factor YY2
Rbp1	Q00915	19659	Retinol-binding protein 1
Hnrnpul2	Q00PI9	68693	Heterogeneous nuclear ribonucleoprotein U-like protein 2
Col1a2	Q01149	12843	Collagen alpha-2(I) chain
Egfr	Q01279	13649	Epidermal growth factor receptor
Apoh	Q01339	11818	Beta-2-glycoprotein 1
Rsu1	Q01730	20163	Ras suppressor protein 1
Nme2	Q01768	18103	Nucleoside diphosphate kinase B
Ly9	Q01965	17085	T-lymphocyte surface antigen Ly-9
Uba1	Q02053	22201	Ubiquitin-like modifier-activating enzyme 1
Pax5	Q02650	18507	Paired box protein Pax-5
Glycam1	Q02596	14663	Glycosylation-dependent cell adhesion molecule 1
Sap30bp	Q02614	57230	SAP30-binding protein
Col6a2	Q02788	12834	Collagen alpha-2(VI) chain
Nucb1	Q02819	18220	Nucleobindin-1
Enah	Q03173	13800	Protein enabled homolog
Atp5a1	Q03265	11946	ATP synthase subunit alpha, mitochondrial
Ikzf1	Q03267	22778	DNA-binding protein Ikaros
Runx1	Q03347	12394	Runt-related transcription factor 1
Pfdn6	Q03958	14976	Prefoldin subunit 6
Eif2ak2	Q03963	19106	Interferon-induced, double-stranded RNA-activated protein kinase
Rela	Q04207	19697	Transcription factor p65
Ckb	Q04447	12709	Creatine kinase B-type
Smarcad1	Q04692	13990	SWI/SNF-related matrix-associated actin-dependent regulator of chromatin subfamily A containing DEAD/H box 1
Top1	Q04750	21969	DNA topoisomerase 1
Col6a1	Q04857	12833	Collagen alpha-1(VI) chain
Acp5	Q05117	11433	Tartrate-resistant acid phosphatase type 5
Rac2	Q05144	19354	Ras-related C3 botulinum toxin substrate 2
Rcn1	Q05186	19672	Reticulocalbin-1
Hspg2	Q05793	15530	Basement membrane-specific heparan sulfate proteoglycan core protein;Endorepellin;LG3 peptide
Fabp5	Q05816	16592	Fatty acid-binding protein, epidermal
Pc	Q05920	18563	Pyruvate carboxylase, mitochondrial
Larp7	Q05CL8	28036	La-related protein 7
Eif5b	Q05D44	226982	Eukaryotic translation initiation factor 5B
Atp5i	Q06185	11958	ATP synthase subunit e, mitochondrial
Clu	Q06890	12759	Clusterin;Clusterin beta chain;Clusterin alpha chain
Anxa7	Q07076	11750	Annexin A7
Igf2r	Q07113	16004	Cation-independent mannose-6-phosphate receptor
Acads	Q07417	11409	Short-chain specific acyl-CoA dehydrogenase, mitochondrial
Lgals3bp	Q07797	19039	Galectin-3-binding protein
Cbfb	Q08024	12400	Core-binding factor subunit beta
Cnn2	Q08093	12798	Calponin-2
Tle3	Q08122	21887	Transducin-like enhancer protein 3
Lyar	Q08288	17089	Cell growth-regulating nucleolar protein
Pecam1	Q08481	18613	Platelet endothelial cell adhesion molecule
Cd36	Q08857	12491	Platelet glycoprotein 4
Fbln1	Q08879	14114	Fibulin-1
Ssrp1	Q08943	20833	FACT complex subunit SSRP1
Ncf1	Q09014	17969	Neutrophil cytosol factor 1
Zc3h18	Q0P678	76014	Zinc finger CCCH domain-containing protein 18
Rbm15	Q0VBL3	229700
Ppp4r2	Q0VGB7	232314	Serine/threonine-protein phosphatase 4 regulatory subunit 2
Npepps	Q11011	19155	Puromycin-sensitive aminopeptidase
Pepd	Q11136	18624	Xaa-Pro dipeptidase
Smarcb1	Q9Z0H3	20587	SWI/SNF-related matrix-associated actin-dependent regulator of chromatin subfamily B member 1
Med22	Q62276	20933	Mediator of RNA polymerase II transcription subunit 22
Cd84	Q18PI6	12523	SLAM family member 5
Nsun2	Q1HFZ0	28114	tRNA (cytosine(34)-C(5))-methyltransferase
Hsdl2	Q2TPA8	72479	Hydroxysteroid dehydrogenase-like protein 2
Cd163	Q2VLH6	93671	Scavenger receptor cysteine-rich type 1 protein M130;Soluble CD163
Tgtp1	Q62293	21822
Hmha1	Q3TBD2	70719	Minor histocompatibility protein HA-1
Plbd2	Q3TCN2	71772	Putative phospholipase B-like 2;Putative phospholipase B-like 2 28 kDa form;Putative phospholipase B-like 2 40 kDa form; Putative phospholipase B-like 2 15 kDa form
Hp1bp3	Q3TEA8	15441	Heterochromatin protein 1-binding protein 3
Fam107b	Q3TGF2	66540	Protein FAM107B
Myl12b	Q3THE2	67938	Myosin regulatory light chain 12B
Aarsd1	Q3THG9	69684	Alanyl-tRNA editing protein Aarsd1
Eif1ad	Q3THJ3	69860	Probable RNA-binding protein EIF1AD
Gtf2f1	Q3THK3	98053	General transcription factor IIF subunit 1
Gmps	Q3THK7	229363	GMP synthase [glutamine-hydrolyzing]
Mat2a	Q3THS6	232087	S-adenosylmethionine synthase isoform type-2
Zc3h15	Q3TIV5	69082	Zinc finger CCCH domain-containing protein 15
Pdlim7	Q3TJD7	67399	PDZ and LIM domain protein 7
Smarca4	Q3TKT4	20586	Transcription activator BRG1
Cwc27	Q3TKY6	67285	Peptidyl-prolyl cis-trans isomerase CWC27 homolog
Uri1	Q3TLD5	19777	Unconventional prefoldin RPB5 interactor
Prrc2c	Q3TLH4	226562	Protein PRRC2C
Scrn3	Q3TMH2	74616	Secernin-3
Fam172a	Q3TNH5	68675	Protein FAM172A
TLS1	Q3TQI7	227707	Uncharacterized protein C9orf78 homolog
Pbxip1	Q3TVI8	229534	Pre-B-cell leukemia transcription factor-interacting protein 1
Uap1l1	Q3TW96	227620	UDP-N-acetylhexosamine pyrophosphorylase-like protein 1
Srsf6	Q3TWW8	67996	Serine/arginine-rich splicing factor 6
Cybc1	Q3TYS2	217370	Uncharacterized protein C17orf62 homolog
Smyd5	Q3TYX3	232187	SET and MYND domain-containing protein 5
Dhrs11	Q3U0B3	192970	Dehydrogenase/reductase SDR family member 11
Rasip1	Q3U0S6	69903	Ras-interacting protein 1
Khsrp	Q3U0V1	16549	Far upstream element-binding protein 2
Tatdn3	Q3U1C6	68972	Putative deoxyribonuclease TATDN3
Pag1	Q3U1F9	94212	Phosphoprotein associated with glycosphingolipid-enriched microdomains 1
Ddb1	Q3U1J4	13194	DNA damage-binding protein 1
Cmpk2	Q3U5Q7	22169	UMP-CMP kinase 2, mitochondrial
Esyt1	Q3U7R1	23943	Extended synaptotagmin-1
Col5a2	Q3U962	12832	Collagen alpha-2(V) chain
Lbr	Q3U9G9	98386	Lamin-B receptor
Tmem109	Q3UBX0	68539	Transmembrane protein 109
Puf60	Q3UEB3	67959	Poly(U)-binding-splicing factor PUF60
Gpatch11	Q3UFS4	53951	G patch domain-containing protein 11
Trmt10c	Q3UFY8	52575	Mitochondrial ribonuclease P protein 1
Eif3j1	Q3UGC7	78655	Eukaryotic translation initiation factor 3 subunit J-A;Eukaryotic translation initiation factor 3 subunit J-B
Hdhd2	Q3UGR5	76987	Haloacid dehalogenase-like hydrolase domain-containing protein 2
Aak1	Q3UHJ0	269774	AP2-associated protein kinase 1
Pdap1	Q3UHX2	231887	28 kDa heat- and acid-stable phosphoprotein
Babam1	Q3UI43	68251	BRISC and BRCA1-A complex member 1
Arhgap17	Q3UIA2	70497	Rho GTPase-activating protein 17
Rmdn3	Q3UJU9	67809	Regulator of microtubule dynamics protein 3
Tax1bp1	Q3UKC1	52440	Tax1-binding protein 1 homolog
Smu1	Q3UKJ7	74255	WD40 repeat-containing protein SMU1;WD40 repeat-containing protein SMU1, N-terminally processed
Arglu1	Q3UL36	234023	Arginine and glutamate-rich protein 1
Mccc2	Q3ULD5	78038	Methylcrotonoyl-CoA carboxylase beta chain, mitochondrial
Gpd1l	Q3ULJ0	333433	Glycerol-3-phosphate dehydrogenase 1-like protein
Ppp1r7	Q3UM45	66385	Protein phosphatase 1 regulatory subunit 7
Cobll1	Q3UMF0	319876	Cordon-bleu protein-like 1
Ppp1r12c	Q3UMT1	232807	Protein phosphatase 1 regulatory subunit 12C
Hdgfrp2	Q3UMU9	15193	Hepatoma-derived growth factor-related protein 2
Eml4	Q3UMY5	78798	Echinoderm microtubule-associated protein-like 4
Zc3hav1	Q3UPF5	78781	Zinc finger CCCH-type antiviral protein 1
Prrc1	Q3UPH1	73137	Protein PRRC1
Sec31a	Q3UPL0	69162	Protein transport protein Sec31A
Selh	Q3UQA7	72657	Selenoprotein H
Sfswap	Q3USH5	231769	Splicing factor, suppressor of white-apricot homolog
Sorbs2	Q3UTJ2	234214	Sorbin and SH3 domain-containing protein 2
Skap1	Q3UUV5	78473	Src kinase-associated phosphoprotein 1
Fam129a	Q3UW53	63913	Protein Niban
Ppm1h	Q3UYC0	319468	Protein phosphatase 1H
Lrrfip1	Q3UZ39	16978	Leucine-rich repeat flightless-interacting protein 1
Rcsd1	Q3UZA1	226594	CapZ-interacting protein
Esf1	Q3V1V3	66580	ESF1 homolog
Mthfd1l	Q3V3R1	270685	Monofunctional C1-tetrahydrofolate synthase, mitochondrial
Itga1	Q3V3R4	109700	Integrin alpha-1
Commd6	Q3V4B5	66200	COMM domain-containing protein 6
Abracl	Q4KML4	73112	Costars family protein ABRACL
Ccdc88b	Q4QRL3	78317	Coiled-coil domain-containing protein 88B
Pds5b	Q4VA53	100710	Sister chromatid cohesion protein PDS5 homolog B
Cdv3	Q4VAA2	321022	Protein CDV3
Ddx17	Q501J6	67040	Probable ATP-dependent RNA helicase DDX17
Phactr4	Q501J7	100169	Phosphatase and actin regulator 4
Zbtb8os	Q505B7	67106	Protein archease
Lrrc47	Q505F5	72946	Leucine-rich repeat-containing protein 47
Srrm1	Q52KI8	51796	Serine/arginine repetitive matrix protein 1
Ddx46	Q569Z5	212880	Probable ATP-dependent RNA helicase DDX46
Thrap3	Q569Z6	230753	Thyroid hormone receptor-associated protein 3
Gpkow	Q56A08	209416	G patch domain and KOW motifs-containing protein
Galns	Q571E4	50917	N-acetylgalactosamine-6-sulfatase
Spag9	Q58A65	70834	C-Jun-amino-terminal kinase-interacting protein 4
Rnf20	Q5DTM8	109331	E3 ubiquitin-protein ligase BRE1A
Nufip2	Q5F2E7	68564	Nuclear fragile X mental retardation-interacting protein 2
Serpina3g	Q5I2A0	20715	Serine protease inhibitor A3G;Serine protease inhibitor A3F
Nsrp1	Q5NCR9	237859	Nuclear speckle splicing regulatory protein 1
Mdc1	Q5PSV9	240087	Mediator of DNA damage checkpoint protein 1
Mocs1	Q5RKZ7	56738	Molybdenum cofactor biosynthesis protein 1;Cyclic pyranopterin monophosphate synthase;Cyclic pyranopterin monophosphate synthase accessory protein
Rbm27	Q5SFM8	225432	RNA-binding protein 27
Myo1g	Q5SUA5	246177	Unconventional myosin-Ig
Luc7l3	Q5SUF2	67684	Luc7-like protein 3
Pfas	Q5SUR0	237823	Phosphoribosylformylglycinamidine synthase
Synrg	Q5SV85	217030	Synergin gamma
Kat7	Q5SVQ0	217127	Histone acetyltransferase KAT7
Myh4	Q5SX39	17884	Myosin-4
Myh1	Q5SX40	17879	Myosin-1
Scaf1	Q5U4C3	233208	Splicing factor, arginine/serine-rich 19
Uimc1	Q5U5Q9	20184	BRCA1-A complex subunit RAP80
Mier1	Q5UAK0	71148	Mesoderm induction early response protein 1
Fxr1	Q61584	14359	Fragile X mental retardation syndrome-related protein 1
Leo1	Q5XJE5	235497	RNA polymerase-associated protein LEO1
Arcn1	Q5XJY5	213827	Coatomer subunit delta
Mybpc2	Q5XKE0	233199	Myosin-binding protein C, fast-type
Sin3a	Q60520	20466	Paired amphipathic helix protein Sin3a
Orm1	Q60590	18405	Alpha-1-acid glycoprotein 1
Ogdh	Q60597	18293	2-oxoglutarate dehydrogenase, mitochondrial
Cttn	Q60598	13043	Src substrate cortactin
Myl6	Q60605	17904	Myosin light polypeptide 6
Satb1	Q60611	20230	DNA-binding protein SATB1
Grb2	Q60631	14784	Growth factor receptor-bound protein 2
Gm2a	Q60648	14667	Ganglioside GM2 activator
Hnrnpd	Q60668	11991	Heterogeneous nuclear ribonucleoprotein D0
Lama2	Q60675	16773	Laminin subunit alpha-2
Ppp5c	Q60676	19060	Serine/threonine-protein phosphatase 5
Psmb6	Q60692	19175	Proteasome subunit beta type-6
Samhd1	Q60710	56045	Deoxynucleoside triphosphate triphosphohydrolase SAMHD1
Csnk2a1	Q60737	12995	Casein kinase II subunit alpha
Bag1	Q60739	12017	BAG family molecular chaperone regulator 1
Khdrbs1	Q60749	20218	KH domain-containing, RNA-binding, signal transduction-associated protein 1
Marco	Q60754	17167	Macrophage receptor MARCO
Ly75	Q60767	17076	Lymphocyte antigen 75
Elf1	Q60775	13709	ETS-related transcription factor Elf-1
Lcp2	Q60787	16822	Lymphocyte cytosolic protein 2
Serpinb6	Q60854	20719	Serpin B6
Stip1	Q60864	20867	Stress-induced-phosphoprotein 1
Caprin1	Q60865	53872	Caprin-1
Eif1a	Q60872	13664	Eukaryotic translation initiation factor 1A;Eukaryotic translation initiation factor 1A, X-chromosomal
Eps15l1	Q60902	13859	Epidermal growth factor receptor substrate 15-like 1
Vdac2	Q60930	22334	Voltage-dependent anion-selective channel protein 2
Vdac3	Q60931	22335	Voltage-dependent anion-selective channel protein 3
Vdac1	Q60932	22333	Voltage-dependent anion-selective channel protein 1
Pml	Q60953	18854	Protein PML
Rbbp4	Q60972	19646	Histone-binding protein RBBP4
Rbbp7	Q60973	245688	Histone-binding protein RBBP7
Adipoq	Q60994	11450	Adiponectin
Lama5	Q61001	16776	Laminin subunit alpha-5
Cd6	Q61003	12511	T-cell differentiation antigen CD6
Tmpo	Q61029	21917	Lamina-associated polypeptide 2, isoforms beta/delta/epsilon/gamma
Tmpo	Q61033	21917	Lamina-associated polypeptide 2, isoforms alpha/zeta
Hars	Q61035	15115	Histidine--tRNA ligase, cytoplasmic
Wbp4	Q61048	22380	WW domain-binding protein 4
Usf1	Q61069	22278	Upstream stimulatory factor 1
Ppm1g	Q61074	14208	Protein phosphatase 1G
Cdc37	Q61081	12539	Hsp90 co-chaperone Cdc37;Hsp90 co-chaperone Cdc37, N-terminally processed
Prtn3	Q61096	19152	Myeloblastin
Dpf2	Q61103	19708	Zinc finger protein ubi-d4
Gbp4	Q61107	55932	Guanylate-binding protein 4
Sdf4	Q61112	20318	45 kDa calcium-binding protein
Cfi	Q61129	12630	Complement factor I;Complement factor I heavy chain;Complement factor I light chain
Prpf4b	Q61136	19134	Serine/threonine-protein kinase PRP4 homolog
Spin1	Q61142	20729	Spindlin-1
Cp	Q61147	12870	Ceruloplasmin
Ptpn18	Q61152	19253	Tyrosine-protein phosphatase non-receptor type 18
Fadd	Q61160	14082	FAS-associated death domain protein
Ctcf	Q61164	13018	Transcriptional repressor CTCF
Mapre1	Q61166	13589	Microtubule-associated protein RP/EB family member 1
Prdx2	Q61171	21672	Peroxiredoxin-2
Irf9	Q61179	16391	Interferon regulatory factor 9
TSG101	Q61187	22088	Tumor susceptibility gene 101 protein
Clns1a	Q61189	12729	Methylosome subunit pICln
Hcfc1	Q61191	15161	Host cell factor 1;HCF N-terminal chain 1;HCF N-terminal chain 2;HCF N-terminal chain 3;HCF N-terminal chain 4; HCF N-terminal chain 5;HCF N-terminal chain 6;HCF C-terminal chain 1;HCF C-terminal chain 2;HCF C-terminal chain 3; HCF C-terminal chain 4;HCF C-terminal chain 5;HCF C-terminal chain 6
Pafah1b3	Q61205	18476	Platelet-activating factor acetylhydrolase IB subunit gamma
Pafah1b2	Q61206	18475	Platelet-activating factor acetylhydrolase IB subunit beta
Psap	Q61207	19156	Prosaposin
Arhgef1	Q61210	16801	Rho guanine nucleotide exchange factor 1
Mre11a	Q61216	17535	Double-strand break repair protein MRE11A
Lcp1	Q61233	18826	Plastin-2
Fnta	Q61239	14272	Protein farnesyltransferase/geranylgeranyltransferase type-1 subunit alpha
Serpinf2	Q61247	18816	Alpha-2-antiplasmin
Igbp1	Q61249	18518	Immunoglobulin-binding protein 1
Tcf12	Q61286	21406	Transcription factor 12;Transcription factor E2-alpha;Transcription factor 4
Lamb2	Q61292	16779	Laminin subunit beta-2
Hspa4	Q61316	15525	Heat shock 70 kDa protein 4
Bcap31	Q61335	27061	B-cell receptor-associated protein 31
Cmah	Q61419	12763	Cytidine monophosphate-N-acetylneuraminic acid hydroxylase
Hadh	Q61425	15107	Hydroxyacyl-coenzyme A dehydrogenase, mitochondrial
Znf638	Q61464	18139	Zinc finger protein 638
Cd37	Q61470	12493	Leukocyte antigen CD37
Cd55	Q61475	13136	Complement decay-accelerating factor, GPI-anchored
Alcam	Q61490	11658	CD166 antigen
Glg1	Q61543	20340	Golgi apparatus protein 1
Ewsr1	Q61545	14030	RNA-binding protein EWS
Rad21	Q61550	19357	Double-strand-break repair protein rad21 homolog
Fscn1	Q61553	14086	Fascin
Fbn1	Q61554	14118	Fibrillin-1
Fcgrt	Q61559	14132	IgG receptor FcRn large subunit p51
Fdxr	Q61578	14149	NADPH:adrenodoxin oxidoreductase, mitochondrial
Igfbp7	Q61581	29817	Insulin-like growth factor-binding protein 7
Ktn1	Q61595	16709	Kinectin
Gdi2	Q61598	14569	Rab GDP dissociation inhibitor beta
Arhgdib	Q61599	11857	Rho GDP-dissociation inhibitor 2
Pacsin1	Q61644	23969	Protein kinase C and casein kinase substrate in neurons protein 1
Hp	Q61646	15439	Haptoglobin;Haptoglobin alpha chain;Haptoglobin beta chain
Ddx19a	Q61655	13680	ATP-dependent RNA helicase DDX19A
Ddx5	Q61656	13207	Probable ATP-dependent RNA helicase DDX5
Cbx5	Q61686	12419	Chromobox protein homolog 5
Atrx	Q61687	22589	Transcriptional regulator ATRX
Hsph1	Q61699	15505	Heat shock protein 105 kDa
Itih1	Q61702	16424	Inter-alpha-trypsin inhibitor heavy chain H1
Itih2	Q61703	16425	Inter-alpha-trypsin inhibitor heavy chain H2
Itih3	Q61704	16426	Inter-alpha-trypsin inhibitor heavy chain H3
Il1rap	Q61730	16180	Interleukin-1 receptor accessory protein
Mrps31	Q61733	57312	28S ribosomal protein S31, mitochondrial
Itga6	Q61739	16403	Integrin alpha-6;Integrin alpha-6 heavy chain;Integrin alpha-6 light chain
Eif2b4	Q61749	13667	Translation initiation factor eIF-2B subunit delta
Phgdh	Q61753	236539	D-3-phosphoglycerate dehydrogenase
Kif5b	Q61768	16573	Kinesin-1 heavy chain
Lasp1	Q61792	16796	LIM and SH3 domain protein 1
Pdcd4	Q61823	18569	Programmed cell death protein 4
Mrc1	Q61830	17533	Macrophage mannose receptor 1
A2m	Q61838	11287	Alpha-2-macroglobulin;Alpha-2-macroglobulin 165 kDa subunit;Alpha-2-macroglobulin 35 kDa subunit
Myh10	Q61879	77579	Myosin-10
Mcm7	Q61881	17220	DNA replication licensing factor MCM7
Npm1	Q61937	18148	Nucleophosmin
Nnt	Q61941	18115	NAD(P) transhydrogenase, mitochondrial
Pcbp2	Q61990	18521	Poly(rC)-binding protein 2;Poly(rC)-binding protein 3
Ogn	Q62000	18295	Mimecan
Postn	Q62009	50706	Periostin
Pea15	Q62048	18611	Astrocytic phosphoprotein PEA-15
Ppp1r14b	Q62084	18938	Protein phosphatase 1 regulatory subunit 14B
Srsf2	Q62093	20382	Serine/arginine-rich splicing factor 2
Dag1	Q62165	13138	Dystroglycan;Alpha-dystroglycan;Beta-dystroglycan
Rbm38	Q62176	56190	RNA-binding protein 38
Sema4b	Q62179	20352	Semaphorin-4B
Ssr4	Q62186	20832	Translocon-associated protein subunit delta
Dpysl3	Q62188	22240	Dihydropyrimidinase-related protein 3
Trim21	Q62191	20821	E3 ubiquitin-protein ligase TRIM21
Cd180	Q62192	17079	CD180 antigen
Rpa2	Q62193	19891	Replication protein A 32 kDa subunit
Sf3a2	Q62203	20222	Splicing factor 3A subunit 2
Siglec1	Q62230	20612	Sialoadhesin
Myom1	Q62234	17929	Myomesin-1
Snrpc	Q62241	20630	U1 small nuclear ribonucleoprotein C
Sptbn1	Q62261	20742	Spectrin beta chain, non-erythrocytic 1
Trim28	Q62318	21849	Transcription intermediary factor 1-beta
Tsn	Q62348	22099	Translin
Snrnp70	Q62376	20637	U1 small nuclear ribonucleoprotein 70 kDa
Supt6h	Q62383	20926	Transcription elongation factor SPT6
Zpr1	Q62384	22687	Zinc finger protein ZPR1
Tpd52	Q62393	21985	Tumor protein D52
Sorbs1	Q62417	20411	Sorbin and SH3 domain-containing protein 1
Dbnl	Q62418	13169	Drebrin-like protein
Sh3gl1	Q62419	20405	Endophilin-A2
Ostf1	Q62422	20409	Osteoclast-stimulating factor 1
Ndufa4	Q62425	17992	Cytochrome c oxidase subunit NDUFA4
Cstb	Q62426	13014	Cystatin-B
Ndrg1	Q62433	17988	Protein NDRG1
Tle1	Q62440	21885	Transducin-like enhancer protein 1;Transducin-like enhancer protein 4
Fkbp3	Q62446	30795	Peptidyl-prolyl cis-trans isomerase FKBP3
Vat1	Q62465	26949	Synaptic vesicle membrane protein VAT-1 homolog
Spen	Q62504	56381	Msx2-interacting protein
Coch	Q62507	12810	Cochlin
Zyx	Q62523	22793	Zyxin
Ppp3r1	Q63810	19058	Calcineurin subunit B type 1
Commd3	Q63829	12238	COMM domain-containing protein 3
Nup62	Q63850	18226	Nuclear pore glycoprotein p62
Sdpr	Q63918	20324	Serum deprivation-response protein
Crk	Q64010	12928	Adapter molecule crk
Raly	Q64012	19383	RNA-binding protein Raly
Utp14a	Q640M1	72554	U3 small nucleolar RNA-associated protein 14 homolog A
Aebp1	Q640N1	11568	Adipocyte enhancer-binding protein 1
Arhgap30	Q640N3	226652	Rho GTPase-activating protein 30
Spr	Q64105	20751	Sepiapterin reductase
Btf3	Q64152	218490	Transcription factor BTF3
Aga	Q64191	11593	N(4)-(beta-N-acetylglucosaminyl)-L-asparaginase;Glycosylasparaginase alpha chain;Glycosylasparaginase beta chain
Sf1	Q64213	22668	Splicing factor 1
Bst1	Q64277	12182	ADP-ribosyl cyclase/cyclic ADP-ribose hydrolase 2
Irf4	Q64287	16364	Interferon regulatory factor 4
Ntan1	Q64311	18203	Protein N-terminal asparagine amidohydrolase
Cd34	Q64314	12490	Hematopoietic progenitor cell antigen CD34
Isg15	Q64339	10003888	Ubiquitin-like protein ISG15
Ifit3	Q64345	15959	Interferon-induced protein with tetratricopeptide repeats 3
Hspe1	Q64433	15528	10 kDa heat shock protein, mitochondrial
Sord	Q64442	20322	Sorbitol dehydrogenase
Top2b	Q64511	21974	DNA topoisomerase 2-beta
Tpp2	Q64514	22019	Tripeptidyl-peptidase 2
Atp2a3	Q64518	53313	Sarcoplasmic/endoplasmic reticulum calcium ATPase 3
Guk1	Q64520	14923	Guanylate kinase
Gpd2	Q64521	14571	Glycerol-3-phosphate dehydrogenase, mitochondrial
Srm	Q64674	20810	Spermidine synthase
Procr	Q64695	19124	Endothelial protein C receptor
Azgp1	Q64726	12007	Zinc-alpha-2-glycoprotein
Vcl	Q64727	22330	Vinculin
Cr1l	Q64735	12946	Complement component receptor 1-like protein
Gart	Q64737	14450	Trifunctional purine biosynthetic protein adenosine-3;Phosphoribosylamine--glycine ligase;Phosphoribosylformylglycinamidine cyclo-ligase; Phosphoribosylglycinamide formyltransferase
Wapal	Q65Z40	218914	Wings apart-like protein homolog
Cltc	Q68FD5	67300	Clathrin heavy chain 1
Galk2	Q68FH4	69976	N-acetylgalactosamine kinase
Ahcyl2	Q68FL4	74340	Putative adenosylhomocysteinase 3
Gpalpp1	Q69ZC8	67467	GPALPP motifs-containing protein 1
Myof	Q69ZN7	226101	Myoferlin
Isy1	Q69ZQ2	57905	Pre-mRNA-splicing factor ISY1 homolog
Pds5a	Q6A026	71521	Sister chromatid cohesion protein PDS5 homolog A
Swap70	Q6A028	20947	Switch-associated protein 70
Cep170	Q6A065	545389	Centrosomal protein of 170 kDa
Cdc5l	Q6A068	71702	Cell division cycle 5-like protein
Larp4b	Q6A0A2	217980	La-related protein 4B
Nop58	Q6DFW4	55989	Nucleolar protein 58
Nomo1	Q6GQT9	211548	Nodal modulator 1
Tpm4	Q6IRU2	326618	Tropomyosin alpha-4 chain
Cltb	Q6IRU5	74325	Clathrin light chain B
Nipbl	Q6KCD5	71175	Nipped-B-like protein
Npepl1	Q6NSR8	228961	Probable aminopeptidase NPEPL1
U2surp	Q6NV83	67958	U2 snRNP-associated SURP motif-containing protein
Wdr44	Q6NVE8	72404	WD repeat-containing protein 44
Cpsf6	Q6NVF9	432508	Cleavage and polyadenylation specificity factor subunit 6
Rprd2	Q6NXI6	75137	Regulation of nuclear pre-mRNA domain-containing protein 2
Szrd1	Q6NXN1	213491	SUZ domain-containing protein 1
Taf9b	Q6NZA9	407786	Transcription initiation factor TFIID subunit 9B;Transcription initiation factor TFIID subunit 9
Dnajc8	Q6NZB0	68598	DnaJ homolog subfamily C member 8
Zc3h11a	Q6NZF1	70579	Zinc finger CCCH domain-containing protein 11A
Eif4g1	Q6NZJ6	208643	Eukaryotic translation initiation factor 4 gamma 1
Rbm26	Q6NZN0	74213	RNA-binding protein 26
Sri	Q6P069	109552	Sorcin
Xpnpep1	Q6P1B1	170750	Xaa-Pro aminopeptidase 1
Ppp2r2a	Q6P1F6	71978	Serine/threonine-protein phosphatase 2A 55 kDa regulatory subunit B alpha isoform
Cyb561a3	Q6P1H1	225912	Cytochrome b ascorbate-dependent protein 3
Whsc1l1	Q6P2L6	234135	Histone-lysine N-methyltransferase NSD3
Nudt16	Q6P3D0	75686	U8 snoRNA-decapping enzyme
Snrnp200	Q6P4T2	320632	U5 small nuclear ribonucleoprotein 200 kDa helicase
Abcf1	Q6P542	224742	ATP-binding cassette sub-family F member 1
Uggt1	Q6P5E4	320011	UDP-glucose:glycoprotein glucosyltransferase 1
Ubxn7	Q6P5G6	224111	UBX domain-containing protein 7
Polr2m	Q6P6I6	28015	DNA-directed RNA polymerase II subunit GRINL1A
Filip1l	Q6P6L0	78749	Filamin A-interacting protein 1-like
Pcnp	Q6P8I4	76302	PEST proteolytic signal-containing nuclear protein
Ckmt2	Q6P8J7	76722	Creatine kinase S-type, mitochondrial
Tatdn1	Q6P8M1	69694	Putative deoxyribonuclease TATDN1
Snx6	Q6P8X1	72183	Sorting nexin-6;Sorting nexin-6, N-terminally processed
Fkbp15	Q6P9Q6	338355	FK506-binding protein 15
Oxsr1	Q6P9R2	108737	Serine/threonine-protein kinase OSR1
Txlna	Q6PAM1	109658	Alpha-taxilin
Gapvd1	Q6PAR5	66691	GTPase-activating protein and VPS9 domain-containing protein 1
Smarcc2	Q6PDG5	68094	SWI/SNF complex subunit SMARCC2
Srsf1	Q6PDM2	110809	Serine/arginine-rich splicing factor 1
Mylk	Q6PDN3	107589	Myosin light chain kinase, smooth muscle;Myosin light chain kinase, smooth muscle, deglutamylated form
Chd4	Q6PDQ2	107932	Chromodomain-helicase-DNA-binding protein 4
Ado	Q6PDY2	211488	2-aminoethanethiol dioxygenase
Snrnp40	Q6PE01	66585	U5 small nuclear ribonucleoprotein 40 kDa protein
Nup98	Q6PFD9	269966	Nuclear pore complex protein Nup98-Nup96;Nuclear pore complex protein Nup98;Nuclear pore complex protein Nup96
Gmip	Q6PGG2	78816	GEM-interacting protein
Bud31	Q6PGH1	231889	Protein BUD31 homolog
Hn1l	Q6PGH2	52009	Hematological and neurological expressed 1-like protein
Fam21	Q6PGL7	28006	WASH complex subunit FAM21
Rab35	Q6PHN9	77407	Ras-related protein Rab-35
Camk2d	Q6PHZ2	108058	Calcium/calmodulin-dependent protein kinase type II subunit delta
Atp1a3	Q6PIC6	232975	Sodium/potassium-transporting ATPase subunit alpha-3;Sodium/potassium-transporting ATPase subunit alpha-2
Nudcd1	Q6PIP5	67429	NudC domain-containing protein 1
YJ005	Q6PIU9	269774	Uncharacterized protein FLJ45252 homolog
Rif1	Q6PR54	51869	Telomere-associated protein RIF1
Ddx58	Q6Q899	230073	Probable ATP-dependent RNA helicase DDX58
Ppp1r9b	Q6R891	217124	Neurabin-2
Gnptg	Q6S5C2	214505	N-acetylglucosamine-1-phosphotransferase subunit gamma
Cd300lh	Q6SJQ5	382551	CMRF35-like molecule 3
Timd4	Q6U7R4	276891	T-cell immunoglobulin and mucin domain-containing protein 4
Kctd12	Q6WVG3	239217	BTB/POZ domain-containing protein KCTD12
Tacc1	Q6Y685	320165	Transforming acidic coiled-coil-containing protein 1
Gigyf2	Q6Y7W8	227331	PERQ amino acid-rich with GYF domain-containing protein 2
Kdm3b	Q6ZPY7	277250	Lysine-specific demethylase 3B
Zc3h4	Q6ZPZ3	330474	Zinc finger CCCH domain-containing protein 4
Fnbp4	Q6ZQ03	55935	Formin-binding protein 4
Larp1	Q6ZQ58	73158	La-related protein 1
Mlec	Q6ZQI3	109154	Malectin
Lsm8	Q6ZWM4	76522	U6 snRNA-associated Sm-like protein LSm8
Rps9	Q6ZWN5	76846	40S ribosomal protein S9
Rpl10	Q6ZWV3	110954	60S ribosomal protein L10;60S ribosomal protein L10-like
Rpl35	Q6ZWV7	66489	60S ribosomal protein L35
Eif2s1	Q6ZWX6	13665	Eukaryotic translation initiation factor 2 subunit 1
Rps27l	Q6ZWY3	67941	40S ribosomal protein S27-like
Ube2r2	Q6ZWZ2	67615	Ubiquitin-conjugating enzyme E2 R2
Synm	Q70IV5	233335	Synemin
Ccbl2	Q71RI9	229905	Kynurenine--oxoglutarate transaminase 3
Ppp2r1a	Q76MZ3	51792	Serine/threonine-protein phosphatase 2A 65 kDa regulatory subunit A alpha isoform; Serine/threonine-protein phosphatase 2A 65 kDa regulatory subunit A beta isoform
Apool	Q78IK4	68117	MICOS complex subunit Mic27
Haao	Q78JT3	107766	3-hydroxyanthranilate 3,4-dioxygenase
Ubfd1	Q78JW9	28018	Ubiquitin domain-containing protein UBFD1
Ccdc25	Q78PG9	67179	Coiled-coil domain-containing protein 25
Snd1	Q78PY7	56463	Staphylococcal nuclease domain-containing protein 1
Nap1l4	Q78ZA7	17955	Nucleosome assembly protein 1-like 4
Znrd1	Q791N7	66136	DNA-directed RNA polymerase I subunit RPA12
Brd2	Q7JJ13	14312	Bromodomain-containing protein 2
Ndufa12	Q7TMF3	66414	NADH dehydrogenase [ubiquinone] 1 alpha subcomplex subunit 12
Tubb2a	Q7TMM9	22151	Tubulin beta-2A chain
Wdr91	Q7TMQ7	101240	WD repeat-containing protein 91
Prcp	Q7TMR0	72461	Lysosomal Pro-X carboxypeptidase
Thoc7	Q7TMY4	66231	THO complex subunit 7 homolog
Huwe1	Q7TMY8	59026	E3 ubiquitin-protein ligase HUWE1
Smap2	Q7TN29	69780	Stromal membrane-associated protein 2
Luc7l2	Q7TNC4	192196	Putative RNA-binding protein Luc7-like 2
Spag7	Q7TNE3	216873	Sperm-associated antigen 7
Eml2	Q7TNG5	72205	Echinoderm microtubule-associated protein-like 2
Ldhd	Q7TNG8	52815	Probable D-lactate dehydrogenase, mitochondrial
Dek	Q7TNV0	110052	Protein DEK
Robo2	Q7TPD3	268902	Roundabout homolog 2
Slc7a6os	Q7TPE5	66432	Probable RNA polymerase II nuclear localization protein SLC7A6OS
Prr14	Q7TPN9	233895	Proline-rich protein 14
Actn1	Q7TPR4	109711	Alpha-actinin-1
Mybbp1a	Q7TPV4	18432	Myb-binding protein 1A
Nexn	Q7TPW1	68810	Nexilin
Srl	Q7TQ48	106393	Sarcalumenin
Atxn2l	Q7TQH0	233871	Ataxin-2-like protein
Otub1	Q7TQI3	107260	Ubiquitin thioesterase OTUB1
Prrc2a	Q7TSC1	53761	Protein PRRC2A
Ctdp1	Q7TSG2	67655	RNA polymerase II subunit A C-terminal domain phosphatase
Ppp6r1	Q7TSI3	243819	Serine/threonine-protein phosphatase 6 regulatory subunit 1
Pgm2	Q7TSV4	66681	Phosphoglucomutase-2
Ikbkap	Q7TT37	230233	Elongator complex protein 1
Gng5	Q80SZ7	14707	Guanine nucleotide-binding protein G(I)/G(S)/G(O) subunit gamma-5
Vprbp	Q80TR8	321006	Protein VPRBP
Fnbp1	Q80TY0	14269	Formin-binding protein 1
Fam65b	Q80U16	193385	Protein FAM65B
Scrib	Q80U72	105782	Protein scribble homolog
Usp8	Q80U87	84092	Ubiquitin carboxyl-terminal hydrolase 8
Nup214	Q80U93	227720	Nuclear pore complex protein Nup214
Septin9	Q80UG5	53860	Septin-9
Polr2e	Q80UW8	66420	DNA-directed RNA polymerases I, II, and III subunit RPABC1
Cpm	Q80V42	70574	Carboxypeptidase M
Fam98b	Q80VD1	68215	Protein FAM98B
Bank1	Q80VH0	242248	B-cell scaffold protein with ankyrin repeats
Sra1	Q80VJ2	24068	Steroid receptor RNA activator 1
Epn1	Q80VP1	13854	Epsin-1
Akna	Q80VW7	100182	AT-hook-containing transcription factor
Ppp1r10	Q80W00	52040	Serine/threonine-protein phosphatase 1 regulatory subunit 10
Wdyhv1	Q80WB5	76773	Protein N-terminal glutamine amidohydrolase
Mtdh	Q80WJ7	67154	Protein LYRIC
CA174	Q80WR5	97159	UPF0688 protein C1orf174 homolog
Aftph	Q80WT5	216549	Aftiphilin
Ddrgk1	Q80WW9	77006	DDRGK domain-containing protein 1
Col14a1	Q80X19	12818	Collagen alpha-1(XIV) chain
Vrk1	Q80X41	22367	Serine/threonine-protein kinase VRK1
Ubap2l	Q80X50	74383	Ubiquitin-associated protein 2-like
Mrps7	Q80X85	50529	28S ribosomal protein S7, mitochondrial
Flnb	Q80X90	286940	Filamin-B
Tbc1d5	Q80XQ2	72238	TBC1 domain family member 5
Nucks1	Q80XU3	98415	Nuclear ubiquitous casein and cyclin-dependent kinase substrate 1
Glrx5	Q80Y14	73046	Glutaredoxin-related protein 5, mitochondrial
Elac2	Q80Y81	68626	Zinc phosphodiesterase ELAC protein 2
F12	Q80YC5	58992	Coagulation factor XII;Coagulation factor XIIa heavy chain;Coagulation factor XIIa light chain
Safb2	Q80YR5	224902	Scaffold attachment factor B2
Tnc	Q80YX1	21923	Tenascin
Fam206a	Q80ZQ9	230234	Protein Simiate
Mrps26	Q80ZS3	99045	28S ribosomal protein S26, mitochondrial
Ttc9c	Q810A3	70387	Tetratricopeptide repeat protein 9C
Ddx42	Q810A7	72047	ATP-dependent RNA helicase DDX42
Grwd1	Q810D6	101612	Glutamate-rich WD repeat-containing protein 1
Ccdc50	Q810U5	67501	Coiled-coil domain-containing protein 50
Mphosph10	Q810V0	67973	U3 small nucleolar ribonucleoprotein protein MPP10
Dlg1	Q811D0	13383	Disks large homolog 1
Ubp1	Q811S7	22221	Upstream-binding protein 1;Alpha-globin transcription factor CP2
Pddc1	Q8BFQ8	213350	Parkinson disease 7 domain-containing protein 1
Gns	Q8BFR4	75612	N-acetylglucosamine-6-sulfatase
Tufm	Q8BFR5	233870	Elongation factor Tu, mitochondrial
Cpped1	Q8BFS6	223978	Serine/threonine-protein phosphatase CPPED1
Pef1	Q8BFY6	67898	Peflin
Actbl2	Q8BFZ3	238880	Beta-actin-like protein 2
Erlin2	Q8BFZ9	244373	Erlin-2
Hnrnpa3	Q8BG05	229279	Heterogeneous nuclear ribonucleoprotein A3
Pld4	Q8BG07	104759	Phospholipase D4
Nelfa	Q8BG30	24116	Negative elongation factor A
Psmd11	Q8BG32	69077	26S proteasome non-ATPase regulatory subunit 11
Sh3bgrl2	Q8BG73	212531	SH3 domain-binding glutamic acid-rich-like protein 2
Poldip3	Q8BG81	73826	Polymerase delta-interacting protein 3
Ppp1r12b	Q8BG95	329251	Protein phosphatase 1 regulatory subunit 12B
Limd2	Q8BGB5	67803	LIM domain-containing protein 2
Htatsf1	Q8BGC0	72459	HIV Tat-specific factor 1 homolog
Coa6	Q8BGD8	67892	Cytochrome c oxidase assembly factor 6 homolog
Eif4b	Q8BGD9	75705	Eukaryotic translation initiation factor 4B
Wdr92	Q8BGF3	103784	WD repeat-containing protein 92
Ublcp1	Q8BGR9	79560	Ubiquitin-like domain-containing CTD phosphatase 1
Bola2	Q8BGS2	66162	BolA-like protein 2
Smndc1	Q8BGT7	76479	Survival of motor neuron-related-splicing factor 30
Pck2	Q8BH04	74551	Phosphoenolpyruvate carboxykinase [GTP], mitochondrial
Wasf2	Q8BH43	242687	Wiskott-Aldrich syndrome protein family member 2
C18orf25	Q8BH50	212163	Uncharacterized protein C18orf25 homolog
Tiprl	Q8BH58	226591	TIP41-like protein
Slc25a12	Q8BH59	78830	Calcium-binding mitochondrial carrier protein Aralar1
Ehd2	Q8BH64	259300	EH domain-containing protein 2
Sephs1	Q8BH69	109079	Selenide, water dikinase 1
Echs1	Q8BH95	93747	Enoyl-CoA hydratase, mitochondrial
Rcn3	Q8BH97	52377	Reticulocalbin-3
Dtd2	Q8BHA3	328092	Probable D-tyrosyl-tRNA(Tyr) deacylase 2
Lyve1	Q8BHC0	114332	Lymphatic vessel endothelial hyaluronic acid receptor 1
Ptbp3	Q8BHD7	230257	Polypyrimidine tract-binding protein 3
Nrd1	Q8BHG1	230598	Nardilysin
Czib	Q8BHG2	74098	UPF0587 protein C1orf123 homolog
Cggbp1	Q8BHG9	106143	CGG triplet repeat-binding protein 1
Tbl1xr1	Q8BHJ5	81004	F-box-like/WD repeat-containing protein TBL1XR1
Psmf1	Q8BHL8	228769	Proteasome inhibitor PI31 subunit
Ganab	Q8BHN3	14376	Neutral alpha-glucosidase AB
Rbm22	Q8BHS3	66810	Pre-mRNA-splicing factor RBM22
Haus1	Q8BHX1	225745	HAUS augmin-like complex subunit 1
Cdkn2aip	Q8BI72	70925	CDKN2A-interacting protein
Mia3	Q8BI84	338366	Melanoma inhibitory activity protein 3
Sap130	Q8BIH0	269003	Histone deacetylase complex subunit SAP130
Cstf2	Q8BIQ5	108062	Cleavage stimulation factor subunit 2
Snip1	Q8BIZ6	76793	Smad nuclear-interacting protein 1
Zc3h14	Q8BJ05	75553	Zinc finger CCCH domain-containing protein 14
Nup93	Q8BJ71	71805	Nuclear pore complex protein Nup93
Chmp2b	Q8BJF9	68942	Charged multivesicular body protein 2b
Sun2	Q8BJS4	223697	SUN domain-containing protein 2
Sgta	Q8BJU0	52551	Small glutamine-rich tetratricopeptide repeat-containing protein alpha
Ahsa1	Q8BK64	217737	Activator of 90 kDa heat shock protein ATPase homolog 1
Rcc2	Q8BK67	108911	Protein RCC2
Ipo5	Q8BKC5	70572	Importin-5
Ptk7	Q8BKG3	71461	Inactive tyrosine-protein kinase 7
Tnrc6b	Q8BKI2	213988	Trinucleotide repeat-containing gene 6B protein
Pdhx	Q8BKZ9	27402	Pyruvate dehydrogenase protein X component, mitochondrial
Eea1	Q8BL66	216238	Early endosome antigen 1
Srsf7	Q8BL97	225027	Serine/arginine-rich splicing factor 7
Nceh1	Q8BLF1	320024	Neutral cholesterol ester hydrolase 1
Dlat	Q8BMF4	235339	Dihydrolipoyllysine-residue acetyltransferase component of pyruvate dehydrogenase complex, mitochondrial
Ckap4	Q8BMK4	216197	Cytoskeleton-associated protein 4
Acbd3	Q8BMP6	170760	Golgi resident protein GCP60
Hadha	Q8BMS1	97212	Trifunctional enzyme subunit alpha, mitochondrial;Long-chain enoyl-CoA hydratase;Long chain 3-hydroxyacyl-CoA dehydrogenase
Rassf2	Q8BMS9	215653	Ras association domain-containing protein 2
Kbtbd11	Q8BNW9	74901	Kelch repeat and BTB domain-containing protein 11
Sfr1	Q8BP27	67788	Swi5-dependent recombination DNA repair protein 1 homolog
Acp6	Q8BP40	66659	Lysophosphatidic acid phosphatase type 6
Nars	Q8BP47	70223	Asparagine--tRNA ligase, cytoplasmic
Metap1	Q8BP48	75624	Methionine aminopeptidase 1
Athl1	Q8BP56	212974	Acid trehalase-like protein 1
Rpl24	Q8BP67	68193	60S ribosomal protein L24
Rcn2	Q8BP92	26611	Reticulocalbin-2
Elmo1	Q8BPU7	140580	Engulfment and cell motility protein 1
Ppp1r18	Q8BQ30	76448	Phostensin
Cnpy4	Q8BQ47	66455	Protein canopy homolog 4
Cc2d1b	Q8BRN9	319965	Coiled-coil and C2 domain-containing protein 1B
Ppfia2	Q8BSS9	327814	Liprin-alpha-2
COA4	Q8BT51	68185	Cytochrome c oxidase assembly factor 4 homolog, mitochondrial
Cpne3	Q8BT60	70568	Copine-3
Srrm2	Q8BTI8	75956	Serine/arginine repetitive matrix protein 2
Enpp4	Q8BTJ4	224794	Bis(5-adenosyl)-triphosphatase enpp4
Flna	Q8BTM8	192176	Filamin-A
Nup54	Q8BTS4	269113	Nuclear pore complex protein Nup54
Cpsf7	Q8BTV2	269061	Cleavage and polyadenylation specificity factor subunit 7
Exosc6	Q8BTW3	72544	Exosome complex component MTR3
Ccbl1	Q8BTY1	70266	Kynurenine--oxoglutarate transaminase 1
Ubr7	Q8BU04	66622	Putative E3 ubiquitin-protein ligase UBR7
Senp7	Q8BUH8	66315	Sentrin-specific protease 7
Hook3	Q8BUK6	320191	Protein Hook homolog 3
Pyhin1	Q8BV49	236312	Pyrin and HIN domain-containing protein 1
Ifi44	Q8BV66	99899	Interferon-induced protein 44
Pdcl3	Q8BVF2	68833	Phosducin-like protein 3
Qdpr	Q8BVI4	110391	Dihydropteridine reductase
Sp110	Q8BVK9	109032	Sp110 nuclear body protein
Jakmip1	Q8BVL9	76071	Janus kinase and microtubule-interacting protein 1
Nudt9	Q8BVU5	74167	ADP-ribose pyrophosphatase, mitochondrial
Ganc	Q8BVW0	76051	Neutral alpha-glucosidase C
Rsl1d1	Q8BVY0	66409	Ribosomal L1 domain-containing protein 1
Nob1	Q8BW10	67619	RNA-binding protein NOB1
Maob	Q8BW75	109731	Amine oxidase [flavin-containing] B
Arrb1	Q8BWG8	109689	Beta-arrestin-1
Pithd1	Q8BWR2	66193	PITH domain-containing protein 1
Acaa2	Q8BWT1	52538	3-ketoacyl-CoA thiolase, mitochondrial
Osgep	Q8BWU5	66246	Probable tRNA N6-adenosine threonylcarbamoyltransferase
Larp4	Q8BWW4	207214	La-related protein 4
Etf1	Q8BWY3	225363	Eukaryotic peptide chain release factor subunit 1
Mblac1	Q8BWY4	330216	Metallo-beta-lactamase domain-containing protein 1
Rbbp5	Q8BX09	213464	Retinoblastoma-binding protein 5
Pgam5	Q8BX10	72542	Serine/threonine-protein phosphatase PGAM5, mitochondrial
Vps13c	Q8BX70	320528	Vacuolar protein sorting-associated protein 13C
Tmx3	Q8BXZ1	67988	Protein disulfide-isomerase TMX3
Usp47	Q8BY87	74996	Ubiquitin carboxyl-terminal hydrolase 47
Slc44a2	Q8BY89	68682	Choline transporter-like protein 2
Tbc1d17	Q8BYH7	233204	TBC1 domain family member 17
Arhgap25	Q8BYW1	232201	Rho GTPase-activating protein 25
Abi3	Q8BYZ1	66610	ABI gene family member 3
Ncbp3	Q8BZR9	66874	Uncharacterized protein C17orf85 homolog
Srek1	Q8BZX4	218543	Splicing regulatory glutamine/lysine-rich protein 1
Map1s	Q8C052	270058	Microtubule-associated protein 1S;MAP1S heavy chain;MAP1S light chain
Farsa	Q8C0C7	66590	Phenylalanine--tRNA ligase alpha subunit
Vps26b	Q8C0E2	69091	Vacuolar protein sorting-associated protein 26B
Traf3ip3	Q8C0G2	215243	TRAF3-interacting JNK-activating modulator
Atg16l1	Q8C0J2	77040	Autophagy-related protein 16-1
Paox	Q8C0L6	212503	Peroxisomal N(1)-acetyl-spermine/spermidine oxidase
Asrgl1	Q8C0M9	66514	Isoaspartyl peptidase/L-asparaginase;Isoaspartyl peptidase/L-asparaginase alpha chain;Isoaspartyl peptidase/L-asparaginase beta chain
Tlk1	Q8C0V0	228012	Serine/threonine-protein kinase tousled-like 1;Serine/threonine-protein kinase tousled-like 2
Lnpep	Q8C129	240028	Leucyl-cystinyl aminopeptidase
Thop1	Q8C1A5	50492	Thimet oligopeptidase
Septin11	Q8C1B7	52398	Septin-11
Iws1	Q8C1D8	73473	Protein IWS1 homolog
Def6	Q8C2K1	23853	Differentially expressed in FDCP 6
Rbm14	Q8C2Q3	56275	RNA-binding protein 14
Dock2	Q8C3J5	94176	Dedicator of cytokinesis protein 2
Mettl3	Q8C3P7	56335	N6-adenosine-methyltransferase subunit METTL3;N6-adenosine-methyltransferase 70 kDa subunit
C1orf198	Q8C3W1	69551	Uncharacterized protein C1orf198 homolog
Ccdc90b	Q8C3X2	66365	Coiled-coil domain-containing protein 90B, mitochondrial
Rae1	Q8C570	66679	mRNA export factor
Rbm34	Q8C5L7	52202	RNA-binding protein 34
Tdrp	Q8C5P7	72148	Testis development-related protein
Grsf1	Q8C5Q4	231413	G-rich sequence factor 1
Col6a6	Q8C6K9	245026	Collagen alpha-6(VI) chain;Collagen alpha-5(VI) chain
Rbm4b	Q8VE92	66704	RNA-binding protein 4B;RNA-binding protein 4
Uba6	Q8C7R4	231380	Ubiquitin-like modifier-activating enzyme 6
Myef2	Q8C854	17876	Myelin expression factor 2
Dido1	Q8C9B9	23856	Death-inducer obliterator 1
Shfl	Q8CAK3	319278	UPF0515 protein C19orf66 homolog
Immt	Q8CAQ8	76614	MICOS complex subunit Mic60
Acat2	Q8CAY6	110460	Acetyl-CoA acetyltransferase, cytosolic
Abi1	Q8CBW3	11308	Abl interactor 1
Nhlrc3	Q8CCH2	212114	NHL repeat-containing protein 3
Pabpn1	Q8CCS6	54196	Polyadenylate-binding protein 2
Vcpip1	Q8CDG3	70675	Deubiquitinating protein VCIP135
Txnl1	Q8CDN6	53382	Thioredoxin-like protein 1
Trmt6	Q8CE96	66926	tRNA (adenine(58)-N(1))-methyltransferase non-catalytic subunit TRM6
Bola3	Q8CEI1	78653	BolA-like protein 3
Gbp5	Q8CFB4	229898	Guanylate-binding protein 5
Hpf1	Q8CFE2	72612	UPF0609 protein C4orf27 homolog
Rcor1	Q8CFE3	217864	REST corepressor 1;REST corepressor 3
NEDD4L	Q8CFI0	83814	E3 ubiquitin-protein ligase NEDD4-like
H6pd	Q8CFX1	100198	GDH/6PGL endoplasmic bifunctional protein;Glucose 1-dehydrogenase;6-phosphogluconolactonase
C1ra	Q8CG16	50909	Complement C1r-A subcomponent;Complement C1r-A subcomponent heavy chain;Complement C1r-A subcomponent light chain; Complement C1r-B subcomponent;Complement C1r-B subcomponent heavy chain;Complement C1r-B subcomponent light chain
Adprhl2	Q8CG72	100206	Poly(ADP-ribose) glycohydrolase ARH3
Eprs	Q8CGC7	107508	Bifunctional glutamate/proline--tRNA ligase;Glutamate--tRNA ligase;Proline--tRNA ligase
Ifi205a	Q8CGE8	226695	Interferon-activable protein 205-A
Tcerg1	Q8CGF7	56070	Transcription elongation regulator 1
Lonp1	Q8CGK3	74142	Lon protease homolog, mitochondrial
Plin1	Q8CGN5	103968	Perilipin-1
Hist1h2af	Q8CGP5	319173	Histone H2A type 1-F
Calcoco1	Q8CGU1	67488	Calcium-binding and coiled-coil domain-containing protein 1
Sugp1	Q8CH02	70616	SURP and G-patch domain-containing protein 1
Ccar1	Q8CH18	67500	Cell division cycle and apoptosis regulator protein 1
Sltm	Q8CH25	66660	SAFB-like transcription modulator
Synj1	Q8CHC4	104015	Synaptojanin-1
Septin8	Q8CHH9	20362	Septin-8
Wibg	Q8CHP5	78428	Partner of Y14 and mago
Pgp	Q8CHP8	67078	Phosphoglycolate phosphatase
Vps37a	Q8CHS8	52348	Vacuolar protein sorting-associated protein 37A
Aldh4a1	Q8CHT0	212647	Delta-1-pyrroline-5-carboxylate dehydrogenase, mitochondrial
Gatad2a	Q8CHY6	234366	Transcriptional repressor p66 alpha
Pdlim5	Q8CI51	56376	PDZ and LIM domain protein 5
Dis3l2	Q8CI75	208718	DIS3-like exonuclease 2
Pygb	Q8CI94	110078	Glycogen phosphorylase, brain form
Fermt2	Q8CIB5	218952	Fermitin family homolog 2
Copa	Q8CIE6	12847	Coatomer subunit alpha;Xenin;Proxenin
Btd	Q8CIF4	26363	Biotinidase
Pak2	Q8CIN4	224105	Serine/threonine-protein kinase PAK 2;PAK-2p27;PAK-2p34
Crocc	Q8CJ40	230872	Rootletin
Trip10	Q8CJ53	106628	Cdc42-interacting protein 4
Cd209b	Q8CJ91	69165	CD209 antigen-like protein B
Ahctf1	Q8CJF7	226747	Protein ELYS
Eif2c2	Q8CJG0	239528	Protein argonaute-2
Thtpa	Q8JZL3	105663	Thiamine-triphosphatase
Cdc73	Q8JZM7	214498	Parafibromin
Acad9	Q8JZN5	229211	Acyl-CoA dehydrogenase family member 9, mitochondrial
Afg3l2	Q8JZQ2	69597	AFG3-like protein 2
Eif3b	Q8JZQ9	27979	Eukaryotic translation initiation factor 3 subunit B
Amdhd2	Q8JZV7	245847	Putative N-acetylglucosamine-6-phosphate deacetylase
Rbm17	Q8JZX4	76938	Splicing factor 45
Commd10	Q8JZY2	69456	COMM domain-containing protein 10
Bclaf1	Q8K019	72567	Bcl-2-associated transcription factor 1
KIAA1143	Q8K039	66202	Uncharacterized protein KIAA1143 homolog
Gmds	Q8K0C9	218138	GDP-mannose 4,6 dehydratase
Fgb	Q8K0E8	110135	Fibrinogen beta chain;Fibrinopeptide B;Fibrinogen beta chain
Tssc1	Q8K0G5	380752	Protein TSSC1
Taf10	Q8K0H5	24075	Transcription initiation factor TFIID subunit 10
Rtn1	Q8K0T0	104001	Reticulon-1
Paxx	Q8K0Y7	227622	Protein PAXX
Plekho2	Q8K124	102595	Pleckstrin homology domain-containing family O member 2
Galm	Q8K157	319625	Aldose 1-epimerase
C8a	Q8K182	230558	Complement component C8 alpha chain
Pdxk	Q8K183	216134	Pyridoxal kinase
Fermt3	Q8K1B8	108101	Fermitin family homolog 3
Wipf1	Q8K1I7	215280	WAS/WASL-interacting protein family member 1
Sde2	Q8K1J5	208768	Protein SDE2 homolog
Trnt1	Q8K1J6	70047	CCA tRNA nucleotidyltransferase 1, mitochondrial
Ppp1r11	Q8K1L5	76497	Protein phosphatase 1 regulatory subunit 11
Dnm1l	Q8K1M6	74006	Dynamin-1-like protein
Pnpt1	Q8K1R3	71701	Polyribonucleotide nucleotidyltransferase 1, mitochondrial
Coq9	Q8K1Z0	67914	Ubiquinone biosynthesis protein COQ9, mitochondrial
Lyrm4	Q8K215	380840	LYR motif-containing protein 4
Sdha	Q8K2B3	66945	Succinate dehydrogenase [ubiquinone] flavoprotein subunit, mitochondrial
Os9	Q8K2C7	216440	Protein OS-9
Brd3	Q8K2F0	67382	Bromodomain-containing protein 3
Lsm14a	Q8K2F8	67070	Protein LSM14 homolog A
Manba	Q8K2I4	110173	Beta-mannosidase
Agfg1	Q8K2K6	15463	Arf-GAP domain and FG repeat-containing protein 1
Kiaa1598	Q8K2Q9	71653	Shootin-1
Nmral1	Q8K2T1	67824	NmrA-like family domain-containing protein 1
Paf1	Q8K2T8	54624	RNA polymerase II-associated factor 1 homolog
Ccm2	Q8K2Y9	216527	Cerebral cavernous malformations protein 2 homolog
Matr3	Q8K310	17184	Matrin-3
Kin	Q8K339	16588	DNA/RNA-binding protein KIN17
Sash3	Q8K352	74131	SAM and SH3 domain-containing protein 3
Cbr3	Q8K354	109857	Carbonyl reductase [NADPH] 3
Hscb	Q8K3A0	100900	Iron-sulfur cluster co-chaperone protein HscB, mitochondrial
Lzic	Q8K3C3	69151	Protein LZIC
Vrk3	Q8K3G5	101568	Inactive serine/threonine-protein kinase VRK3
Ndufs8	Q8K3J1	225887	NADH dehydrogenase [ubiquinone] iron-sulfur protein 8, mitochondrial
Casc3	Q8K3W3	192160	Protein CASC3
Irf2bpl	Q8K3X4	238330	Interferon regulatory factor 2-binding protein-like
Polb	Q8K409	18970	DNA polymerase beta
Pitrm1	Q8K411	69617	Presequence protease, mitochondrial
Ltbp4	Q8K4G1	108075	Latent-transforming growth factor beta-binding protein 4
Ablim1	Q8K4G5	226251	Actin-binding LIM protein 1
Svil	Q8K4L3	225115	Supervillin
Commd1	Q8K4M5	17846	COMM domain-containing protein 1
Wdr33	Q8K4P0	74320	pre-mRNA 3 end processing protein WDR33
Apoa1bp	Q8K4Z3	246703	NAD(P)H-hydrate epimerase
Sf3a1	Q8K4Z5	67465	Splicing factor 3A subunit 1
Dcaf8	Q8N7N5	98193	DDB1- and CUL4-associated factor 8
Hibch	Q8QZS1	227095	3-hydroxyisobutyryl-CoA hydrolase, mitochondrial
Acat1	Q8QZT1	110446	Acetyl-CoA acetyltransferase, mitochondrial
Eif3l	Q8QZY1	223691	Eukaryotic translation initiation factor 3 subunit L
Sf3b4	Q8QZY9	107701	Splicing factor 3B subunit 4
Tprkb	Q8QZZ7	69786	EKC/KEOPS complex subunit Tprkb
Mapre2	Q8R001	212307	Microtubule-associated protein RP/EB family member 2
Blmh	Q8R016	104184	Bleomycin hydrolase
Gspt1	Q8R050	14852	Eukaryotic peptide chain release factor GTP-binding subunit ERF3A;Eukaryotic peptide chain release factor GTP-binding subunit ERF3B
Hnrnpl	Q8R081	15388	Heterogeneous nuclear ribonucleoprotein L
Suox	Q8R086	211389	Sulfite oxidase, mitochondrial
Gtf2f2	Q8R0A0	68705	General transcription factor IIF subunit 2
Sumf1	Q8R0F3	58911	Sulfatase-modifying factor 1
Ilkap	Q8R0F6	67444	Integrin-linked kinase-associated serine/threonine phosphatase 2C
Fahd1	Q8R0F8	68636	Acylpyruvase FAHD1, mitochondrial
Gga1	Q8R0H9	106039	ADP-ribosylation factor-binding protein GGA1
Aamdc	Q8R0P4	66273	Mth938 domain-containing protein
Aldh1l1	Q8R0Y6	107747	Cytosolic 10-formyltetrahydrofolate dehydrogenase
Apeh	Q8R146	235606	Acylamino-acid-releasing enzyme
Eif3c	Q8R1B4	56347	Eukaryotic translation initiation factor 3 subunit C
Hyi	Q8R1F5	68180	Putative hydroxypyruvate isomerase
Cmbl	Q8R1G2	69574	Carboxymethylenebutenolidase homolog
Pdlim2	Q8R1G6	213019	PDZ and LIM domain protein 2
Phykpl	Q8R1K4	72947	5-phosphohydroxy-L-lysine phospho-lyase
Znf830	Q8R1N0	66983	Zinc finger protein 830
Nudcd3	Q8R1N4	209586	NudC domain-containing protein 3
Dync1li1	Q8R1Q8	235661	Cytoplasmic dynein 1 light intermediate chain 1
Rbks	Q8R1Q9	71336	Ribokinase
Spg20	Q8R1X6	229285	Spartin
Ctbs	Q8R242	74245	Di-N-acetylchitobiase
Dnttip2	Q8R2M2	99480	Deoxynucleotidyltransferase terminal-interacting protein 2
Seh1l	Q8R2U0	72124	Nucleoporin SEH1
Mcam	Q8R2Y2	84004	Cell surface glycoprotein MUC18
Ptrh2	Q8R2Y8	217057	Peptidyl-tRNA hydrolase 2, mitochondrial
Vwa1	Q8R2Z5	246228	von Willebrand factor A domain-containing protein 1
Ubqln1	Q8R317	56085	Ubiquilin-1
Pspc1	Q8R326	66645	Paraspeckle component 1
Nupl1	Q8R332	71844	Nucleoporin p58/p45
Ccdc12	Q8R344	72654	Coiled-coil domain-containing protein 12
Plcd1	Q8R3B1	18799	1-phosphatidylinositol 4,5-bisphosphate phosphodiesterase delta-1
Brd8	Q8R3B7	78656	Bromodomain-containing protein 8
Mcmbp	Q8R3C0	210711	Mini-chromosome maintenance complex-binding protein
Ppp1r8	Q8R3G1	100336	Nuclear inhibitor of protein phosphatase 1
Ccdc58	Q8R3Q6	381045	Coiled-coil domain-containing protein 58
Pla2g16	Q8R3U1	225845	HRAS-like suppressor 3
Sh3glb2	Q8R3V5	227700	Endophilin-B2
C19orf47	Q8R3Y5	66367	Uncharacterized protein C19orf47 homolog
Qil1	Q8R404	224904	Protein QIL1
Hexim1	Q8R409	192231	Protein HEXIM1
Atp2a1	Q8R429	11937	Sarcoplasmic/endoplasmic reticulum calcium ATPase 1
Myoz3	Q8R4E4	170947	Myozenin-3
Clybl	Q8R4N0	69634	Citrate lyase subunit beta-like protein, mitochondrial
Nup35	Q8R4R6	69482	Nucleoporin NUP53
Luzp1	Q8R4U7	269593	Leucine zipper protein 1
Rbm12	Q8R4X3	75710	RNA-binding protein 12
Sh3kbp1	Q8R550	58194	SH3 domain-containing kinase-binding protein 1
Apbb1ip	Q8R5A3	54519	Amyloid beta A4 precursor protein-binding family B member 1-interacting protein
Actr1b	Q8R5C5	226977	Beta-centractin
USP15	Q8R5H1	14479	Ubiquitin carboxyl-terminal hydrolase 15
Arl6ip5	Q8R5J9	65106	PRA1 family protein 3
Tmx1	Q8VBT0	72736	Thioredoxin-related transmembrane protein 1
Apobr	Q8VBT6	171504	Apolipoprotein B receptor
Aspscr1	Q8VBT9	68938	Tether containing UBX domain for GLUT4
Exosc2	Q8VBV3	227715	Exosome complex component RRP4
Cops8	Q8VBV7	108679	COP9 signalosome complex subunit 8
Eml3	Q8VC03	225898	Echinoderm microtubule-associated protein-like 3
Akr1c13	Q8VC28	27384	Aldo-keto reductase family 1 member C13
Ccdc9	Q8VC31	243846	Coiled-coil domain-containing protein 9
Wrap53	Q8VC51	216853	Telomerase Cajal body protein 1
Lsm1	Q8VC85	67207	U6 snRNA-associated Sm-like protein LSm1
Scrn2	Q8VCA8	217140	Secernin-2
Spon1	Q8VCC9	233744	Spondin-1
Mavs	Q8VCF0	228607	Mitochondrial antiviral-signaling protein
Wdr74	Q8VCG3	107071	WD repeat-containing protein 74
C8g	Q8VCG4	69379	Complement component C8 gamma chain
Plbd1	Q8VCI0	66857	Phospholipase B-like 1;Phospholipase B-like 1 chain A;Phospholipase B-like 1 chain B;Phospholipase B-like 1 chain C
Pex19	Q8VCI5	19298	Peroxisomal biogenesis factor 19
Fgg	Q8VCM7	99571	Fibrinogen gamma chain
Tbcc	Q8VCN9	72726	Tubulin-specific chaperone C
Abhd14b	Q8VCR7	76491	Alpha/beta hydrolase domain-containing protein 14B
Rnpep	Q8VCT3	215615	Aminopeptidase B
Ces1d	Q8VCT4	104158	Carboxylesterase 1D
Acsf2	Q8VCW8	264895	Acyl-CoA synthetase family member 2, mitochondrial
Gripap1	Q8VD04	54645	GRIP1-associated protein 1
Tapbpl	Q8VD31	213233	Tapasin-related protein
Myh9	Q8VDD5	17886	Myosin-9
Wash1	Q8VDD8	68767	WAS protein family homolog 1
Ubac1	Q8VDI7	98766	Ubiquitin-associated domain-containing protein 1
Hdlbp	Q8VDJ3	110611	Vigilin
Nit1	Q8VDK1	27045	Nitrilase homolog 1
Adpgk	Q8VDL4	72141	ADP-dependent glucokinase
Zgpat	Q8VDM1	229007	Zinc finger CCCH-type with G patch domain-containing protein
Psmd2	Q8VDM4	21762	26S proteasome non-ATPase regulatory subunit 2
Hnrnpul1	Q8VDM6	232989	Heterogeneous nuclear ribonucleoprotein U-like protein 1
Atp1a1	Q8VDN2	11928	Sodium/potassium-transporting ATPase subunit alpha-1
Mical1	Q8VDP3	171580	Protein-methionine sulfoxide oxidase MICAL1
Ccar2	Q8VDP4	219158	Cell cycle and apoptosis regulator protein 2
Ptgr2	Q8VDQ1	77219	Prostaglandin reductase 2
Kri1	Q8VDQ9	215194	Protein KRI1 homolog
Mrpl50	Q8VDT9	28028	39S ribosomal protein L50, mitochondrial
Caap1	Q8VDY9	67770	Caspase activity and apoptosis inhibitor 1
Mrps23	Q8VE22	64656	28S ribosomal protein S23, mitochondrial
Rcc1	Q8VE37	100088	Regulator of chromosome condensation
Pdcd10	Q8VE70	56426	Programmed cell death protein 10
Thoc3	Q8VE80	73666	THO complex subunit 3
Fam114a2	Q8VE88	67726	Protein FAM114A2
Ccdc115	Q8VE99	69668	Coiled-coil domain-containing protein 115
Chchd4	Q8VEA4	72170	Mitochondrial intermembrane space import and assembly protein 40
Pla2g15	Q8VEB4	192654	Group XV phospholipase A2
Bloc1s4	Q8VED2	117197	Biogenesis of lysosome-related organelles complex 1 subunit 4
Rpe	Q8VEE0	66646	Ribulose-phosphate 3-epimerase
Rpa1	Q8VEE4	68275	Replication protein A 70 kDa DNA-binding subunit;Replication protein A 70 kDa DNA-binding subunit, N-terminally processed
Erlec1	Q8VEH8	66753	Endoplasmic reticulum lectin 1
Nle1	Q8VEJ4	217011	Notchless protein homolog 1
Hnrnpu	Q8VEK3	51810	Heterogeneous nuclear ribonucleoprotein U
Ing3	Q8VEK6	71777	Inhibitor of growth protein 3
Slc25a3	Q8VEM8	18674	Phosphate carrier protein, mitochondrial
Rbm39	Q8VH51	170791	RNA-binding protein 39
Selm	Q8VHC3	114679	Selenoprotein M
Setd7	Q8VHL1	73251	Histone-lysine N-methyltransferase SETD7
Gatad2b	Q8VHR5	229542	Transcriptional repressor p66-beta
Flnc	Q8VHX6	68794	Filamin-C
Pxn	Q8VI36	19303	Paxillin
Sfpq	Q8VIJ6	71514	Splicing factor, proline- and glutamine-rich
Pear1	Q8VIK5	73182	Platelet endothelial aggregation receptor 1
Ciapin1	Q8WTY4	109006	Anamorsin
Wdr13	Q91V09	73447	WD repeat-containing protein 13
Rab14	Q91V41	68365	Ras-related protein Rab-14
Sfxn3	Q91V61	94280	Sideroflexin-3
C11orf54	Q91V76	70984	Ester hydrolase C11orf54 homolog
Rbm42	Q91V81	68035	RNA-binding protein 42
Eif4a3	Q91VC3	192170	Eukaryotic initiation factor 4A-III;Eukaryotic initiation factor 4A-III, N-terminally processed
Plvap	Q91VC4	84094	Plasmalemma vesicle-associated protein
Ndufs1	Q91VD9	227197	NADH-ubiquinone oxidoreductase 75 kDa subunit, mitochondrial
Nifk	Q91VE6	67949	MKI67 FHA domain-interacting nucleolar phosphoprotein
Snx9	Q91VH2	66616	Sorting nexin-9
Memo1	Q91VH6	76890	Protein MEMO1
Rnh1	Q91VI7	107702	Ribonuclease inhibitor
Aim2	Q91VJ1	383619	Interferon-inducible protein AIM2
Pqbp1	Q91VJ5	54633	Polyglutamine-binding protein 1
Terf2ip	Q91VL8	57321	Telomeric repeat-binding factor 2-interacting protein 1
Rbmxl1	Q91VM5	19656	RNA binding motif protein, X-linked-like-1
Ppa2	Q91VM9	74776	Inorganic pyrophosphatase 2, mitochondrial
Chchd6	Q91VN4	66098	MICOS complex subunit Mic25
Atp5c1	Q91VR2	11949	ATP synthase subunit gamma, mitochondrial
Ddx1	Q91VR5	104721	ATP-dependent RNA helicase DDX1
Brk1	Q91VR8	101314	Protein BRICK1
Fam3c	Q91VU0	27999	Protein FAM3C
Pus7	Q91VU7	78697
Sh3bgrl3	Q91VW3	73723	SH3 domain-binding glutamic acid-rich-like protein 3
Csde1	Q91W50	229663	Cold shock domain-containing protein E1
Rbms1	Q91W59	56878	RNA-binding motif, single-stranded-interacting protein 1
Ubl7	Q91W67	69459	Ubiquitin-like protein 7
Man2c1	Q91W89	73744	Alpha-mannosidase 2C1
Txndc5	Q91W90	105245	Thioredoxin domain-containing protein 5
Ndufs2	Q91WD5	226646	NADH dehydrogenase [ubiquinone] iron-sulfur protein 2, mitochondrial
Snx15	Q91WE1	69024	Sorting nexin-15
Fam192a	Q91WE2	102122	Protein FAM192A
Rabep2	Q91WG2	70314	Rab GTPase-binding effector protein 2
Fubp1	Q91WJ8	51886	Far upstream element-binding protein 1
Lrrfip2	Q91WK0	71268	Leucine-rich repeat flightless-interacting protein 2
Eif3h	Q91WK2	68135	Eukaryotic translation initiation factor 3 subunit H
Gcsh	Q91WK5	68133	Glycine cleavage system H protein, mitochondrial
Rrp9	Q91WM3	27966	U3 small nucleolar RNA-interacting protein 2
Dnajc9	Q91WN1	108671	DnaJ homolog subfamily C member 9
Yars	Q91WQ3	107271	Tyrosine--tRNA ligase, cytoplasmic;Tyrosine--tRNA ligase, cytoplasmic, N-terminally processed
Ces1f	Q91WU0	234564	Carboxylic ester hydrolase
As3mt	Q91WU5	57344	Arsenite methyltransferase
Dr1	Q91WV0	13486	Protein Dr1
Ash2l	Q91X20	23808	Set1/Ash2 histone methyltransferase complex subunit ASH2
Hpx	Q91X72	15458	Hemopexin
Qprt	Q91X91	67375	Nicotinate-nucleotide pyrophosphorylase [carboxylating]
Rabif	Q91X96	98710	Guanine nucleotide exchange factor MSS4
Trex1	Q91XB0	22040	Three-prime repair exonuclease 1
Dap	Q91XC8	223453	Death-associated protein 1
Vps36	Q91XD6	70160	Vacuolar protein-sorting-associated protein 36
Pnpo	Q91XF0	103711	Pyridoxine-5-phosphate oxidase
Basp1	Q91XV3	70350	Brain acid soluble protein 1
Dcp1a	Q91YD3	75901	mRNA-decapping enzyme 1A
Rbm5	Q91YE7	83486	RNA-binding protein 5
Synpo2	Q91YE8	118449	Synaptopodin-2
Thyn1	Q91YJ3	77862	Thymocyte nuclear protein 1
Rnf126	Q91YL2	70294	E3 ubiquitin-protein ligase RNF126
Uap1	Q91YN5	107652	UDP-N-acetylhexosamine pyrophosphorylase;UDP-N-acetylgalactosamine pyrophosphorylase;UDP-N-acetylglucosamine pyrophosphorylase
Nln	Q91YP2	75805	Neurolysin, mitochondrial
Rpn1	Q91YQ5	103963	Dolichyl-diphosphooligosaccharide--protein glycosyltransferase subunit 1
Twf1	Q91YR1	19230	Twinfilin-1
Prpf6	Q91YR7	68879	Pre-mRNA-processing factor 6
Ptgr1	Q91YR9	67103	Prostaglandin reductase 1
Ndufv1	Q91YT0	17995	NADH dehydrogenase [ubiquinone] flavoprotein 1, mitochondrial
Dnajc3	Q91YW3	10003725	DnaJ homolog subfamily C member 3
Ttc1	Q91Z38	66827	Tetratricopeptide repeat protein 1
Grhpr	Q91Z53	76238	Glyoxylate reductase/hydroxypyruvate reductase
Srgap2	Q91Z67	14270	SLIT-ROBO Rho GTPase-activating protein 2;SLIT-ROBO Rho GTPase-activating protein 1
Myh7	Q91Z83	140781	Myosin-7
Pcca	Q91ZA3	110821	Propionyl-CoA carboxylase alpha chain, mitochondrial
Ugp2	Q91ZJ5	216558	UTP--glucose-1-phosphate uridylyltransferase
Rab4b	Q91ZR1	19342	Ras-related protein Rab-4B;Ras-related protein Rab-4A
Smarca5	Q91ZW3	93762	SWI/SNF-related matrix-associated actin-dependent regulator of chromatin subfamily A member 5
Lrp1	Q91ZX7	16971	Prolow-density lipoprotein receptor-related protein 1;Low-density lipoprotein receptor-related protein 1 85 kDa subunit; Low-density lipoprotein receptor-related protein 1 515 kDa subunit;Low-density lipoprotein receptor-related protein 1 intracellular domain
Scpep1	Q920A5	74617	Retinoid-inducible serine carboxypeptidase
Fcrla	Q920A9	98752	Fc receptor-like A
Supt16h	Q920B9	114741	FACT complex subunit SPT16
Msi2	Q920Q6	76626	RNA-binding protein Musashi homolog 2
Bicd2	Q921C5	76895	Protein bicaudal D homolog 2
Tardbp	Q921F2	230908	TAR DNA-binding protein 43
Hnrnpll	Q921F4	72692	Heterogeneous nuclear ribonucleoprotein L-like
Etfdh	Q921G7	66841	Electron transfer flavoprotein-ubiquinone oxidoreductase, mitochondrial
Acaa1a	Q921H8	113868	3-ketoacyl-CoA thiolase A, peroxisomal;3-ketoacyl-CoA thiolase B, peroxisomal
Coa7	Q921H9	69893	Cytochrome c oxidase assembly factor 7
Tf	Q921I1	22041	Serotransferrin
Exosc4	Q921I9	109075	Exosome complex component RRP41
Bcl7b	Q921K9	12054	B-cell CLL/lymphoma 7 protein family member B
Sf3b3	Q921M3	101943	Splicing factor 3B subunit 3
Golga2	Q921M4	99412	Golgin subfamily A member 2
Fam49b	Q921M7	223601	Protein FAM49B
Ddx27	Q921N6	228889	Probable ATP-dependent RNA helicase DDX27
Gps2	Q921N8	56310
Tor1aip1	Q921T2	208263	Torsin-1A-interacting protein 1
Chmp1a	Q921W0	234852	Charged multivesicular body protein 1a
Macrod1	Q922B1	107227	O-acetyl-ADP-ribose deacetylase MACROD1
Dars	Q922B2	226414	Aspartate--tRNA ligase, cytoplasmic
Ppp6r3	Q922D4	52036	Serine/threonine-protein phosphatase 6 regulatory subunit 3
Mthfd1	Q922D8	108156	C-1-tetrahydrofolate synthase, cytoplasmic;Methylenetetrahydrofolate dehydrogenase;Methenyltetrahydrofolate cyclohydrolase; Formyltetrahydrofolate synthetase;C-1-tetrahydrofolate synthase, cytoplasmic, N-terminally processed
Pcyt2	Q922E4	68671	Ethanolamine-phosphate cytidylyltransferase
Znf330	Q922H9	30932	Zinc finger protein 330
[truncated: 718 more rows]

## Sheet: 412 UNIQ ID UNIPROT ID
UNIQID	UNIPROT-ID	Entrezid	Protein names
Pgam2	O70250	56012	Phosphoglycerate mutase 2
Tnni2	P13412	21953	Troponin I, fast skeletal muscle
Casq1	O09165	12372	Calsequestrin-1
Tnnc2	P20801	21925	Troponin C, skeletal muscle
Mylpf	P97457	17907	Myosin regulatory light chain 2, skeletal muscle isoform
Tnnt3	Q9QZ47	21957	Troponin T, fast skeletal muscle
Myh8	P13542	17885	Myosin-8
Myh4	Q5SX39	17884	Myosin-4
Pvalb	P32848	19293	Parvalbumin alpha
Tpm2	P58774	22004	Tropomyosin beta chain
Eno2	P17183	13807	Gamma-enolase
Myl3	P09542	17897	Myosin light chain 3
Sh3bgr	Q9WUZ7	50795	SH3 domain-binding glutamic acid-rich protein
Tpm1	P58771	22003	Tropomyosin alpha-1 chain
Ckm	P07310	12715	Creatine kinase M-type
Myl1	P05977	17901	Myosin light chain 1/3, skeletal muscle isoform
Myh1	Q5SX40	17879	Myosin-1
Myoz1	Q9JK37	59011	Myozenin-1
Ldb3	Q9JKS4	24131	LIM domain-binding protein 3
Atp2a1	Q8R429	11937	Sarcoplasmic/endoplasmic reticulum calcium ATPase 1
Myom1	Q62234	17929	Myomesin-1
Myh3	P13541	17883	Myosin-3
Ckmt2	Q6P8J7	76722	Creatine kinase S-type, mitochondrial
Mybpc2	Q5XKE0	233199	Myosin-binding protein C, fast-type
Pygm	Q9WUB3	19309	Glycogen phosphorylase, muscle form
Slc25a4	P48962	11739	ADP/ATP translocase 1
Myl2	P51667	17906	Myosin regulatory light chain 2, ventricular/cardiac muscle isoform
Eno3	P21550	13808	Beta-enolase
Cryab	P23927	12955	Alpha-crystallin B chain
Spg20	Q8R1X6	229285	Spartin
Ttn	A2ASS6	22138	Titin
Mb	P04247	17189	Myoglobin
Actn3	O88990	11474	Alpha-actinin-3
Ak1	Q9R0Y5	11636	Adenylate kinase isoenzyme 1
Actn2	Q9JI91	11472	Alpha-actinin-2
Acta1	P68134	11459	Actin, alpha skeletal muscle
Fhl1	P97447	14199	Four and a half LIM domains protein 1
Slc4a1	P04919	20533	Band 3 anion transport protein
Tmod4	Q9JLH8	50874	Tropomodulin-4
Zfyve19	Q9DAZ9	72008	Abscission/NoCut checkpoint regulator
Myh7	Q91Z83	140781	Myosin-7
Myot	Q9JIF9	58916	Myotilin
Srl	Q7TQ48	106393	Sarcalumenin
Ndufb4	Q9CQC7	68194	NADH dehydrogenase [ubiquinone] 1 beta subcomplex subunit 4
Rps9	Q6ZWN5	76846	40S ribosomal protein S9
Vdac1	Q60932	22333	Voltage-dependent anion-selective channel protein 1
Ifi44	Q8BV66	99899	Interferon-induced protein 44
Rpl10	Q6ZWV3	110954	60S ribosomal protein L10;60S ribosomal protein L10-like
Ifit3	Q64345	15959	Interferon-induced protein with tetratricopeptide repeats 3
Fabp3	P11404	14077	Fatty acid-binding protein, heart
Myom3	A2ABU4	242702	Myomesin-3
Atp5f1	Q9CQQ7	11950	ATP synthase F(0) complex subunit B1, mitochondrial
Acsl1	P41216	14081	Long-chain-fatty-acid--CoA ligase 1
Zc3h13	E9Q784	67302	0
Flnc	Q8VHX6	68794	Filamin-C
Rac2	Q05144	19354	Ras-related C3 botulinum toxin substrate 2
Slc25a5	P51881	11740	ADP/ATP translocase 2;ADP/ATP translocase 2, N-terminally processed
Vdac2	Q60930	22334	Voltage-dependent anion-selective channel protein 2
Rel	P15307	19696	Proto-oncogene c-Rel
Actb	P60710	11461	Actin, cytoplasmic 1;Actin, cytoplasmic 1, N-terminally processed
Elmo1	Q8BPU7	140580	Engulfment and cell motility protein 1
Ndufa4	Q62425	17992	Cytochrome c oxidase subunit NDUFA4
Myoz3	Q8R4E4	170947	Myozenin-3
Anxa4	P97429	11746	Annexin A4
Cyc1	Q9D0M3	66445	Cytochrome c1, heme protein, mitochondrial
Mtco2	P00405	17709	Cytochrome c oxidase subunit 2
Uqcrq	Q9CQ69	22272	Cytochrome b-c1 complex subunit 8
Cox4i1	P19783	12857	Cytochrome c oxidase subunit 4 isoform 1, mitochondrial
Ldha	P06151	16828	L-lactate dehydrogenase A chain
Ubqln4	Q99NB8	94232	Ubiquilin-4
Ndufa12	Q7TMF3	66414	NADH dehydrogenase [ubiquinone] 1 alpha subcomplex subunit 12
Pdlim7	Q3TJD7	67399	PDZ and LIM domain protein 7
Fhl3	Q9R059	14201	Four and a half LIM domains protein 3
Rps4x	P62702	20102	40S ribosomal protein S4, X isoform
Sec61a1	P61620	53421	Protein transport protein Sec61 subunit alpha isoform 1
Mrps22	Q9CXW2	64655	28S ribosomal protein S22, mitochondrial
Ndufa9	Q9DC69	66108	NADH dehydrogenase [ubiquinone] 1 alpha subcomplex subunit 9, mitochondrial
Ddost	O54734	13200	Dolichyl-diphosphooligosaccharide--protein glycosyltransferase 48 kDa subunit
Ass1	P16460	11898	Argininosuccinate synthase
Dhrs1	Q99L04	52585	Dehydrogenase/reductase SDR family member 1
Rnpep	Q8VCT3	215615	Aminopeptidase B
Rpl18	P35980	19899	60S ribosomal protein L18
Hsp90ab1	P11499	15516	Heat shock protein HSP 90-beta
Sucla2	Q9Z2I9	20916	Succinyl-CoA ligase [ADP-forming] subunit beta, mitochondrial
Ndufs7	Q9DC70	75406	NADH dehydrogenase [ubiquinone] iron-sulfur protein 7, mitochondrial
Rars	Q9D0I9	104458	Arginine--tRNA ligase, cytoplasmic
Rplp0	P14869	11837	60S acidic ribosomal protein P0
Ptprc	P06800	19264	Receptor-type tyrosine-protein phosphatase C
Cfl2	P45591	12632	Cofilin-2
Hbb-b2	P02089	15130	Hemoglobin subunit beta-2
Gbas	O55126	14467	Protein NipSnap homolog 2
Arpc4	P59999	68089	Actin-related protein 2/3 complex subunit 4
Hpf1	Q8CFE2	72612	UPF0609 protein C4orf27 homolog
Rpl11	Q9CXW4	67025	60S ribosomal protein L11
Chchd2	Q9D1L0	14004	Coiled-coil-helix-coiled-coil-helix domain-containing protein 2
Rps2	P25444	16898	40S ribosomal protein S2
Slc25a3	Q8VEM8	18674	Phosphate carrier protein, mitochondrial
Anxa6	P14824	11749	Annexin A6
Vps35	Q9EQH3	65114	Vacuolar protein sorting-associated protein 35
Rps18	P62270	20084	40S ribosomal protein S18
Atp5a1	Q03265	11946	ATP synthase subunit alpha, mitochondrial
Aco2	Q99KI0	11429	Aconitate hydratase, mitochondrial
Aldoa	P05064	11674	Fructose-bisphosphate aldolase A
Rpl7	P14148	19989	60S ribosomal protein L7
Cox6c	Q9CPQ1	12864	Cytochrome c oxidase subunit 6C;Cytochrome c oxidase subunit 6C-2
Ccdc101	Q9DA08	75565	SAGA-associated factor 29 homolog
Cd5	P13379	12507	T-cell surface glycoprotein CD5
Rpl37	Q9D823	67281	60S ribosomal protein L37
Eef1g	Q9D8N0	67160	Elongation factor 1-gamma
Spcs2	Q9CYN2	66624	Signal peptidase complex subunit 2
Camk2d	Q6PHZ2	108058	Calcium/calmodulin-dependent protein kinase type II subunit delta
Il1rap	Q61730	16180	Interleukin-1 receptor accessory protein
Ppp1cc	P63087	19047	Serine/threonine-protein phosphatase PP1-gamma catalytic subunit
Phactr4	Q501J7	100169	Phosphatase and actin regulator 4
Hexim1	Q8R409	192231	Protein HEXIM1
F12	Q80YC5	58992	Coagulation factor XII;Coagulation factor XIIa heavy chain;Coagulation factor XIIa light chain
Apoa4	P06728	11808	Apolipoprotein A-IV
HVM36	P01806	195176	Ig heavy chain V region 441;Ig heavy chain V region T601;Ig heavy chain V region X44;Ig heavy chain V region MOPC 173;Ig heavy chain V region J539
IGHG3	P03987	#N/A	Ig gamma-3 chain C region
Tmsb4x	P20065	19241	Thymosin beta-4;Hematopoietic system regulatory peptide
Mtpn	P62774	14489	Myotrophin
Bcl7a	Q9CXE2	77045	B-cell CLL/lymphoma 7 protein family member A
Spon1	Q8VCC9	233744	Spondin-1
Cma1	P21844	17228	Chymase
Fetub	Q9QXC1	59083	Fetuin-B
Alad	P10518	17025	Delta-aminolevulinic acid dehydratase
Cpped1	Q8BFS6	223978	Serine/threonine-protein phosphatase CPPED1
Timd4	Q6U7R4	276891	T-cell immunoglobulin and mucin domain-containing protein 4
Cd55	Q61475	13136	Complement decay-accelerating factor, GPI-anchored
Gapvd1	Q6PAR5	66691	GTPase-activating protein and VPS9 domain-containing protein 1
Hebp1	Q9R257	15199	Heme-binding protein 1
Myo1c	Q9WTI7	17913	Unconventional myosin-Ic
Dbi	P31786	13167	Acyl-CoA-binding protein
Glo1	Q9CPU0	109801	Lactoylglutathione lyase
Rplp1	P47955	56040	60S acidic ribosomal protein P1
Eif4h	Q9WUK2	22384	Eukaryotic translation initiation factor 4H
Gpalpp1	Q69ZC8	67467	GPALPP motifs-containing protein 1
Tcn2	O88968	21452	Transcobalamin-2
Ahsg	P29699	11625	Alpha-2-HS-glycoprotein
Cfi	Q61129	12630	Complement factor I;Complement factor I heavy chain;Complement factor I light chain
Stfa3	P35173	20863	Stefin-3;Stefin-1
HVM51	P06330	#N/A	Ig heavy chain V region AC38 205.12;Ig heavy chain V region J558;Ig heavy chain V region MOPC 104E
Ttr	P07309	22139	Transthyretin
Gar1	Q9CY66	68147	H/ACA ribonucleoprotein complex subunit 1
Nufip2	Q5F2E7	68564	Nuclear fragile X mental retardation-interacting protein 2
Hpx	Q91X72	15458	Hemopexin
Bst1	Q64277	12182	ADP-ribosyl cyclase/cyclic ADP-ribose hydrolase 2
Cp	Q61147	12870	Ceruloplasmin
Agrn	A2ASQ1	11603	Agrin;Agrin N-terminal 110 kDa subunit;Agrin C-terminal 110 kDa subunit;Agrin C-terminal 90 kDa fragment;Agrin C-terminal 22 kDa fragment
Cd300lh	Q6SJQ5	382551	CMRF35-like molecule 3
Lyve1	Q8BHC0	114332	Lymphatic vessel endothelial hyaluronic acid receptor 1
Chmp5	Q9D7S9	76959	Charged multivesicular body protein 5
Afm	O89020	280662	Afamin
Tlk1	Q8C0V0	228012	Serine/threonine-protein kinase tousled-like 1;Serine/threonine-protein kinase tousled-like 2
Rbp4	Q00724	19662	Retinol-binding protein 4
Kng1	O08677	16644	Kininogen-1;Kininogen-1 heavy chain;Bradykinin;Kininogen-1 light chain
Rab21	P35282	216344	Ras-related protein Rab-21
Serpina1b	P22599	20701	Alpha-1-antitrypsin 1-2
Gc	P21614	14473	Vitamin D-binding protein
Marcks	P26645	17118	Myristoylated alanine-rich C-kinase substrate
Rbm34	Q8C5L7	52202	RNA-binding protein 34
Dynlt3	P56387	67117	Dynein light chain Tctex-type 3
KV5AC	P01645	#N/A	Ig kappa chain V-V region HP 93G7;Ig kappa chain V-V region HP R16.7;Ig kappa chain V-V region HP 124E1;Ig kappa chain V-V region MOPC 173;Ig kappa chain V-V region HP 123E6
Azgp1	Q64726	12007	Zinc-alpha-2-glycoprotein
Serpina3k	P07759	20714	Serine protease inhibitor A3K
Cfd	P03953	11537	Complement factor D
Tf	Q921I1	22041	Serotransferrin
Gnpda2	Q9CRC9	67980	Glucosamine-6-phosphate isomerase 2
Mup2	P11589	17841	Major urinary protein 2
Alb	P07724	11657	Serum albumin
Mup3	P04939	17842	Major urinary protein 3
Serpina1d	Q00897	20703	Alpha-1-antitrypsin 1-4
Lonp1	Q8CGK3	74142	Lon protease homolog, mitochondrial
Cpsf1	Q9EPU4	94230	Cleavage and polyadenylation specificity factor subunit 1
Mcm4	P49717	17217	DNA replication licensing factor MCM4
Stat1	P42225	20846	Signal transducer and activator of transcription 1
Nars	Q8BP47	70223	Asparagine--tRNA ligase, cytoplasmic
Iigp1	Q9QZ85	60440	Interferon-inducible GTPase 1
Cox5a	P12787	12858	Cytochrome c oxidase subunit 5A, mitochondrial
Tpm3	P21107	59069	Tropomyosin alpha-3 chain
Uqcrh	P99028	66576	Cytochrome b-c1 complex subunit 6, mitochondrial
Hbb-b1	P02088	15129	Hemoglobin subunit beta-1
Tmx1	Q8VBT0	72736	Thioredoxin-related transmembrane protein 1
Tpm4	Q6IRU2	326618	Tropomyosin alpha-4 chain
Ipo5	Q8BKC5	70572	Importin-5
Lrrc59	Q922Q8	98238	Leucine-rich repeat-containing protein 59
Hck	P08103	15162	Tyrosine-protein kinase HCK
Cybc1	Q3TYS2	217370	Uncharacterized protein C17orf62 homolog
Hspb1	P14602	15507	Heat shock protein beta-1
Isg15	Q64339	10003888	Ubiquitin-like protein ISG15
Nampt	Q99KQ4	59027	Nicotinamide phosphoribosyltransferase
Mybbp1a	Q7TPV4	18432	Myb-binding protein 1A
Aldh6a1	Q9EQ20	104776	Methylmalonate-semialdehyde dehydrogenase [acylating], mitochondrial
Stt3a	P46978	16430	Dolichyl-diphosphooligosaccharide--protein glycosyltransferase subunit STT3A
Clic4	Q9QYB1	29876	Chloride intracellular channel protein 4
Nt5c3a	Q9D020	107569	Cytosolic 5-nucleotidase 3A
Ing1	Q9QXV3	26356	Inhibitor of growth protein 1
Tmx3	Q8BXZ1	67988	Protein disulfide-isomerase TMX3
Api5	O35841	11800	Apoptosis inhibitor 5
Rnf213	E9Q555	672511	E3 ubiquitin-protein ligase RNF213
Pdlim5	Q8CI51	56376	PDZ and LIM domain protein 5
Fxr2	Q9WVR4	23879	Fragile X mental retardation syndrome-related protein 2
Uba1	Q02053	22201	Ubiquitin-like modifier-activating enzyme 1
Tuba4a	P68368	22145	Tubulin alpha-4A chain
Mrto4	Q9D0I8	69902	mRNA turnover protein 4 homolog
Cirbp	P60824	12696	Cold-inducible RNA-binding protein
Alpl	P09242	11647	Alkaline phosphatase, tissue-nonspecific isozyme
Plg	P20918	18815	Plasminogen;Plasmin heavy chain A;Activation peptide;Angiostatin;Plasmin heavy chain A, short form;Plasmin light chain B
Crym	O54983	12971	Ketimine reductase mu-crystallin
Snrpd2	P62317	107686	Small nuclear ribonucleoprotein Sm D2
Ckb	Q04447	12709	Creatine kinase B-type
Casp3	P70677	12367	Caspase-3;Caspase-3 subunit p17;Caspase-3 subunit p12
Ssbp1	Q9CYR0	381760	Single-stranded DNA-binding protein, mitochondrial
Snrpd3	P62320	67332	Small nuclear ribonucleoprotein Sm D3
IGHE	P06336	380792	Ig epsilon chain C region
Nup35	Q8R4R6	69482	Nucleoporin NUP53
Smarce1	O54941	57376	SWI/SNF-related matrix-associated actin-dependent regulator of chromatin subfamily E member 1
Nup37	Q9CWU9	69736	Nucleoporin Nup37
Wdr1	O88342	22388	WD repeat-containing protein 1
Rnf13	O54965	24017	E3 ubiquitin-protein ligase RNF13
Pdlim1	O70400	54132	PDZ and LIM domain protein 1
Slc7a6os	Q7TPE5	66432	Probable RNA polymerase II nuclear localization protein SLC7A6OS
Ruvbl2	Q9WTM5	20174	RuvB-like 2
Iws1	Q8C1D8	73473	Protein IWS1 homolog
Polr2e	Q80UW8	66420	DNA-directed RNA polymerases I, II, and III subunit RPABC1
S100a4	P07091	20198	Protein S100-A4
Mcpt4	P21812	17227	Mast cell protease 4
Srek1	Q8BZX4	218543	Splicing regulatory glutamine/lysine-rich protein 1
Atp1a3	Q6PIC6	232975	Sodium/potassium-transporting ATPase subunit alpha-3;Sodium/potassium-transporting ATPase subunit alpha-2
Cfh	P06909	12628	Complement factor H
Snrpe	P62305	20643	Small nuclear ribonucleoprotein E
Cd48	P18181	12506	CD48 antigen
Purb	O35295	19291	Transcriptional activator protein Pur-beta
Shfl	Q8CAK3	319278	UPF0515 protein C19orf66 homolog
Kynu	Q9CXF0	70789	Kynureninase
Mecp2	Q9Z2D6	17257	Methyl-CpG-binding protein 2
Hnrnpa0	Q9CX86	77134	Heterogeneous nuclear ribonucleoprotein A0
Orm1	Q60590	18405	Alpha-1-acid glycoprotein 1
Nup62	Q63850	18226	Nuclear pore glycoprotein p62
Pdxdc1	Q99K01	94184	Pyridoxal-dependent decarboxylase domain-containing protein 1
Nudt5	Q9JKX6	53893	ADP-sugar pyrophosphatase
Snrpb	P27048	20638	Small nuclear ribonucleoprotein-associated protein B;Small nuclear ribonucleoprotein-associated protein N
Nup54	Q8BTS4	269113	Nuclear pore complex protein Nup54
Csrp1	P97315	13007	Cysteine and glycine-rich protein 1
Zyx	Q62523	22793	Zyxin
H2afx	P27661	15270	Histone H2AX;Histone H2A type 1-A
Akap2	O54931	677884	A-kinase anchor protein 2
Arpin	Q9D0A3	70420	Arpin
Il6ra	P22272	16194	Interleukin-6 receptor subunit alpha
Pycrl	Q9DCC4	66194	Pyrroline-5-carboxylate reductase 3
Babam1	Q3UI43	68251	BRISC and BRCA1-A complex member 1
H3f3a	P84244	15078	Histone H3.3;Histone H3.3C
Krt10	P02535	16661	Keratin, type I cytoskeletal 10
Serping1	P97290	12258	Plasma protease C1 inhibitor
Taf9b	Q6NZA9	407786	Transcription initiation factor TFIID subunit 9B;Transcription initiation factor TFIID subunit 9
Sp3	O70494	20687	Transcription factor Sp3
Hist1h4a	P62806	97122	Histone H4
Ptgr1	Q91YR9	67103	Prostaglandin reductase 1
Cmpk2	Q3U5Q7	22169	UMP-CMP kinase 2, mitochondrial
Acyp2	P56375	75572	Acylphosphatase-2
Tsc22d4	Q9EQN3	78829	TSC22 domain family protein 4
Pdlim3	O70209	53318	PDZ and LIM domain protein 3
Tbcc	Q8VCN9	72726	Tubulin-specific chaperone C
Ptgr2	Q8VDQ1	77219	Prostaglandin reductase 2
Tgfb1	P04202	21803	Transforming growth factor beta-1;Latency-associated peptide
Mprip	P97434	26936	Myosin phosphatase Rho-interacting protein
Hp	Q61646	15439	Haptoglobin;Haptoglobin alpha chain;Haptoglobin beta chain
Cmbl	Q8R1G2	69574	Carboxymethylenebutenolidase homolog
Vcp	Q01853	269523	Transitional endoplasmic reticulum ATPase
Clybl	Q8R4N0	69634	Citrate lyase subunit beta-like protein, mitochondrial
Fbln1	Q08879	14114	Fibulin-1
Eci1	P42125	13177	Enoyl-CoA delta isomerase 1, mitochondrial
Prosc	Q9Z2Y8	114863	Proline synthase co-transcribed bacterial homolog protein
Nipsnap3b	Q9CQE1	66536	Protein NipSnap homolog 3B
Ctsw	P56203	13041	Cathepsin W
Mrpl11	Q9CQF0	66419	39S ribosomal protein L11, mitochondrial
Rps13	P62301	68052	40S ribosomal protein S13
Sparcl1	P70663	13602	SPARC-like protein 1
Manba	Q8K2I4	110173	Beta-mannosidase
RTRAF	Q9CQE8	68045	UPF0568 protein C14orf166 homolog
Adh1	P00329	11522	Alcohol dehydrogenase 1
Sf3b6	P59708	66055	Splicing factor 3B subunit 6
Atg3	Q9CPX6	67841	Ubiquitin-like-conjugating enzyme ATG3
Hmgn2	P09602	15331	Non-histone chromosomal protein HMG-17
HVM31	P01800	#N/A	Ig heavy chain V-III region T957;Ig heavy chain V-III region ABE-47N;Ig heavy chain V-III region U61;Ig heavy chain V-III region A4;Ig heavy chain V-III region W3082;Ig heavy chain V-III region J606;Ig heavy chain V-III region E109;Ig heavy chain V region AMPC1
Rpl19	P84099	19921	60S ribosomal protein L19
Eny2	Q9JIX0	223527	Transcription and mRNA export factor ENY2
Rp2	Q9EPK2	19889	Protein XRP2
Cd34	Q64314	12490	Hematopoietic progenitor cell antigen CD34
Rpl13a	P19253	22121	60S ribosomal protein L13a
Casp7	P97864	12369	Caspase-7;Caspase-7 subunit p20;Caspase-7 subunit p11
Col6a1	Q04857	12833	Collagen alpha-1(VI) chain
Lamp1	P11438	16783	Lysosome-associated membrane glycoprotein 1
Baz1b	Q9Z277	22385	Tyrosine-protein kinase BAZ1B
Rbm4b	Q8VE92	66704	RNA-binding protein 4B;RNA-binding protein 4
Rpl31	P62900	114641	60S ribosomal protein L31
Top1	Q04750	21969	DNA topoisomerase 1
Ccdc90b	Q8C3X2	66365	Coiled-coil domain-containing protein 90B, mitochondrial
Rpl32	P62911	19951	60S ribosomal protein L32
Cyb5a	P56395	109672	Cytochrome b5
Commd10	Q8JZY2	69456	COMM domain-containing protein 10
Fbl	P35550	14113	rRNA 2-O-methyltransferase fibrillarin
Pgam5	Q8BX10	72542	Serine/threonine-protein phosphatase PGAM5, mitochondrial
Marc2	Q922Q1	67247	Mitochondrial amidoxime reducing component 2
Prpsap1	Q9D0M1	67763	Phosphoribosyl pyrophosphate synthase-associated protein 1
Hp1bp3	Q3TEA8	15441	Heterochromatin protein 1-binding protein 3
Cav1	P49817	12389	Caveolin-1
Gpx3	P46412	14778	Glutathione peroxidase 3
Mocs3	A2BDX3	69372	Adenylyltransferase and sulfurtransferase MOCS3;Molybdopterin-synthase adenylyltransferase;Molybdopterin-synthase sulfurtransferase
Apex1	P28352	11792	DNA-(apurinic or apyrimidinic site) lyase;DNA-(apurinic or apyrimidinic site) lyase, mitochondrial
Bloc1s4	Q8VED2	117197	Biogenesis of lysosome-related organelles complex 1 subunit 4
Gfra2	O08842	14586	GDNF family receptor alpha-2
Cpa3	P15089	12873	Mast cell carboxypeptidase A
Mt3	P28184	17751	Metallothionein-3
Rpl36	P47964	54217	60S ribosomal protein L36
Apcs	P12246	20219	Serum amyloid P-component
Atp6v1d	P57746	73834	V-type proton ATPase subunit D
Rplp2	P99027	67186	60S acidic ribosomal protein P2
Rpl35	Q6ZWV7	66489	60S ribosomal protein L35
Hdgfrp3	Q9JMG7	29877	Hepatoma-derived growth factor-related protein 3
Basp1	Q91XV3	70350	Brain acid soluble protein 1
Alcam	Q61490	11658	CD166 antigen
Snrpb2	Q9CQI7	20639	U2 small nuclear ribonucleoprotein B
Rps19	Q9CZX8	20085	40S ribosomal protein S19
Rpl8	P62918	26961	60S ribosomal protein L8
Rpl34	Q9D1R9	68436	60S ribosomal protein L34
Apoa1	Q00623	11806	Apolipoprotein A-I;Proapolipoprotein A-I;Truncated apolipoprotein A-I
Cltb	Q6IRU5	74325	Clathrin light chain B
Clta	O08585	12757	Clathrin light chain A
Gid8	Q9D7M1	76425	Glucose-induced degradation protein 8 homolog
Rps15	P62843	20054	40S ribosomal protein S15
Tfam	P40630	21780	Transcription factor A, mitochondrial
Rpl28	P41105	19943	60S ribosomal protein L28
Rpl27	P61358	19942	60S ribosomal protein L27
Nucb1	Q02819	18220	Nucleobindin-1
Marco	Q60754	17167	Macrophage receptor MARCO
Arrb1	Q8BWG8	109689	Beta-arrestin-1
Rps8	P62242	20116	40S ribosomal protein S8
H2afv	Q3THW5	77605	Histone H2A.V;Histone H2A.Z
Hmgn5	Q9JL35	50887	High mobility group nucleosome-binding domain-containing protein 5
Cbr2	P08074	12409	Carbonyl reductase [NADPH] 2
Rpl17	Q9CPR4	319195	60S ribosomal protein L17
Col6a2	Q02788	12834	Collagen alpha-2(VI) chain
S100a6	P14069	20200	Protein S100-A6
Rpl36a	P83882	19982	60S ribosomal protein L36a
Zbp1	Q9QY24	58203	Z-DNA-binding protein 1
Cd209b	Q8CJ91	69165	CD209 antigen-like protein B
Rpl13	P47963	270106	60S ribosomal protein L13
Gng5	Q80SZ7	14707	Guanine nucleotide-binding protein G(I)/G(S)/G(O) subunit gamma-5
Plin1	Q8CGN5	103968	Perilipin-1
Rps25	P62852	75617	40S ribosomal protein S25
Rpl7a	P12970	27176	60S ribosomal protein L7a
Rpl14	Q9CR57	67115	60S ribosomal protein L14
Hmga1	P17095	15361	High mobility group protein HMG-I/HMG-Y
Atp6v1f	Q9D1K2	66144	V-type proton ATPase subunit F
Prorsd1	Q9D820	67939	Prolyl-tRNA synthetase associated domain-containing protein 1
Hax1	O35387	23897	HCLS1-associated protein X-1
Rpl24	Q8BP67	68193	60S ribosomal protein L24
Rpl38	Q9JJI8	67671	60S ribosomal protein L38
Rpl26	P61255	19941	60S ribosomal protein L26
Apod	P51910	11815	Apolipoprotein D
Chtop	Q9CY57	66511	Chromatin target of PRMT1 protein
H1f0	P10922	14958	Histone H1.0;Histone H1.0, N-terminally processed
Rpl29	P47915	19944	60S ribosomal protein L29
Rpl6	P47911	19988	60S ribosomal protein L6
Hist1h2bp	Q8CGP2	319188	Histone H2B type 1-L;Histone H2B type 1-P;Histone H2B type 1-K;Histone H2B type 1-B;Histone H2B type 1-F/J/L;Histone H2B type 3-A;Histone H2B type 3-B;Histone H2B type 1-A
Rpl21	O09167	19933	60S ribosomal protein L21
H2afy	Q9QZQ8	26914	Core histone macro-H2A.1
Hist1h2af	Q8CGP5	319173	Histone H2A type 1-F
Hist1h1b	P43276	56702	Histone H1.5
Hist1h1a	P43275	80838	Histone H1.1
Hist1h1c	P15864	50708	Histone H1.2
Hist1h1e	P43274	50709	Histone H1.4
Hist1h1d	P43277	14957	Histone H1.3
Prcp	Q7TMR0	72461	Lysosomal Pro-X carboxypeptidase
Ces1c	P23953	13884	Carboxylesterase 1C
Oxct1	Q9D0K2	67041	Succinyl-CoA:3-ketoacid coenzyme A transferase 1, mitochondrial
Itgam	P05555	16409	Integrin alpha-M
Chmp3	Q9CQ10	66700	Charged multivesicular body protein 3
Plbd1	Q8VCI0	66857	Phospholipase B-like 1;Phospholipase B-like 1 chain A;Phospholipase B-like 1 chain B;Phospholipase B-like 1 chain C
S100a9	P31725	20202	Protein S100-A9
Apoe	P08226	11816	Apolipoprotein E
Serpina1a	P07758	20700	Alpha-1-antitrypsin 1-1;Alpha-1-antitrypsin 1-3
Sh2d1a	O88890	20400	SH2 domain-containing protein 1A
Ltf	P08071	17002	Lactotransferrin
Zmat2	Q9CPW7	66492	Zinc finger matrin-type protein 2
Lama2	Q60675	16773	Laminin subunit alpha-2
Oat	P29758	18242	Ornithine aminotransferase, mitochondrial
Phb	P67778	18673	Prohibitin
Rpl15	Q9CZM2	66480	60S ribosomal protein L15
Postn	Q62009	50706	Periostin
Tprkb	Q8QZZ7	69786	EKC/KEOPS complex subunit Tprkb
Htra1	Q9R118	56213	Serine protease HTRA1
Ap3b1	Q9Z1T1	11774	AP-3 complex subunit beta-1
Impdh1	P50096	23917	Inosine-5-monophosphate dehydrogenase 1
Mug1	P28665	17836	Murinoglobulin-1;Murinoglobulin-2
Med8	Q9D7W5	80509	Mediator of RNA polymerase II transcription subunit 8
Prelp	Q9JK53	116847	Prolargin
Gla	P51569	11605	Alpha-galactosidase A
Agk	Q9ESW4	69923	Acylglycerol kinase, mitochondrial
Psme3	P61290	19192	Proteasome activator complex subunit 3
Nupl1	Q8R332	71844	Nucleoporin p58/p45
Ccdc91	Q9D8L5	67015	Coiled-coil domain-containing protein 91
Rps23	P62267	66475	40S ribosomal protein S23
Anxa5	P48036	11747	Annexin A5
Rrp1	P56183	18114	Ribosomal RNA processing protein 1 homolog A
Hmgcl	P38060	15356	Hydroxymethylglutaryl-CoA lyase, mitochondrial
Usp47	Q8BY87	74996	Ubiquitin carboxyl-terminal hydrolase 47
Lypla2	Q9WTL7	26394	Acyl-protein thioesterase 2
Abracl	Q4KML4	73112	Costars family protein ABRACL
Nrd1	Q8BHG1	230598	Nardilysin
Map1s	Q8C052	270058	Microtubule-associated protein 1S;MAP1S heavy chain;MAP1S light chain
